# Supplementary material for: Maternal Whole Blood Gene Expression at 18 and 28 Weeks of Gestation Associated with Spontaneous Preterm Birth in Asymptomatic Women
Source: PLoS One. 2016 Jun 22;11(6):e0155191. doi: 10.1371/journal.pone.0155191 (PMC4917227; doi:10.1371/journal.pone.0155191)
Supplement: S1 Table — (XLSX) [file pone.0155191.s001.xlsx]

## Sheet: SPTB_Term_T1
S1.1 Table: Genes differentially expressed between SPTB and term delivery at T1
	org.SYMBOL	logFC	FC	AveExpr	t	P.Value	adj.P.Val	B	Description
26025_at	PCDHGA12	-0.296078	0.814463	4.65192	-4.08269	7.0677e-05	0.390606	1.16997	protocadherin gamma subfamily A, 12
28623_at	TRBJ2-6	-0.230603	0.852279	8.46613	-4.03199	8.60112e-05	0.390606	1.01353	T cell receptor beta joining 2-6
8876_at	VNN1	0.473221	1.38821	9.53364	4.02433	8.85863e-05	0.390606	0.990041	vanin 1
9022_at	CLIC3	-0.244251	0.844254	5.99556	-3.98709	0.000102195	0.390606	0.876283	chloride intracellular channel 3
4134_at	MAP4	-0.137465	0.909115	6.94738	-3.91814	0.000132807	0.390606	0.667894	microtubule-associated protein 4
29777_at	ABT1	-0.108398	0.927617	7.63624	-3.91729	0.000133238	0.390606	0.665322	activator of basal transcription 1
100289635_at	ZNF605	-0.273598	0.827254	6.31839	-3.86664	0.00016117	0.390606	0.514117	zinc finger protein 605
83743_at	GRWD1	-0.140795	0.907019	7.08376	-3.83117	0.000183963	0.390606	0.409119	glutamate-rich WD repeat containing 1
100506319_at	LOC100506319	0.234612	1.17659	4.56727	3.81762	0.000193449	0.390606	0.369224	uncharacterized LOC100506319
60673_at	ATG101	-0.155314	0.897937	6.49252	-3.69232	0.00030607	0.390606	0.00572537	chromosome 12 open reading frame 44
285367_at	RPUSD3	-0.121567	0.919189	8.55478	-3.67815	0.000322144	0.390606	-0.0347643	RNA pseudouridylate synthase domain containing 3
100507254_at	LINC01013	0.318094	1.24668	4.15429	3.67709	0.000323379	0.390606	-0.0377901	long intergenic non-protein coding RNA 1013
55210_at	ATAD3A	0.206065	1.15354	5.97492	3.65477	0.000350421	0.390606	-0.101295	ATPase family, AAA domain containing 3A
10195_at	ALG3	-0.112586	0.924929	8.10387	-3.64023	0.000369166	0.390606	-0.14248	ALG3, alpha-1,3- mannosyltransferase
8666_at	EIF3G	-0.105728	0.929336	10.4844	-3.62515	0.000389611	0.390606	-0.185069	eukaryotic translation initiation factor 3, subunit G
4010_at	LMX1B	0.16868	1.12403	4.68182	3.58906	0.000442962	0.390606	-0.286403	LIM homeobox transcription factor 1, beta
28987_at	NOB1	-0.123423	0.918007	8.42338	-3.5882	0.000444313	0.390606	-0.288806	NIN1/RPN12 binding protein 1 homolog (S. cerevisiae)
79842_at	ZBTB3	-0.142123	0.906185	6.09279	-3.58247	0.000453424	0.390606	-0.304825	zinc finger and BTB domain containing 3
1427_at	CRYGS	-0.162807	0.893285	5.71057	-3.57794	0.000460742	0.390606	-0.317459	crystallin, gamma S
140606_at	SELM	-0.195635	0.873188	6.56099	-3.57425	0.000466782	0.390606	-0.327735	selenoprotein M
84934_at	RITA1	-0.140411	0.907261	6.13124	-3.5682	0.000476855	0.390606	-0.344578	RBPJ interacting and tubulin associated 1
24140_at	FTSJ1	-0.098494	0.934007	7.57724	-3.56747	0.00047809	0.390606	-0.346619	FtsJ RNA methyltransferase homolog 1 (E. coli)
83849_at	SYT15	0.170623	1.12554	3.69657	3.55441	0.000500605	0.390606	-0.382912	synaptotagmin XV
3842_at	TNPO1	0.0929726	1.06657	9.61561	3.54748	0.000512949	0.390606	-0.402119	transportin 1
284406_at	ZFP82	-0.17836	0.883707	6.05712	-3.54146	0.000523903	0.390606	-0.418777	ZFP82 zinc finger protein
84823_at	LMNB2	-0.123744	0.917803	6.38086	-3.51798	0.00056876	0.390606	-0.483516	lamin B2
7059_at	THBS3	0.214527	1.16032	5.80875	3.51304	0.000578652	0.390606	-0.497099	thrombospondin 3
284403_at	WDR62	-0.150174	0.901142	4.72248	-3.49503	0.000616089	0.390606	-0.546466	WD repeat domain 62
2887_at	GRB10	0.249567	1.18885	5.99028	3.48883	0.000629507	0.390606	-0.563428	growth factor receptor-bound protein 10
80254_at	CEP63	0.144507	1.10535	8.12692	3.48473	0.000638517	0.390606	-0.574614	centrosomal protein 63kDa
5910_at	RAP1GDS1	-0.130838	0.913301	7.40688	-3.47756	0.000654581	0.390606	-0.594167	RAP1, GTP-GDP dissociation stimulator 1
30009_at	TBX21	-0.257045	0.8368	6.90166	-3.4733	0.000664295	0.390606	-0.605759	T-box 21
55129_at	ANO10	0.153021	1.1119	7.93869	3.45404	0.000709959	0.395982	-0.658053	anoctamin 10
25966_at	C2CD2	-0.112594	0.924924	6.78939	-3.44861	0.000723335	0.395982	-0.672731	C2 calcium-dependent domain containing 2
6839_at	SUV39H1	-0.13206	0.912528	6.25703	-3.44334	0.000736574	0.395982	-0.686991	suppressor of variegation 3-9 homolog 1 (Drosophila)
4126_at	MANBA	0.108355	1.078	8.2088	3.39515	0.000868482	0.40825	-0.816407	mannosidase, beta A, lysosomal
219_at	ALDH1B1	-0.152482	0.899701	6.00095	-3.39192	0.000878082	0.40825	-0.825037	aldehyde dehydrogenase 1 family, member B1
4145_at	MATK	-0.155741	0.897671	6.7461	-3.39163	0.000878935	0.40825	-0.825799	megakaryocyte-associated tyrosine kinase
283989_at	TSEN54	-0.172421	0.887353	7.15196	-3.39106	0.000880633	0.40825	-0.827314	TSEN54 tRNA splicing endonuclease subunit
201799_at	TMEM154	0.101138	1.07262	11.0774	3.37558	0.000928101	0.40825	-0.868512	transmembrane protein 154
50615_at	IL21R	-0.144145	0.904916	7.02334	-3.37286	0.000936686	0.40825	-0.875736	interleukin 21 receptor
8354_at	HIST1H3I	-0.198776	0.871289	10.5122	-3.36323	0.000967709	0.40825	-0.901294	histone cluster 1, H3i
118460_at	EXOSC6	-0.148324	0.902298	8.28814	-3.36293	0.000968679	0.40825	-0.902079	exosome component 6
3384_at	ICAM2	-0.103805	0.930575	9.7795	-3.35338	0.0010004	0.40825	-0.927344	intercellular adhesion molecule 2
54509_at	RHOF	-0.119486	0.920516	9.85396	-3.34672	0.00102307	0.40825	-0.944909	ras homolog family member F (in filopodia)
54893_at	MTMR10	0.0822697	1.05868	10.8275	3.34643	0.00102408	0.40825	-0.945683	myotubularin related protein 10
79791_at	FBXO31	-0.131559	0.912844	6.77132	-3.34595	0.00102575	0.40825	-0.946959	F-box protein 31
27306_at	HPGDS	0.229475	1.17241	3.70479	3.33401	0.00106771	0.40825	-0.978383	hematopoietic prostaglandin D synthase
57477_at	SHROOM4	0.195876	1.14542	4.77445	3.31764	0.0011279	0.40825	-1.02134	shroom family member 4
100128946_at	LINC01310	0.159694	1.11705	4.13867	3.31552	0.00113594	0.40825	-1.0269	uncharacterized LOC100128946
2843_at	GPR20	-0.213803	0.862261	5.86155	-3.31483	0.00113855	0.40825	-1.0287	G protein-coupled receptor 20
101927181_at	LOC101927181	-0.168891	0.889526	6.53211	-3.30759	0.00116639	0.40825	-1.04762	uncharacterized LOC101927181
59307_at	SIGIRR	-0.120394	0.919936	8.38115	-3.30525	0.00117553	0.40825	-1.05373	single immunoglobulin and toll-interleukin 1 receptor (TIR) domain
729178_at	STXBP5-AS1	0.132674	1.09632	4.49744	3.30421	0.00117963	0.40825	-1.05645	STXBP5 antisense RNA 1
55658_at	RNF126	-0.115618	0.922987	8.35308	-3.30074	0.00119333	0.40825	-1.06549	ring finger protein 126
9969_at	MED13	0.0641983	1.0455	9.78965	3.27705	0.00129102	0.415969	-1.12705	mediator complex subunit 13
57215_at	THAP11	-0.112543	0.924956	7.27043	-3.27161	0.00131448	0.415969	-1.14113	THAP domain containing 11
100129550_at	LOC100129550	0.181347	1.13394	8.55861	3.27148	0.00131505	0.415969	-1.14147	uncharacterized LOC100129550
80150_at	ASRGL1	-0.184318	0.880065	5.62845	-3.26173	0.00135812	0.415969	-1.16667	asparaginase like 1
5906_at	RAP1A	0.111034	1.08	9.29848	3.25635	0.00138247	0.415969	-1.18056	RAP1A, member of RAS oncogene family
79102_at	RNF26	-0.103592	0.930713	7.72684	-3.25252	0.00140004	0.415969	-1.19042	ring finger protein 26
29960_at	FTSJ2	-0.172647	0.887214	6.64198	-3.24314	0.00144391	0.415969	-1.21453	FtsJ RNA methyltransferase homolog 2 (E. coli)
54413_at	NLGN3	0.138468	1.10074	6.01888	3.24047	0.00145664	0.415969	-1.22139	neuroligin 3
79073_at	TMEM109	-0.116554	0.922388	9.75312	-3.23784	0.00146925	0.415969	-1.22812	transmembrane protein 109
343637_at	RSPO4	0.133866	1.09723	4.74554	3.22599	0.00152751	0.415969	-1.25848	R-spondin 4
23355_at	VPS8	0.123898	1.08967	8.92232	3.22474	0.00153376	0.415969	-1.26167	vacuolar protein sorting 8 homolog (S. cerevisiae)
6897_at	TARS	-0.165488	0.891627	6.83799	-3.20805	0.00161973	0.415969	-1.30423	threonyl-tRNA synthetase
10898_at	CPSF4	-0.121972	0.918931	7.8043	-3.2073	0.00162368	0.415969	-1.30613	cleavage and polyadenylation specific factor 4, 30kDa
22915_at	MMRN1	0.375212	1.29703	6.08706	3.20396	0.00164147	0.415969	-1.31463	multimerin 1
64168_at	NECAB1	0.275936	1.21078	4.63351	3.20097	0.00165752	0.415969	-1.32222	N-terminal EF-hand calcium binding protein 1
10489_at	LRRC41	-0.0871172	0.941402	8.7775	-3.19999	0.00166281	0.415969	-1.32471	leucine rich repeat containing 41
9168_at	TMSB10	-0.100598	0.932646	12.357	-3.19709	0.0016786	0.415969	-1.33208	thymosin beta 10
23429_at	RYBP	0.127416	1.09234	10.0504	3.19521	0.00168889	0.415969	-1.33684	RING1 and YY1 binding protein
390732_at	CES1P2	0.0899105	1.0643	3.92601	3.19159	0.00170888	0.415969	-1.34602	carboxylesterase 1 pseudogene 2
51258_at	MRPL51	-0.15556	0.897784	9.50102	-3.18714	0.00173374	0.415969	-1.35728	mitochondrial ribosomal protein L51
28520_at	TRDJ3	-0.288957	0.818494	6.39725	-3.18347	0.00175452	0.415969	-1.36657	T cell receptor delta joining 3
166_at	AES	-0.129825	0.913942	10.4885	-3.17682	0.0017927	0.415969	-1.38335	amino-terminal enhancer of split
57704_at	GBA2	0.0924348	1.06617	7.40081	3.17435	0.00180711	0.415969	-1.38958	glucosidase, beta (bile acid) 2
26240_at	FAM50B	-0.180627	0.88232	5.98792	-3.17237	0.00181869	0.415969	-1.39456	family with sequence similarity 50, member B
54938_at	SARS2	-0.135903	0.9101	6.756	-3.17216	0.00181992	0.415969	-1.39509	seryl-tRNA synthetase 2, mitochondrial
9444_at	QKI	0.111069	1.08003	10.1608	3.17093	0.00182718	0.415969	-1.39819	QKI, KH domain containing, RNA binding
84216_at	TMEM117	-0.205109	0.867473	5.29601	-3.17093	0.00182721	0.415969	-1.3982	transmembrane protein 117
9131_at	AIFM1	-0.108323	0.927666	7.06458	-3.16197	0.00188087	0.415969	-1.42075	apoptosis-inducing factor, mitochondrion-associated, 1
7374_at	UNG	-0.165048	0.891899	6.08321	-3.15914	0.00189807	0.415969	-1.42784	uracil-DNA glycosylase
4293_at	MAP3K9	-0.130017	0.913821	4.97981	-3.15914	0.00189811	0.415969	-1.42785	mitogen-activated protein kinase kinase kinase 9
84247_at	LDOC1L	-0.158721	0.895819	6.82248	-3.15525	0.00192206	0.415969	-1.43762	leucine zipper, down-regulated in cancer 1-like
4171_at	MCM2	-0.153514	0.899058	5.52721	-3.1523	0.00194039	0.415969	-1.44501	minichromosome maintenance complex component 2
4725_at	NDUFS5	-0.163279	0.892993	7.07358	-3.14784	0.00196843	0.415969	-1.45618	NADH dehydrogenase (ubiquinone) Fe-S protein 5, 15kDa (NADH-coenzyme Q reductase)
201626_at	PDE12	-0.105896	0.929228	5.40364	-3.14684	0.00197478	0.415969	-1.45868	phosphodiesterase 12
571_at	BACH1	0.0992602	1.07122	8.7166	3.14268	0.00200135	0.415969	-1.46908	BTB and CNC homology 1, basic leucine zipper transcription factor 1
10980_at	COPS6	-0.077483	0.94771	9.28	-3.13019	0.00208314	0.415969	-1.50025	COP9 signalosome subunit 6
3945_at	LDHB	-0.176145	0.885065	9.68405	-3.12709	0.00210389	0.415969	-1.50796	lactate dehydrogenase B
100996259_at	FAM106B	0.155736	1.11399	7.36939	3.11459	0.00218961	0.415969	-1.53902	family with sequence similarity 106, member B
28955_at	DEXI	-0.131902	0.912628	7.72615	-3.11412	0.00219293	0.415969	-1.54019	Dexi homolog (mouse)
1731_at	2016-09-01	-0.127705	0.915286	9.58504	-3.1125	0.00220427	0.415969	-1.5442	septin 1
23405_at	DICER1	0.0924391	1.06617	10.7325	3.11035	0.00221944	0.415969	-1.54954	dicer 1, ribonuclease type III
54987_at	C1orf123	-0.126519	0.916039	9.61175	-3.11019	0.00222055	0.415969	-1.54992	chromosome 1 open reading frame 123
256435_at	ST6GALNAC3	0.207112	1.15437	6.13951	3.10907	0.00222848	0.415969	-1.55269	ST6 (alpha-N-acetyl-neuraminyl-2,3-beta-galactosyl-1,3)-N-acetylgalactosaminide alpha-2,6-sialyltransferase 3
2629_at	GBA	0.133147	1.09668	9.77562	3.10773	0.00223805	0.415969	-1.55602	glucosidase, beta, acid
26973_at	CHORDC1	-0.165101	0.891866	6.47996	-3.10342	0.00226897	0.415969	-1.56669	cysteine and histidine-rich domain (CHORD) containing 1
729991_at	BORCS8	0.21718	1.16246	7.4441	3.10327	0.00227005	0.415969	-1.56706	MEF2B neighbor
151325_at	MYADML	0.171981	1.1266	3.89923	3.10049	0.00229022	0.415969	-1.57393	myeloid-associated differentiation marker-like (pseudogene)
2005_at	ELK4	-0.0894447	0.939884	8.64972	-3.09895	0.00230145	0.415969	-1.57773	ELK4, ETS-domain protein (SRF accessory protein 1)
100313824_at	MIR663B	-0.183027	0.880853	5.98204	-3.09715	0.00231466	0.415969	-1.58218	microRNA 663b
10645_at	CAMKK2	0.116067	1.08378	9.73366	3.09625	0.00232125	0.415969	-1.58439	calcium/calmodulin-dependent protein kinase kinase 2, beta
100505501_at	LOC100505501	-0.206728	0.8665	5.28123	-3.08911	0.00237448	0.419806	-1.602	uncharacterized LOC100505501
6493_at	SIM2	0.116352	1.08399	4.14188	3.08741	0.00238729	0.419806	-1.60617	single-minded family bHLH transcription factor 2
7247_at	TSN	-0.105647	0.929388	7.28811	-3.07143	0.00251114	0.42515	-1.64544	translin
29118_at	DDX25	0.111369	1.08025	3.84334	3.07142	0.00251119	0.42515	-1.64545	DEAD (Asp-Glu-Ala-Asp) box helicase 25
170463_at	SSBP4	-0.149033	0.901855	7.96113	-3.07115	0.00251329	0.42515	-1.6461	single stranded DNA binding protein 4
2625_at	GATA3	-0.139245	0.907994	7.61948	-3.06918	0.00252899	0.42515	-1.65094	GATA binding protein 3
339175_at	METTL2A	-0.208425	0.865482	6.44607	-3.06644	0.00255093	0.42515	-1.65764	methyltransferase like 2A
221710_at	SMIM13	-0.200669	0.870147	6.60511	-3.06097	0.00259529	0.42515	-1.67101	small integral membrane protein 13
196441_at	ZFC3H1	0.0629633	1.04461	8.90418	3.05596	0.00263653	0.42515	-1.68324	zinc finger, C3H1-type containing
100873782_at	RNU6-83P	-0.17786	0.884013	3.838	-3.05387	0.00265393	0.42515	-1.68834	RNA, U6 small nuclear 83, pseudogene
10494_at	STK25	-0.0982275	0.93418	7.68458	-3.04312	0.0027451	0.42515	-1.71453	serine/threonine kinase 25
101928451_at	LOC101928451	0.0833734	1.05949	11.1252	3.04212	0.00275371	0.42515	-1.71696	serine/threonine-protein kinase tousled-like 2-like
284459_at	HKR1	-0.166535	0.89098	6.32921	-3.04045	0.00276813	0.42515	-1.72101	HKR1, GLI-Kruppel zinc finger family member
91107_at	TRIM47	-0.113296	0.924474	5.7068	-3.03542	0.00281211	0.42515	-1.73322	tripartite motif containing 47
5005_at	ORM2	0.164353	1.12066	4.60942	3.03465	0.00281886	0.42515	-1.73508	orosomucoid 2
128611_at	ZNF831	-0.143924	0.905054	6.59814	-3.03225	0.00284009	0.42515	-1.74089	zinc finger protein 831
5631_at	PRPS1	-0.119959	0.920214	7.45404	-3.03151	0.00284672	0.42515	-1.7427	phosphoribosyl pyrophosphate synthetase 1
283951_at	C16orf91	-0.147387	0.902884	5.424	-3.02959	0.00286382	0.42515	-1.74734	chromosome 16 open reading frame 91
79066_at	METTL16	-0.143441	0.905357	6.76423	-3.02877	0.00287123	0.42515	-1.74934	methyltransferase like 16
283284_at	IGSF22	0.148292	1.10826	4.44437	3.02728	0.00288458	0.42515	-1.75293	immunoglobulin superfamily, member 22
83638_at	C11orf68	-0.085828	0.942244	9.33928	-3.02353	0.00291854	0.42515	-1.762	chromosome 11 open reading frame 68
10535_at	RNASEH2A	-0.144387	0.904763	5.32819	-3.01826	0.00296694	0.42515	-1.77474	ribonuclease H2, subunit A
64849_at	SLC13A3	0.134081	1.09739	3.8524	3.01363	0.00301004	0.42515	-1.7859	solute carrier family 13 (sodium-dependent dicarboxylate transporter), member 3
28602_at	TRBV6-5	-0.184172	0.880154	9.16243	-3.0119	0.00302626	0.42515	-1.79006	T cell receptor beta variable 6-5
55063_at	ZCWPW1	0.130498	1.09467	5.99669	3.01101	0.00303467	0.42515	-1.79221	zinc finger, CW type with PWWP domain 1
55002_at	TMCO3	0.169231	1.12446	7.95196	3.01074	0.00303722	0.42515	-1.79286	transmembrane and coiled-coil domains 3
9031_at	BAZ1B	-0.102466	0.931439	7.67133	-3.00713	0.00307152	0.42515	-1.80156	bromodomain adjacent to zinc finger domain, 1B
80310_at	PDGFD	-0.259869	0.835164	5.89314	-3.0044	0.00309765	0.42515	-1.80811	platelet derived growth factor D
3811_at	KIR3DL1	-0.27406	0.826989	4.59121	-3.00404	0.00310115	0.42515	-1.80898	killer cell immunoglobulin-like receptor, three domains, long cytoplasmic tail, 1
147407_at	SLC25A52	-0.183858	0.880346	4.00719	-3.00244	0.00311659	0.42515	-1.81283	solute carrier family 25, member 52
26297_at	SERGEF	-0.167634	0.890301	6.97825	-3.00239	0.00311706	0.42515	-1.81294	secretion regulating guanine nucleotide exchange factor
1130_at	LYST	0.0886102	1.06335	10.2311	3.00186	0.0031222	0.42515	-1.81422	lysosomal trafficking regulator
6448_at	SGSH	0.122217	1.08841	8.80125	3.00106	0.00312993	0.42515	-1.81613	N-sulfoglucosamine sulfohydrolase
2359_at	FPR3	-0.217552	0.860024	4.60857	-2.99974	0.00314279	0.42515	-1.8193	formyl peptide receptor 3
7535_at	ZAP70	-0.14119	0.906771	8.89673	-2.99653	0.0031743	0.42515	-1.82702	zeta-chain (TCR) associated protein kinase 70kDa
64841_at	GNPNAT1	-0.223049	0.856753	5.94134	-2.99535	0.00318591	0.42515	-1.82985	glucosamine-phosphate N-acetyltransferase 1
3028_at	HSD17B10	-0.112166	0.925198	7.08787	-2.99064	0.00323272	0.427432	-1.84113	hydroxysteroid (17-beta) dehydrogenase 10
23212_at	RRS1	-0.144008	0.905001	6.25435	-2.98735	0.00326584	0.427432	-1.84901	RRS1 ribosome biogenesis regulator homolog (S. cerevisiae)
10856_at	RUVBL2	-0.116263	0.922574	7.02649	-2.98425	0.00329729	0.427432	-1.85642	RuvB-like AAA ATPase 2
389765_at	LOC389765	-0.178445	0.883655	7.13518	-2.98401	0.00329972	0.427432	-1.85699	kinesin family member 27 pseudogene
9047_at	SH2D2A	-0.167986	0.890084	7.53922	-2.98236	0.00331659	0.427432	-1.86093	SH2 domain containing 2A
96459_at	FNIP1	0.101664	1.07301	10.0829	2.97196	0.0034247	0.427656	-1.88573	folliculin interacting protein 1
140564_at	APOBEC3D	-0.139401	0.907896	8.91208	-2.97005	0.00344496	0.427656	-1.89028	apolipoprotein B mRNA editing enzyme, catalytic polypeptide-like 3D
100505530_at	LOC100505530	0.216728	1.1621	4.78021	2.96767	0.00347021	0.427656	-1.89592	uncharacterized LOC100505530
57121_at	LPAR5	-0.12415	0.917545	8.66774	-2.96657	0.00348203	0.427656	-1.89855	lysophosphatidic acid receptor 5
10557_at	RPP38	-0.103665	0.930666	7.55856	-2.96642	0.0034836	0.427656	-1.8989	ribonuclease P/MRP 38kDa subunit
6748_at	SSR4	-0.101846	0.93184	8.06437	-2.95925	0.00356133	0.427656	-1.91594	signal sequence receptor, delta
84839_at	RAX2	0.154289	1.11287	4.89161	2.95522	0.0036056	0.427656	-1.92549	retina and anterior neural fold homeobox 2
1523_at	CUX1	0.0933214	1.06682	7.71872	2.9549	0.00360915	0.427656	-1.92625	cut-like homeobox 1
26048_at	ZNF500	-0.131318	0.912997	6.25241	-2.95439	0.00361478	0.427656	-1.92745	zinc finger protein 500
5339_at	PLEC	0.115477	1.08333	7.05035	2.95405	0.00361862	0.427656	-1.92827	plectin
3691_at	ITGB4	0.281651	1.21558	5.92401	2.95233	0.00363768	0.427656	-1.93233	integrin, beta 4
5551_at	PRF1	-0.232371	0.851235	8.97431	-2.94747	0.00369234	0.427656	-1.94384	perforin 1 (pore forming protein)
51477_at	ISYNA1	-0.0938939	0.93699	6.02	-2.94726	0.00369464	0.427656	-1.94432	inositol-3-phosphate synthase 1
79922_at	MRM1	-0.128597	0.91472	6.69139	-2.94698	0.00369779	0.427656	-1.94498	mitochondrial rRNA methyltransferase 1 homolog (S. cerevisiae)
4175_at	MCM6	-0.149667	0.901459	6.35451	-2.94582	0.00371104	0.427656	-1.94774	minichromosome maintenance complex component 6
340277_at	FAM221A	-0.230132	0.852557	4.71709	-2.94103	0.00376581	0.427656	-1.95904	family with sequence similarity 221, member A
10067_at	SCAMP3	-0.11093	0.925991	7.44037	-2.93901	0.00378912	0.427656	-1.9638	secretory carrier membrane protein 3
100996481_at	PRIM2B	-0.143564	0.90528	6.70035	-2.93889	0.00379051	0.427656	-1.96409	DNA primase large subunit-like
100129354_at	NRADDP	0.129326	1.09378	4.89248	2.93535	0.00383169	0.427656	-1.97242	neurotrophin receptor associated death domain, pseudogene
90550_at	MCU	0.0893386	1.06388	8.24522	2.93451	0.00384152	0.427656	-1.9744	mitochondrial calcium uniporter
474344_at	GIMAP6	-0.12193	0.918958	8.85592	-2.92807	0.00391774	0.427656	-1.98955	GTPase, IMAP family member 6
100134713_at	NDUFB2-AS1	-0.123339	0.91806	5.19697	-2.91814	0.00403801	0.427656	-2.01286	NDUFB2 antisense RNA 1
199990_at	FAAP20	-0.120551	0.919836	5.17852	-2.91643	0.00405896	0.427656	-2.01685	chromosome 1 open reading frame 86
51253_at	MRPL37	-0.0951252	0.936191	9.86924	-2.91441	0.004084	0.427656	-2.02159	mitochondrial ribosomal protein L37
6655_at	SOS2	0.0962257	1.06897	10.655	2.91429	0.00408548	0.427656	-2.02187	son of sevenless homolog 2 (Drosophila)
378805_at	LINC-PINT	0.0881471	1.063	9.41938	2.91221	0.00411141	0.427656	-2.02675	long intergenic non-protein coding RNA, p53 induced transcript
8539_at	API5	-0.0946125	0.936524	9.32871	-2.91194	0.00411474	0.427656	-2.02737	apoptosis inhibitor 5
200576_at	PIKFYVE	0.063222	1.0448	8.74587	2.9093	0.00414788	0.427656	-2.03355	phosphoinositide kinase, FYVE finger containing
147645_at	VSIG10L	0.112813	1.08133	5.37476	2.90496	0.00420269	0.427656	-2.04367	V-set and immunoglobulin domain containing 10 like
54952_at	TRNAU1AP	-0.10814	0.927784	7.111	-2.90454	0.00420805	0.427656	-2.04465	tRNA selenocysteine 1 associated protein 1
101929132_at	LOC101929132	0.184863	1.13671	4.87891	2.90433	0.00421074	0.427656	-2.04514	uncharacterized LOC101929132
31_at	ACACA	-0.0928737	0.937653	5.83069	-2.90371	0.00421863	0.427656	-2.04658	acetyl-CoA carboxylase alpha
128646_at	SIRPD	0.140778	1.1025	9.15431	2.90151	0.00424692	0.427656	-2.05173	signal-regulatory protein delta
9238_at	TBRG4	-0.102722	0.931274	8.32302	-2.89984	0.0042684	0.427656	-2.05561	transforming growth factor beta regulator 4
10806_at	SDCCAG8	0.0908681	1.06501	7.61687	2.89631	0.00431427	0.427656	-2.06385	serologically defined colon cancer antigen 8
374569_at	ASPG	0.126066	1.09131	4.63704	2.89081	0.00438654	0.427656	-2.07664	asparaginase homolog (S. cerevisiae)
26135_at	SERBP1	-0.111233	0.925797	9.27649	-2.88994	0.00439803	0.427656	-2.07865	SERPINE1 mRNA binding protein 1
192111_at	PGAM5	-0.103502	0.930771	7.33347	-2.8894	0.00440521	0.427656	-2.0799	phosphoglycerate mutase family member 5
272_at	AMPD3	0.130727	1.09485	8.07189	2.88835	0.00441921	0.427656	-2.08235	adenosine monophosphate deaminase 3
5931_at	RBBP7	-0.111016	0.925936	8.53242	-2.88744	0.00443133	0.427656	-2.08445	retinoblastoma binding protein 7
5634_at	PRPS2	-0.0981341	0.93424	8.73484	-2.88416	0.00447533	0.427656	-2.09206	phosphoribosyl pyrophosphate synthetase 2
8482_at	SEMA7A	0.179233	1.13228	7.01217	2.88399	0.00447772	0.427656	-2.09247	semaphorin 7A, GPI membrane anchor (John Milton Hagen blood group)
134429_at	STARD4	-0.178921	0.883363	5.55671	-2.87906	0.00454461	0.427656	-2.10388	StAR-related lipid transfer (START) domain containing 4
23287_at	AGTPBP1	0.105711	1.07602	10.222	2.87756	0.00456519	0.427656	-2.10735	ATP/GTP binding protein 1
6877_at	TAF5	-0.121661	0.919129	5.91392	-2.87649	0.00457989	0.427656	-2.10983	TAF5 RNA polymerase II, TATA box binding protein (TBP)-associated factor, 100kDa
100129269_at	LINC01160	0.211977	1.15827	4.26962	2.87522	0.00459744	0.427656	-2.11277	uncharacterized LOC100129269
22806_at	IKZF3	-0.130287	0.913649	9.39622	-2.87426	0.00461076	0.427656	-2.11499	IKAROS family zinc finger 3 (Aiolos)
333_at	APLP1	0.108838	1.07836	4.13162	2.8715	0.0046491	0.427656	-2.12136	amyloid beta (A4) precursor-like protein 1
50_at	ACO2	-0.122399	0.918659	9.10918	-2.86941	0.00467843	0.427656	-2.1262	aconitase 2, mitochondrial
2932_at	GSK3B	0.072972	1.05188	10.1017	2.86936	0.00467913	0.427656	-2.12631	glycogen synthase kinase 3 beta
100616151_at	MIR4480	0.222756	1.16696	7.13806	2.86746	0.0047058	0.427656	-2.13068	microRNA 4480
4931_at	NVL	-0.159207	0.895517	6.73323	-2.86394	0.00475585	0.427656	-2.13882	nuclear VCP-like
8664_at	EIF3D	-0.0850145	0.942775	10.4149	-2.86376	0.0047583	0.427656	-2.13921	eukaryotic translation initiation factor 3, subunit D
203228_at	C9orf72	0.12383	1.08962	9.57226	2.86331	0.00476483	0.427656	-2.14027	chromosome 9 open reading frame 72
10333_at	TLR6	0.130908	1.09498	9.41247	2.86097	0.00479836	0.427656	-2.14566	toll-like receptor 6
161753_at	ODF3L1	0.11156	1.0804	3.76239	2.86039	0.00480669	0.427656	-2.14699	outer dense fiber of sperm tails 3-like 1
10746_at	MAP3K2	0.106272	1.07644	9.54672	2.85621	0.00486722	0.427656	-2.15661	mitogen-activated protein kinase kinase kinase 2
51311_at	TLR8	0.104299	1.07497	9.78148	2.85536	0.00487957	0.427656	-2.15856	toll-like receptor 8
55164_at	SHQ1	-0.092758	0.937728	7.78587	-2.85515	0.00488268	0.427656	-2.15905	SHQ1, H/ACA ribonucleoprotein assembly factor
5511_at	PPP1R8	-0.0831853	0.943971	7.03133	-2.85459	0.00489084	0.427656	-2.16033	protein phosphatase 1, regulatory subunit 8
4851_at	NOTCH1	0.122536	1.08865	9.7908	2.84935	0.00496806	0.427656	-2.17236	notch 1
116143_at	WDR92	-0.136682	0.909609	6.37555	-2.84913	0.00497127	0.427656	-2.17286	WD repeat domain 92
100874366_at	HOXC13-AS	0.133432	1.0969	4.37557	2.84908	0.00497204	0.427656	-2.17298	HOXC cluster antisense RNA 5
10430_at	TMEM147	-0.103564	0.930731	8.88842	-2.84797	0.00498848	0.427656	-2.17551	transmembrane protein 147
65109_at	UPF3B	-0.0998129	0.933154	4.92751	-2.8456	0.00502388	0.427656	-2.18095	UPF3 regulator of nonsense transcripts homolog B (yeast)
5336_at	PLCG2	0.104726	1.07529	9.87133	2.84426	0.00504408	0.427656	-2.18403	phospholipase C, gamma 2 (phosphatidylinositol-specific)
6443_at	SGCB	-0.160735	0.894569	5.92612	-2.84109	0.00509198	0.427656	-2.19129	sarcoglycan, beta (43kDa dystrophin-associated glycoprotein)
285780_at	LY86-AS1	0.160761	1.11788	3.75491	2.84062	0.00509907	0.427656	-2.19235	LY86 antisense RNA 1
309_at	ANXA6	-0.122651	0.918498	10.7892	-2.8365	0.00516207	0.427656	-2.20178	annexin A6
55702_at	CCDC94	-0.108401	0.927615	8.25904	-2.8353	0.00518055	0.427656	-2.20453	coiled-coil domain containing 94
100874197_at	EFCAB6-AS1	0.100619	1.07223	4.07663	2.83469	0.00518994	0.427656	-2.20592	EFCAB6 antisense RNA 1
740_at	MRPL49	-0.0843889	0.943184	8.3568	-2.83329	0.00521162	0.427656	-2.20911	mitochondrial ribosomal protein L49
9862_at	MED24	-0.0860259	0.942114	7.44529	-2.82882	0.0052813	0.427656	-2.21931	mediator complex subunit 24
57659_at	ZBTB4	-0.10151	0.932057	7.4313	-2.82825	0.00529021	0.427656	-2.2206	zinc finger and BTB domain containing 4
923_at	CD6	-0.161588	0.89404	8.91495	-2.82663	0.00531573	0.427656	-2.22429	CD6 molecule
8460_at	TPST1	0.304908	1.23534	7.47077	2.82605	0.00532487	0.427656	-2.22561	tyrosylprotein sulfotransferase 1
9221_at	NOLC1	-0.115845	0.922842	7.50362	-2.82469	0.0053465	0.427656	-2.22872	nucleolar and coiled-body phosphoprotein 1
692099_at	FAM86DP	-0.298896	0.812874	5.19746	-2.82401	0.00535719	0.427656	-2.23025	family with sequence similarity 86, member D, pseudogene
7419_at	VDAC3	-0.0799747	0.946074	9.78939	-2.82225	0.00538523	0.427656	-2.23426	voltage-dependent anion channel 3
1362_at	CPD	0.137841	1.10026	10.268	2.8209	0.00540682	0.427656	-2.23733	carboxypeptidase D
375449_at	MAST4	0.153291	1.1121	6.55202	2.82059	0.00541191	0.427656	-2.23805	microtubule associated serine/threonine kinase family member 4
10131_at	TRAP1	-0.111965	0.925327	7.19662	-2.82028	0.0054169	0.427656	-2.23876	TNF receptor-associated protein 1
57186_at	RALGAPA2	0.110474	1.07958	9.94978	2.81915	0.00543498	0.427656	-2.24131	Ral GTPase activating protein, alpha subunit 2 (catalytic)
80777_at	CYB5B	-0.0904935	0.939201	9.79805	-2.81907	0.00543625	0.427656	-2.24149	cytochrome b5 type B (outer mitochondrial membrane)
407835_at	LOC407835	-0.124614	0.917249	6.00092	-2.8189	0.00543901	0.427656	-2.24188	mitogen-activated protein kinase kinase 2 pseudogene
23241_at	PACS2	-0.107598	0.928132	7.01832	-2.81746	0.00546223	0.427656	-2.24515	phosphofurin acidic cluster sorting protein 2
388564_at	TMEM238	-0.133557	0.911581	9.26227	-2.81665	0.00547549	0.427656	-2.24701	transmembrane protein 238
101928668_at	LOC101928668	0.133635	1.09705	4.22472	2.81542	0.00549535	0.427656	-2.24978	uncharacterized LOC101928668
101928105_at	LOC101928105	-0.129079	0.914415	4.55708	-2.81258	0.00554169	0.427656	-2.25622	uncharacterized LOC101928105
83988_at	NCALD	-0.196195	0.872849	5.68817	-2.81195	0.00555213	0.427656	-2.25767	neurocalcin delta
3569_at	IL6	0.122275	1.08845	4.16616	2.81008	0.00558285	0.427656	-2.2619	interleukin 6 (interferon, beta 2)
3587_at	IL10RA	-0.104289	0.930263	11.061	-2.80772	0.00562192	0.427656	-2.26724	interleukin 10 receptor, alpha
9415_at	FADS2	0.364439	1.28738	7.72424	2.8046	0.00567395	0.427656	-2.2743	fatty acid desaturase 2
6546_at	SLC8A1	0.181669	1.1342	8.25531	2.80433	0.00567857	0.427656	-2.27493	solute carrier family 8 (sodium/calcium exchanger), member 1
10743_at	RAI1	-0.101088	0.932329	5.91049	-2.803	0.00570091	0.427656	-2.27793	retinoic acid induced 1
54536_at	EXOC6	0.105229	1.07567	9.33502	2.80298	0.00570116	0.427656	-2.27797	exocyst complex component 6
23710_at	GABARAPL1	0.131713	1.09559	8.74837	2.80274	0.00570516	0.427656	-2.27851	GABA(A) receptor-associated protein like 1
153222_at	CREBRF	0.0876545	1.06264	9.55228	2.80261	0.00570748	0.427656	-2.27882	CREB3 regulatory factor
4191_at	MDH2	-0.0824037	0.944483	10.7237	-2.80256	0.00570818	0.427656	-2.27891	malate dehydrogenase 2, NAD (mitochondrial)
339123_at	JMJD8	-0.104437	0.930168	8.43044	-2.80216	0.00571501	0.427656	-2.27983	jumonji domain containing 8
283131_at	NEAT1	0.141202	1.10282	10.9177	2.80001	0.0057514	0.427656	-2.28469	nuclear paraspeckle assembly transcript 1 (non-protein coding)
6844_at	VAMP2	-0.0884354	0.940542	10.018	-2.79613	0.00581743	0.427656	-2.29344	vesicle-associated membrane protein 2 (synaptobrevin 2)
91445_at	RNF185	0.0989639	1.071	8.60102	2.79536	0.00583067	0.427656	-2.29518	ring finger protein 185
64577_at	ALDH8A1	0.131777	1.09564	3.77035	2.79193	0.00588987	0.427656	-2.30292	aldehyde dehydrogenase 8 family, member A1
9437_at	NCR1	-0.176518	0.884836	6.95821	-2.79081	0.00590935	0.427656	-2.30544	natural cytotoxicity triggering receptor 1
10286_at	BCAS2	-0.115364	0.92315	7.46616	-2.79022	0.00591963	0.427656	-2.30678	breast carcinoma amplified sequence 2
801_at	CALM1	-0.0768366	0.948134	8.63604	-2.78903	0.00594036	0.427656	-2.30945	calmodulin 1 (phosphorylase kinase, delta)
148808_at	MFSD4	-0.132054	0.912532	4.67873	-2.78838	0.00595169	0.427656	-2.31091	major facilitator superfamily domain containing 4
5394_at	EXOSC10	-0.0840002	0.943438	9.24544	-2.78794	0.00595944	0.427656	-2.31191	exosome component 10
3687_at	ITGAX	0.0994763	1.07138	11.6345	2.7866	0.0059828	0.427656	-2.3149	integrin, alpha X (complement component 3 receptor 4 subunit)
1643_at	DDB2	-0.104729	0.92998	7.51762	-2.78624	0.00598928	0.427656	-2.31573	damage-specific DNA binding protein 2, 48kDa
728927_at	ZNF736	-0.197139	0.872279	6.48626	-2.78562	0.00600019	0.427656	-2.31713	zinc finger protein 736
93432_at	MGAM2	0.231804	1.1743	7.33951	2.78364	0.00603506	0.427656	-2.32156	maltase-glucoamylase (alpha-glucosidase) pseudogene
90843_at	TCEAL8	-0.13872	0.908325	5.69663	-2.78271	0.00605166	0.427656	-2.32366	transcription elongation factor A (SII)-like 8
10469_at	TIMM44	-0.110353	0.926362	5.9456	-2.7814	0.00607488	0.427656	-2.3266	translocase of inner mitochondrial membrane 44 homolog (yeast)
79877_at	DCAKD	-0.0891545	0.940074	7.96273	-2.78133	0.00607615	0.427656	-2.32676	dephospho-CoA kinase domain containing
346653_at	FAM71F2	0.198471	1.14748	5.10232	2.77898	0.00611824	0.427656	-2.33204	family with sequence similarity 71, member F2
51099_at	ABHD5	0.107814	1.07759	10.9969	2.77763	0.00614235	0.427656	-2.33505	abhydrolase domain containing 5
84925_at	DIRC2	0.101216	1.07268	11.0048	2.77611	0.0061699	0.427656	-2.33847	disrupted in renal carcinoma 2
3816_at	KLK1	0.162345	1.1191	5.10891	2.77304	0.00622552	0.427656	-2.34534	kallikrein 1
8721_at	EDF1	-0.080505	0.945727	9.63803	-2.7726	0.00623363	0.427656	-2.34634	endothelial differentiation-related factor 1
116931_at	MED12L	0.186993	1.13839	5.20336	2.77228	0.00623947	0.427656	-2.34705	mediator complex subunit 12-like
3932_at	LCK	-0.132445	0.912284	8.88268	-2.772	0.00624453	0.427656	-2.34767	lymphocyte-specific protein tyrosine kinase
28521_at	TRDJ2	-0.260429	0.834839	7.95169	-2.77127	0.00625794	0.427656	-2.34931	T cell receptor delta joining 2
28447_at	IGHV3-16	-0.236088	0.849045	5.4378	-2.7709	0.00626463	0.427656	-2.35013	immunoglobulin heavy variable 3-16 (non-functional)
7551_at	ZNF3	-0.0995152	0.933347	7.14611	-2.76943	0.00629171	0.427656	-2.35343	zinc finger protein 3
100130933_at	SMIM6	0.136472	1.09921	4.12045	2.76933	0.00629351	0.427656	-2.35365	small integral membrane protein 6
10606_at	PAICS	-0.078489	0.947049	3.88746	-2.76671	0.00634181	0.427656	-2.3595	phosphoribosylaminoimidazole carboxylase, phosphoribosylaminoimidazole succinocarboxamide synthetase
54778_at	RNF111	0.0681622	1.04838	9.35036	2.76535	0.0063671	0.427656	-2.36254	ring finger protein 111
101926925_at	LINC01358	-0.188768	0.877354	3.86884	-2.76501	0.00637353	0.427656	-2.36331	uncharacterized LOC101926925
81854_at	ZNF205-AS1	-0.125874	0.916449	4.78703	-2.76494	0.00637475	0.427656	-2.36346	ZNF205 antisense RNA 1
29935_at	RPA4	0.130502	1.09467	4.38385	2.76492	0.00637509	0.427656	-2.3635	replication protein A4, 30kDa
8565_at	YARS	-0.109855	0.926681	8.04682	-2.7647	0.00637917	0.427656	-2.36399	tyrosyl-tRNA synthetase
133957_at	CCDC127	-0.126765	0.915883	6.94088	-2.76405	0.00639145	0.427656	-2.36546	coiled-coil domain containing 127
101929341_at	LOC101929341	0.10292	1.07394	3.8005	2.761	0.00644856	0.427656	-2.37226	uncharacterized LOC101929341
26003_at	GORASP2	-0.0831538	0.943992	9.66033	-2.76075	0.00645329	0.427656	-2.37282	golgi reassembly stacking protein 2, 55kDa
3554_at	IL1R1	0.231126	1.17375	7.60504	2.75884	0.0064893	0.427656	-2.37708	interleukin 1 receptor, type I
28624_at	TRBJ2-5	-0.161531	0.894076	9.94891	-2.75796	0.00650588	0.427656	-2.37903	T cell receptor beta joining 2-5
8886_at	DDX18	-0.112497	0.924986	8.04952	-2.75769	0.00651107	0.427656	-2.37964	DEAD (Asp-Glu-Ala-Asp) box polypeptide 18
140609_at	NEK7	0.0742671	1.05283	9.8682	2.75641	0.00653532	0.427656	-2.38248	NIMA-related kinase 7
285512_at	FAM13A-AS1	0.102741	1.07381	8.74579	2.75623	0.00653883	0.427656	-2.38289	FAM13A antisense RNA 1
5425_at	POLD2	-0.148375	0.902266	6.68629	-2.7549	0.00656424	0.427656	-2.38585	polymerase (DNA directed), delta 2, accessory subunit
8803_at	SUCLA2	-0.155788	0.897642	6.6037	-2.75429	0.00657588	0.427656	-2.38721	succinate-CoA ligase, ADP-forming, beta subunit
6723_at	SRM	-0.110384	0.926342	9.89079	-2.753	0.0066006	0.427656	-2.39007	spermidine synthase
162394_at	SLFN5	-0.127223	0.915592	10.6557	-2.75231	0.00661394	0.427656	-2.39162	schlafen family member 5
28626_at	TRBJ2-3	-0.145049	0.904349	10.6789	-2.74809	0.00669556	0.430278	-2.40099	T cell receptor beta joining 2-3
22978_at	NT5C2	0.091566	1.06553	10.5192	2.74785	0.00670022	0.430278	-2.40152	5'-nucleotidase, cytosolic II
274_at	BIN1	-0.129091	0.914408	7.93365	-2.74537	0.00674879	0.431923	-2.40704	bridging integrator 1
917_at	CD3G	-0.158521	0.895943	10.2466	-2.74202	0.00681466	0.433014	-2.41446	CD3g molecule, gamma (CD3-TCR complex)
29090_at	TIMM21	-0.142979	0.905647	5.90356	-2.74127	0.00682952	0.433014	-2.41612	translocase of inner mitochondrial membrane 21 homolog (yeast)
80221_at	ACSF2	-0.144525	0.904677	5.30717	-2.74057	0.00684348	0.433014	-2.41768	acyl-CoA synthetase family member 2
203068_at	TUBB	-0.0694214	0.95302	11.5757	-2.73985	0.00685789	0.433014	-2.41929	tubulin, beta class I
7297_at	TYK2	0.0909734	1.06509	8.07415	2.73486	0.00695773	0.436575	-2.43032	tyrosine kinase 2
51490_at	C9orf114	-0.107677	0.928081	8.49746	-2.73471	0.00696069	0.436575	-2.43065	chromosome 9 open reading frame 114
10921_at	RNPS1	-0.0606518	0.958831	9.16072	-2.73188	0.00701801	0.437316	-2.43691	RNA binding protein S1, serine-rich domain
3396_at	ICT1	-0.140987	0.906899	7.03627	-2.7315	0.0070258	0.437316	-2.43776	immature colon carcinoma transcript 1
63979_at	FIGNL1	-0.167737	0.890238	4.70144	-2.73069	0.00704224	0.437316	-2.43954	fidgetin-like 1
118429_at	ANTXR2	0.0815036	1.05812	11.0311	2.72864	0.00708416	0.438472	-2.44407	anthrax toxin receptor 2
80227_at	PAAF1	-0.150863	0.900711	5.21987	-2.72569	0.00714481	0.438544	-2.45057	proteasomal ATPase-associated factor 1
56052_at	ALG1	-0.120168	0.920081	7.879	-2.72346	0.00719105	0.438544	-2.4555	ALG1, chitobiosyldiphosphodolichol beta-mannosyltransferase
89849_at	ATG16L2	0.108803	1.07833	10.0999	2.72198	0.00722176	0.438544	-2.45875	autophagy related 16-like 2 (S. cerevisiae)
101927765_at	LOC101927765	0.108489	1.0781	4.42587	2.72012	0.00726073	0.438544	-2.46285	uncharacterized LOC101927765
253260_at	RICTOR	0.0803987	1.05731	10.8048	2.72012	0.00726075	0.438544	-2.46285	RPTOR independent companion of MTOR, complex 2
57568_at	SIPA1L2	0.205449	1.15304	7.50286	2.72007	0.00726168	0.438544	-2.46295	signal-induced proliferation-associated 1 like 2
79058_at	ASPSCR1	-0.0894797	0.939862	6.33825	-2.71764	0.0073129	0.438544	-2.46831	alveolar soft part sarcoma chromosome region, candidate 1
11025_at	LILRB3	0.115074	1.08303	9.8973	2.71635	0.00734015	0.438544	-2.47115	leukocyte immunoglobulin-like receptor, subfamily B (with TM and ITIM domains), member 3
9183_at	ZW10	-0.10241	0.931476	5.85113	-2.71473	0.00737447	0.438544	-2.47471	zw10 kinetochore protein
445_at	ASS1	-0.136744	0.90957	4.52918	-2.71394	0.00739128	0.438544	-2.47644	argininosuccinate synthase 1
57551_at	TAOK1	0.0594077	1.04204	8.93864	2.71305	0.0074102	0.438544	-2.47839	TAO kinase 1
23349_at	PHF24	0.138878	1.10105	4.5397	2.71133	0.00744704	0.438544	-2.48217	KIAA1045
1477_at	CSTF1	-0.0868973	0.941546	7.98378	-2.71073	0.00745982	0.438544	-2.48348	cleavage stimulation factor, 3' pre-RNA, subunit 1, 50kDa
3595_at	IL12RB2	-0.231307	0.851863	5.16429	-2.71054	0.00746385	0.438544	-2.48389	interleukin 12 receptor, beta 2
177_at	AGER	0.105906	1.07617	7.27872	2.70853	0.00750734	0.438544	-2.48832	advanced glycosylation end product-specific receptor
729375_at	FAM86HP	0.156954	1.11493	4.96944	2.70803	0.00751815	0.438544	-2.48942	family with sequence similarity 86, member A pseudogene
5518_at	PPP2R1A	-0.0743939	0.949741	10.5062	-2.70799	0.00751885	0.438544	-2.48949	protein phosphatase 2, regulatory subunit A, alpha
51136_at	RNFT1	0.0971188	1.06964	8.93986	2.70756	0.00752832	0.438544	-2.49045	ring finger protein, transmembrane 1
4356_at	MPP3	0.169932	1.12501	4.94794	2.70583	0.00756567	0.438544	-2.49422	membrane protein, palmitoylated 3 (MAGUK p55 subfamily member 3)
90134_at	KCNH7	0.111068	1.08003	4.16068	2.70567	0.00756929	0.438544	-2.49459	potassium voltage-gated channel, subfamily H (eag-related), member 7
55520_at	ELAC1	-0.121928	0.918958	6.08123	-2.7054	0.00757516	0.438544	-2.49518	elaC ribonuclease Z 1
11216_at	AKAP10	0.0789647	1.05626	9.16394	2.7042	0.00760124	0.438544	-2.4978	A kinase (PRKA) anchor protein 10
1901_at	S1PR1	-0.129683	0.914032	9.54499	-2.70328	0.00762138	0.438544	-2.49981	sphingosine-1-phosphate receptor 1
6631_at	SNRPC	-0.125743	0.916532	5.81038	-2.70012	0.00769097	0.439287	-2.50674	small nuclear ribonucleoprotein polypeptide C
2937_at	GSS	-0.0956063	0.935879	6.83758	-2.69947	0.0077052	0.439287	-2.50815	glutathione synthetase
2568_at	GABRP	0.0949713	1.06804	4.33854	2.69733	0.00775273	0.439287	-2.51283	gamma-aminobutyric acid (GABA) A receptor, pi
9330_at	GTF3C3	-0.129317	0.914264	7.50122	-2.69664	0.00776807	0.439287	-2.51434	general transcription factor IIIC, polypeptide 3, 102kDa
55020_at	TTC38	-0.143862	0.905093	7.58718	-2.69345	0.00783939	0.439287	-2.5213	tetratricopeptide repeat domain 38
55069_at	TMEM248	-0.0457964	0.968755	10.4983	-2.69308	0.00784779	0.439287	-2.52211	transmembrane protein 248
255967_at	PAN3	0.0468631	1.03302	10.2276	2.69187	0.00787488	0.439287	-2.52474	PAN3 poly(A) specific ribonuclease subunit homolog (S. cerevisiae)
23753_at	SDF2L1	-0.104566	0.930085	5.88848	-2.69103	0.00789395	0.439287	-2.52658	stromal cell-derived factor 2-like 1
80035_at	ANP32A-IT1	0.113418	1.08179	9.42953	2.6891	0.00793768	0.439287	-2.53079	ANP32A intronic transcript 1 (non-protein coding)
3695_at	ITGB7	-0.131192	0.913077	8.49747	-2.68757	0.00797238	0.439287	-2.53411	integrin, beta 7
513_at	ATP5D	-0.137881	0.908853	9.52846	-2.68683	0.0079894	0.439287	-2.53573	ATP synthase, H+ transporting, mitochondrial F1 complex, delta subunit
27043_at	PELP1	-0.0916386	0.938456	7.07633	-2.68567	0.008016	0.439287	-2.53826	proline, glutamate and leucine rich protein 1
8934_at	RAB29	-0.0960412	0.935597	8.23674	-2.6848	0.00803584	0.439287	-2.54014	RAB7, member RAS oncogene family-like 1
4312_at	MMP1	0.297427	1.22895	3.60441	2.68371	0.00806094	0.439287	-2.54252	matrix metallopeptidase 1 (interstitial collagenase)
79798_at	ARMC5	-0.102007	0.931736	4.88642	-2.68039	0.00813769	0.439287	-2.54973	armadillo repeat containing 5
10123_at	ARL4C	-0.142583	0.905896	9.01326	-2.67994	0.00814821	0.439287	-2.55071	ADP-ribosylation factor-like 4C
2193_at	FARSA	-0.0720414	0.951291	8.21783	-2.67978	0.00815179	0.439287	-2.55105	phenylalanyl-tRNA synthetase, alpha subunit
29952_at	DPP7	-0.0855707	0.942412	9.13142	-2.67814	0.00819013	0.439287	-2.55462	dipeptidyl-peptidase 7
5702_at	PSMC3	-0.0908413	0.938975	6.55753	-2.67773	0.00819969	0.439287	-2.55551	proteasome (prosome, macropain) 26S subunit, ATPase, 3
91947_at	ARRDC4	0.30189	1.23276	7.14235	2.67736	0.00820828	0.439287	-2.5563	arrestin domain containing 4
55294_at	FBXW7	0.0834452	1.05955	7.03275	2.67566	0.00824833	0.439287	-2.56	F-box and WD repeat domain containing 7, E3 ubiquitin protein ligase
283219_at	KCTD21	0.09904	1.07106	8.3254	2.67555	0.00825096	0.439287	-2.56025	potassium channel tetramerization domain containing 21
65258_at	MPPE1	0.113073	1.08153	8.7854	2.67448	0.00827596	0.439287	-2.56255	metallophosphoesterase 1
10916_at	MAGED2	-0.10061	0.932639	6.97493	-2.67363	0.00829616	0.439287	-2.5644	melanoma antigen family D, 2
64782_at	AEN	-0.100621	0.932631	5.9764	-2.67312	0.00830809	0.439287	-2.5655	apoptosis enhancing nuclease
2182_at	ACSL4	0.0976975	1.07006	9.13312	2.67192	0.00833656	0.439287	-2.5681	acyl-CoA synthetase long-chain family member 4
8760_at	CDS2	0.0890716	1.06369	10.4448	2.67191	0.00833692	0.439287	-2.56813	CDP-diacylglycerol synthase (phosphatidate cytidylyltransferase) 2
100616227_at	MIR4502	-0.256028	0.83739	4.60626	-2.6716	0.00834414	0.439287	-2.56879	microRNA 4502
51605_at	TRMT6	-0.105933	0.929204	7.59083	-2.67147	0.00834728	0.439287	-2.56908	tRNA methyltransferase 6 homolog (S. cerevisiae)
643854_at	CTAGE9	0.164109	1.12047	3.89865	2.67066	0.00836651	0.439287	-2.57083	CTAGE family, member 9
11252_at	PACSIN2	0.0959463	1.06877	10.2634	2.66425	0.00852058	0.439287	-2.5847	protein kinase C and casein kinase substrate in neurons 2
11129_at	CLASRP	0.0851819	1.06082	6.63615	2.66283	0.00855493	0.439287	-2.58776	CLK4-associating serine/arginine rich protein
100192426_at	LOC100192426	0.107798	1.07758	4.38103	2.66245	0.00856423	0.439287	-2.58859	uncharacterized LOC100192426
10263_at	CDK2AP2	-0.0965091	0.935293	7.39513	-2.66191	0.00857737	0.439287	-2.58975	cyclin-dependent kinase 2 associated protein 2
10524_at	KAT5	-0.0747044	0.949537	8.6046	-2.66121	0.00859441	0.439287	-2.59126	K(lysine) acetyltransferase 5
28786_at	IGLV4-3	-0.203159	0.868646	4.65474	-2.66035	0.0086155	0.439287	-2.59312	immunoglobulin lambda variable 4-3
5571_at	PRKAG1	0.0729198	1.05184	8.35003	2.65957	0.00863463	0.439287	-2.59481	protein kinase, AMP-activated, gamma 1 non-catalytic subunit
5052_at	PRDX1	-0.123999	0.91764	9.21551	-2.65821	0.00866785	0.439287	-2.59773	peroxiredoxin 1
26799_at	SNORD50A	-0.157435	0.896618	7.14437	-2.65805	0.008672	0.439287	-2.59809	small nucleolar RNA, C/D box 50A
100507602_at	TRIM52-AS1	-0.139154	0.908052	6.48931	-2.65604	0.00872137	0.439287	-2.6024	TRIM52 antisense RNA 1 (head to head)
1850_at	DUSP8	-0.138086	0.908724	5.89332	-2.65558	0.00873276	0.439287	-2.6034	dual specificity phosphatase 8
51363_at	CHST15	0.0885896	1.06333	11.5267	2.65348	0.00878488	0.439287	-2.60792	carbohydrate (N-acetylgalactosamine 4-sulfate 6-O) sulfotransferase 15
81890_at	QTRT1	-0.0905465	0.939167	6.67708	-2.65331	0.00878911	0.439287	-2.60828	queuine tRNA-ribosyltransferase 1
115548_at	FCHO2	0.132286	1.09603	9.52993	2.65272	0.00880404	0.439287	-2.60957	FCH domain only 2
51493_at	RTCB	-0.10998	0.926601	8.82763	-2.65268	0.00880502	0.439287	-2.60966	RNA 2',3'-cyclic phosphate and 5'-OH ligase
24139_at	EML2	-0.119907	0.920247	5.4581	-2.65232	0.00881383	0.439287	-2.61042	echinoderm microtubule associated protein like 2
79772_at	MCTP1	0.100576	1.0722	9.31566	2.65197	0.00882276	0.439287	-2.61119	multiple C2 domains, transmembrane 1
100507501_at	LINC01569	-0.159678	0.895225	5.35342	-2.65068	0.00885492	0.439287	-2.61395	uncharacterized LOC100507501
4704_at	NDUFA9	-0.100167	0.932925	8.63217	-2.65042	0.00886134	0.439287	-2.6145	NADH dehydrogenase (ubiquinone) 1 alpha subcomplex, 9, 39kDa
10574_at	CCT7	-0.0976838	0.934532	8.40515	-2.64993	0.00887368	0.439287	-2.61556	chaperonin containing TCP1, subunit 7 (eta)
5536_at	PPP5C	-0.121138	0.919462	6.85247	-2.64873	0.00890396	0.439287	-2.61815	protein phosphatase 5, catalytic subunit
386724_at	AMIGO3	-0.104567	0.930084	5.00613	-2.64853	0.00890897	0.439287	-2.61857	adhesion molecule with Ig-like domain 3
6917_at	TCEA1	-0.1114	0.925689	10.3347	-2.6472	0.00894246	0.439287	-2.62142	transcription elongation factor A (SII), 1
55823_at	VPS11	-0.0769971	0.948029	8.73869	-2.64657	0.0089586	0.439287	-2.62279	vacuolar protein sorting 11 homolog (S. cerevisiae)
54947_at	LPCAT2	0.0753985	1.05365	11.8164	2.64246	0.00906318	0.439287	-2.6316	lysophosphatidylcholine acyltransferase 2
79626_at	TNFAIP8L2	0.109314	1.07872	8.05887	2.63866	0.00916089	0.439287	-2.63975	tumor necrosis factor, alpha-induced protein 8-like 2
101929385_at	NA	0.105541	1.0759	7.83102	2.63768	0.0091862	0.439287	-2.64184	uncharacterized LOC101929385
51650_at	MRPS33	-0.20855	0.865407	4.52814	-2.63694	0.00920541	0.439287	-2.64343	mitochondrial ribosomal protein S33
23076_at	RRP1B	-0.130325	0.913626	7.58649	-2.63634	0.00922123	0.439287	-2.64473	ribosomal RNA processing 1B
56005_at	MYDGF	-0.110998	0.925947	7.19107	-2.63633	0.00922133	0.439287	-2.64474	chromosome 19 open reading frame 10
10910_at	SUGT1	-0.175648	0.88537	5.59781	-2.63607	0.00922802	0.439287	-2.64529	SGT1, suppressor of G2 allele of SKP1 (S. cerevisiae)
6604_at	SMARCD3	0.146834	1.10714	7.36134	2.63571	0.00923743	0.439287	-2.64606	SWI/SNF related, matrix associated, actin dependent regulator of chromatin, subfamily d, member 3
101927221_at	UBR5-AS1	0.152484	1.11148	7.27574	2.63566	0.0092389	0.439287	-2.64618	uncharacterized LOC101927221
286006_at	LSMEM1	0.207239	1.15448	7.06718	2.6356	0.00924043	0.439287	-2.64631	leucine-rich single-pass membrane protein 1
57519_at	STARD9	-0.0970747	0.934927	5.36412	-2.6353	0.00924815	0.439287	-2.64694	StAR-related lipid transfer (START) domain containing 9
677681_at	SCARNA20	0.152509	1.1115	6.87444	2.63476	0.00926217	0.439287	-2.64809	small Cajal body-specific RNA 20
79649_at	MAP7D3	-0.0943208	0.936713	7.75397	-2.63432	0.00927364	0.439287	-2.64903	MAP7 domain containing 3
28691_at	TRAV2	-0.191609	0.875629	8.4704	-2.63166	0.00934364	0.439287	-2.65474	T cell receptor alpha variable 2
55168_at	MRPS18A	-0.081799	0.944879	9.31641	-2.6302	0.00938209	0.439287	-2.65785	mitochondrial ribosomal protein S18A
2049_at	EPHB3	0.117599	1.08493	4.51825	2.62917	0.00940938	0.439287	-2.66005	EPH receptor B3
8815_at	BANF1	-0.0982574	0.934161	9.82921	-2.62883	0.00941815	0.439287	-2.66076	barrier to autointegration factor 1
80005_at	DOCK5	0.109193	1.07862	10.5907	2.62734	0.00945775	0.439287	-2.66394	dedicator of cytokinesis 5
10744_at	PTTG2	0.195808	1.14537	8.21113	2.6272	0.00946149	0.439287	-2.66424	pituitary tumor-transforming 2
143884_at	CWF19L2	-0.133263	0.911767	6.49822	-2.62714	0.00946303	0.439287	-2.66437	CWF19-like 2, cell cycle control (S. pombe)
92170_at	MTG1	-0.0967777	0.935119	8.2088	-2.62683	0.0094713	0.439287	-2.66503	mitochondrial ribosome-associated GTPase 1
51167_at	CYB5R4	0.0974715	1.0699	9.39042	2.62438	0.00953691	0.439287	-2.67027	cytochrome b5 reductase 4
79572_at	ATP13A3	0.151247	1.11053	8.64289	2.62404	0.00954591	0.439287	-2.67098	ATPase type 13A3
23150_at	FRMD4B	0.127728	1.09257	7.76479	2.62259	0.00958495	0.439287	-2.67408	FERM domain containing 4B
5348_at	FXYD1	-0.159074	0.895599	4.29628	-2.62198	0.00960136	0.439287	-2.67537	FXYD domain containing ion transport regulator 1
5479_at	PPIB	-0.0615633	0.958225	10.9462	-2.62066	0.00963693	0.439287	-2.67818	peptidylprolyl isomerase B (cyclophilin B)
100127983_at	C8orf88	0.192545	1.14278	6.83019	2.62038	0.00964454	0.439287	-2.67878	chromosome 8 open reading frame 88
100506776_at	TRG-AS1	-0.20105	0.869917	6.38362	-2.62017	0.0096504	0.439287	-2.67924	T cell receptor gamma locus antisense RNA 1
57547_at	ZNF624	-0.121836	0.919018	5.87738	-2.62009	0.00965257	0.439287	-2.67941	zinc finger protein 624
50650_at	ARHGEF3	-0.103344	0.930873	7.98222	-2.61974	0.00966194	0.439287	-2.68014	Rho guanine nucleotide exchange factor (GEF) 3
84131_at	CEP78	-0.165974	0.891326	7.44058	-2.61928	0.00967447	0.439287	-2.68112	centrosomal protein 78kDa
93035_at	PKHD1L1	0.177053	1.13057	4.41346	2.61761	0.00971979	0.439287	-2.68467	polycystic kidney and hepatic disease 1 (autosomal recessive)-like 1
11020_at	IFT27	-0.115185	0.923264	5.27242	-2.61658	0.00974808	0.439287	-2.68687	intraflagellar transport 27 homolog (Chlamydomonas)
28609_at	TRBV5-6	-0.220729	0.858132	7.78154	-2.616	0.00976378	0.439287	-2.68809	T cell receptor beta variable 5-6
100616320_at	MIR4481	0.4132	1.33164	4.89261	2.61538	0.00978075	0.439287	-2.68941	microRNA 4481
114785_at	MBD6	0.10836	1.078	9.06292	2.61471	0.00979914	0.439287	-2.69083	methyl-CpG binding domain protein 6
10682_at	EBP	-0.102309	0.931541	6.57731	-2.61462	0.00980164	0.439287	-2.69102	emopamil binding protein (sterol isomerase)
405754_at	ERVFRD-1	0.116673	1.08423	4.94144	2.61437	0.00980867	0.439287	-2.69157	endogenous retrovirus group FRD, member 1
170384_at	FUT11	-0.115012	0.923375	8.30161	-2.61265	0.009856	0.439287	-2.69521	fucosyltransferase 11 (alpha (1,3) fucosyltransferase)
9159_at	PCSK7	-0.099474	0.933373	9.35203	-2.612	0.0098739	0.439287	-2.69659	proprotein convertase subtilisin/kexin type 7
255239_at	ANKK1	0.116954	1.08444	4.88141	2.61139	0.00989072	0.439287	-2.69788	ankyrin repeat and kinase domain containing 1
25980_at	AAR2	-0.0727101	0.95085	7.64836	-2.6107	0.00990994	0.439287	-2.69935	AAR2 splicing factor homolog (S. cerevisiae)
80714_at	PBX4	-0.121949	0.918945	6.33067	-2.60943	0.00994529	0.439287	-2.70205	pre-B-cell leukemia homeobox 4
9868_at	TOMM70A	-0.106572	0.928792	7.29924	-2.60792	0.00998729	0.439287	-2.70524	translocase of outer mitochondrial membrane 70 homolog A (S. cerevisiae)
84850_at	GLIS3-AS1	0.131142	1.09516	3.71568	2.60624	0.0100343	0.439287	-2.7088	GLIS3 antisense RNA 1
9410_at	SNRNP40	-0.100424	0.932759	7.8418	-2.606	0.0100413	0.439287	-2.70932	small nuclear ribonucleoprotein 40kDa (U5)
79414_at	LRFN3	-0.093026	0.937554	5.37483	-2.6057	0.0100496	0.439287	-2.70995	leucine rich repeat and fibronectin type III domain containing 3
50943_at	FOXP3	-0.123527	0.917941	6.01419	-2.60514	0.0100652	0.439287	-2.71113	forkhead box P3
3313_at	HSPA9	-0.0945233	0.936582	8.49627	-2.60266	0.0101352	0.439287	-2.71637	heat shock 70kDa protein 9 (mortalin)
101927586_at	LINC01271	0.115098	1.08305	4.66644	2.60266	0.0101353	0.439287	-2.71639	uncharacterized LOC101927586
8755_at	ADAM6	0.143076	1.10426	3.69782	2.6022	0.0101484	0.439287	-2.71737	ADAM metallopeptidase domain 6, pseudogene
197358_at	NLRC3	-0.123671	0.917849	7.35872	-2.60167	0.0101634	0.439287	-2.71848	NLR family, CARD domain containing 3
3609_at	ILF3	-0.0814453	0.94511	8.82057	-2.60026	0.0102035	0.439287	-2.72147	interleukin enhancer binding factor 3, 90kDa
444_at	ASPH	0.190656	1.14128	7.5768	2.59923	0.0102327	0.439287	-2.72363	aspartate beta-hydroxylase
79796_at	ALG9	-0.0942682	0.936747	7.38298	-2.59785	0.0102722	0.439287	-2.72655	ALG9, alpha-1,2-mannosyltransferase
28567_at	TRBV20-1	-0.171128	0.888148	10.8435	-2.59726	0.0102892	0.439287	-2.7278	T cell receptor beta variable 20-1
692223_at	SNORD97	0.0973168	1.06978	9.64419	2.59638	0.0103144	0.439287	-2.72965	small nucleolar RNA, C/D box 97
64218_at	SEMA4A	0.122429	1.08857	10.2281	2.5956	0.0103371	0.439287	-2.73131	sema domain, immunoglobulin domain (Ig), transmembrane domain (TM) and short cytoplasmic domain, (semaphorin) 4A
390980_at	ZNF805	-0.0944108	0.936655	6.89025	-2.59511	0.0103511	0.439287	-2.73234	zinc finger protein 805
79156_at	PLEKHF1	-0.149186	0.901759	7.06225	-2.59378	0.0103894	0.439287	-2.73513	pleckstrin homology domain containing, family F (with FYVE domain) member 1
23233_at	EXOC6B	-0.117702	0.921654	6.9871	-2.59339	0.0104007	0.439287	-2.73595	exocyst complex component 6B
92359_at	CRB3	-0.107084	0.928463	4.54933	-2.59331	0.0104033	0.439287	-2.73614	crumbs homolog 3 (Drosophila)
126295_at	ZNF57	-0.147334	0.902917	4.91075	-2.5925	0.0104267	0.439287	-2.73784	zinc finger protein 57
225_at	ABCD2	-0.168408	0.889824	7.86757	-2.59229	0.0104329	0.439287	-2.73829	ATP-binding cassette, sub-family D (ALD), member 2
84458_at	LCOR	0.0539551	1.03811	9.32666	2.59228	0.0104331	0.439287	-2.73831	ligand dependent nuclear receptor corepressor
121512_at	FGD4	0.111717	1.08051	8.88632	2.59218	0.0104359	0.439287	-2.73851	FYVE, RhoGEF and PH domain containing 4
100289098_at	GS1-124K5.4	0.203745	1.15168	4.99025	2.58841	0.0105461	0.440457	-2.74646	uncharacterized LOC100289098
9533_at	POLR1C	-0.108454	0.927582	5.78411	-2.58785	0.0105625	0.440457	-2.74763	polymerase (RNA) I polypeptide C, 30kDa
6956_at	TRAV6	-0.237238	0.848368	7.00663	-2.5874	0.0105757	0.440457	-2.74858	T cell receptor alpha variable 6
10610_at	ST6GALNAC2	0.136955	1.09958	10.3051	2.5868	0.0105934	0.440457	-2.74985	ST6 (alpha-N-acetyl-neuraminyl-2,3-beta-galactosyl-1,3)-N-acetylgalactosaminide alpha-2,6-sialyltransferase 2
894_at	CCND2	-0.116348	0.92252	8.56452	-2.58669	0.0105967	0.440457	-2.75008	cyclin D2
147184_at	TMEM99	-0.145239	0.904229	4.01923	-2.58427	0.0106681	0.440457	-2.75516	transmembrane protein 99
79001_at	VKORC1	-0.074319	0.94979	9.34379	-2.58338	0.0106945	0.440457	-2.75703	vitamin K epoxide reductase complex, subunit 1
101929158_at	NA	-0.137776	0.908919	4.35138	-2.58255	0.0107192	0.440457	-2.75878	uncharacterized LOC101929158
4542_at	MYO1F	0.0767638	1.05465	10.3796	2.58202	0.0107351	0.440457	-2.7599	myosin IF
9019_at	MPZL1	0.22633	1.16986	8.71525	2.58186	0.0107398	0.440457	-2.76023	myelin protein zero-like 1
100289678_at	ZNF783	-0.10737	0.928279	6.07254	-2.58017	0.0107904	0.440457	-2.76378	zinc finger family member 783
16_at	AARS	-0.107977	0.927888	7.20197	-2.57984	0.0108002	0.440457	-2.76447	alanyl-tRNA synthetase
5260_at	PHKG1	0.153188	1.11202	3.86869	2.57805	0.0108541	0.440457	-2.76823	phosphorylase kinase, gamma 1 (muscle)
205717_at	KIAA2018	0.0701805	1.04985	9.39103	2.57749	0.0108709	0.440457	-2.7694	KIAA2018
3008_at	HIST1H1E	-0.0915798	0.938495	11.8599	-2.57739	0.010874	0.440457	-2.76961	histone cluster 1, H1e
7372_at	UMPS	-0.122561	0.918555	6.60832	-2.57725	0.0108782	0.440457	-2.76991	uridine monophosphate synthetase
27339_at	PRPF19	-0.0857174	0.942316	8.08989	-2.57695	0.0108873	0.440457	-2.77054	pre-mRNA processing factor 19
64118_at	DUS1L	-0.0893589	0.93994	7.47272	-2.57643	0.0109029	0.440457	-2.77163	dihydrouridine synthase 1-like (S. cerevisiae)
84058_at	WDR54	-0.117184	0.921985	6.40241	-2.57607	0.0109139	0.440457	-2.77239	WD repeat domain 54
9760_at	TOX	-0.159774	0.895166	7.74422	-2.57547	0.0109318	0.440457	-2.77363	thymocyte selection-associated high mobility group box
55624_at	POMGNT1	-0.125787	0.916504	6.3815	-2.57248	0.0110227	0.440998	-2.77989	protein O-linked mannose N-acetylglucosaminyltransferase 1 (beta 1,2-)
54814_at	QPCTL	-0.102973	0.931112	6.2252	-2.57155	0.0110514	0.440998	-2.78185	glutaminyl-peptide cyclotransferase-like
100128276_at	LOC100128276	0.199117	1.148	4.68067	2.57106	0.0110662	0.440998	-2.78286	uncharacterized LOC100128276
1737_at	DLAT	-0.096976	0.934991	6.98011	-2.57081	0.0110741	0.440998	-2.7834	dihydrolipoamide S-acetyltransferase
4351_at	MPI	-0.10699	0.928523	8.76	-2.56968	0.0111088	0.440998	-2.78576	mannose phosphate isomerase
259308_at	FAM205A	0.152689	1.11164	4.17448	2.56948	0.0111149	0.440998	-2.78618	family with sequence similarity 205, member A
28590_at	TRBV7-8	-0.190042	0.87658	7.61947	-2.56864	0.0111408	0.440998	-2.78794	T cell receptor beta variable 7-8
129138_at	ANKRD54	-0.105872	0.929243	6.81408	-2.5682	0.0111543	0.440998	-2.78885	ankyrin repeat domain 54
10129_at	FRY	0.10278	1.07384	9.75867	2.568	0.0111605	0.440998	-2.78927	furry homolog (Drosophila)
728175_at	LOC728175	0.16433	1.12065	6.6753	2.56738	0.0111796	0.440998	-2.79057	uncharacterized LOC728175
100506882_at	NA	0.121136	1.08759	4.25885	2.56516	0.0112484	0.441326	-2.7952	uncharacterized LOC100506882
84071_at	ARMC2	0.119816	1.0866	6.88748	2.56457	0.0112668	0.441326	-2.79644	armadillo repeat containing 2
101928504_at	LOC101928504	0.179017	1.13211	4.04444	2.56312	0.0113121	0.441326	-2.79946	uncharacterized LOC101928504
23286_at	WWC1	0.133384	1.09686	4.55992	2.56309	0.0113128	0.441326	-2.79951	WW and C2 domain containing 1
6741_at	SSB	-0.147632	0.902731	8.27501	-2.56239	0.0113349	0.441326	-2.80099	Sjogren syndrome antigen B (autoantigen La)
54469_at	ZFAND6	0.0928596	1.06648	8.64249	2.56227	0.0113387	0.441326	-2.80124	zinc finger, AN1-type domain 6
10943_at	MSL3	0.0948399	1.06795	8.50897	2.55998	0.0114105	0.441326	-2.80601	male-specific lethal 3 homolog (Drosophila)
388381_at	C17orf98	0.111688	1.08049	4.4514	2.55947	0.0114267	0.441326	-2.80708	chromosome 17 open reading frame 98
9730_at	VPRBP	-0.088564	0.940458	7.92817	-2.55817	0.0114677	0.441326	-2.80978	Vpr (HIV-1) binding protein
116138_at	KLHDC3	-0.0701185	0.95256	8.87311	-2.5572	0.0114983	0.441326	-2.81179	kelch domain containing 3
23759_at	PPIL2	-0.0750944	0.94928	8.40174	-2.55679	0.0115113	0.441326	-2.81264	peptidylprolyl isomerase (cyclophilin)-like 2
29763_at	PACSIN3	0.105114	1.07558	4.72495	2.55659	0.0115175	0.441326	-2.81306	protein kinase C and casein kinase substrate in neurons 3
90993_at	CREB3L1	-0.116189	0.922621	4.03891	-2.55646	0.0115217	0.441326	-2.81333	cAMP responsive element binding protein 3-like 1
284439_at	SLC25A42	-0.102593	0.931357	6.49793	-2.55614	0.011532	0.441326	-2.81401	solute carrier family 25, member 42
56998_at	CTNNBIP1	-0.103573	0.930725	6.20569	-2.55589	0.0115398	0.441326	-2.81451	catenin, beta interacting protein 1
2776_at	GNAQ	0.103098	1.07408	10.7645	2.55497	0.0115691	0.441551	-2.81643	guanine nucleotide binding protein (G protein), q polypeptide
9529_at	BAG5	-0.0907653	0.939024	6.20179	-2.5522	0.0116577	0.444032	-2.82219	BCL2-associated athanogene 5
27347_at	STK39	-0.121559	0.919194	9.61645	-2.548	0.0117932	0.445131	-2.83091	serine threonine kinase 39
515_at	ATP5F1	-0.0754614	0.949039	9.87895	-2.54789	0.0117968	0.445131	-2.83114	ATP synthase, H+ transporting, mitochondrial Fo complex, subunit B1
6618_at	SNAPC2	-0.0997477	0.933196	6.66261	-2.54715	0.011821	0.445131	-2.83268	small nuclear RNA activating complex, polypeptide 2, 45kDa
151903_at	CCDC12	-0.0838957	0.943506	6.67011	-2.54611	0.0118547	0.445131	-2.83483	coiled-coil domain containing 12
25804_at	LSM4	-0.0726557	0.950886	8.18078	-2.54578	0.0118656	0.445131	-2.83553	LSM4 homolog, U6 small nuclear RNA associated (S. cerevisiae)
149628_at	PYHIN1	-0.158967	0.895666	9.73706	-2.54564	0.0118702	0.445131	-2.83582	pyrin and HIN domain family, member 1
26511_at	CHIC2	0.0606995	1.04297	11.1577	2.545	0.0118909	0.445131	-2.83713	cysteine-rich hydrophobic domain 2
400680_at	LINC00664	0.195216	1.1449	4.15	2.54487	0.0118951	0.445131	-2.8374	long intergenic non-protein coding RNA 664
55128_at	TRIM68	-0.103113	0.931022	7.49533	-2.54474	0.0118995	0.445131	-2.83768	tripartite motif containing 68
5832_at	ALDH18A1	-0.125927	0.916415	6.33101	-2.54303	0.0119556	0.445338	-2.84122	aldehyde dehydrogenase 18 family, member A1
708_at	C1QBP	-0.10423	0.930301	8.12948	-2.54283	0.0119623	0.445338	-2.84165	complement component 1, q subcomponent binding protein
5218_at	CDK14	0.120142	1.08684	8.95907	2.54241	0.011976	0.445338	-2.84252	cyclin-dependent kinase 14
3149_at	HMGB3	0.132381	1.0961	4.03998	2.53938	0.012076	0.44763	-2.84878	high mobility group box 3
731223_at	LINC01220	0.176239	1.12993	7.51023	2.5391	0.0120852	0.44763	-2.84936	uncharacterized LOC731223
101927433_at	LINC01255	0.187464	1.13876	3.72852	2.5374	0.0121417	0.448621	-2.85288	uncharacterized LOC101927433
79084_at	WDR77	-0.0852241	0.942638	7.1582	-2.53634	0.0121771	0.448621	-2.85507	WD repeat domain 77
51390_at	AIG1	0.125588	1.09095	6.74764	2.53598	0.0121891	0.448621	-2.85581	androgen-induced 1
3735_at	KARS	-0.0705043	0.952305	8.92809	-2.53508	0.0122192	0.448621	-2.85767	lysyl-tRNA synthetase
9187_at	SLC24A1	-0.126572	0.916005	5.01443	-2.53357	0.0122696	0.448621	-2.86078	solute carrier family 24 (sodium/potassium/calcium exchanger), member 1
100505648_at	RAD51-AS1	-0.122525	0.918579	7.33222	-2.53326	0.0122802	0.448621	-2.86143	RAD51 antisense RNA 1 (head to head)
100128569_at	C19orf71	0.0988022	1.07088	6.3499	2.53231	0.0123121	0.448621	-2.86338	chromosome 19 open reading frame 71
55422_at	ZNF331	-0.120224	0.920045	6.09331	-2.53145	0.0123414	0.448621	-2.86517	zinc finger protein 331
51125_at	GOLGA7	0.0654331	1.0464	10.6958	2.53134	0.0123448	0.448621	-2.86538	golgin A7
8631_at	SKAP1	-0.128028	0.915081	9.2168	-2.53114	0.0123517	0.448621	-2.8658	src kinase associated phosphoprotein 1
387882_at	C12orf75	-0.183066	0.880829	8.31069	-2.52929	0.0124143	0.448621	-2.86961	chromosome 12 open reading frame 75
55681_at	SCYL2	0.0625105	1.04428	9.39089	2.52869	0.0124348	0.448621	-2.87086	SCY1-like 2 (S. cerevisiae)
51078_at	THAP4	-0.0810583	0.945364	6.82588	-2.52682	0.0124984	0.448621	-2.8747	THAP domain containing 4
4338_at	MOCS2	-0.129868	0.913915	7.46179	-2.5267	0.0125025	0.448621	-2.87495	molybdenum cofactor synthesis 2
5283_at	PIGH	0.137338	1.09987	5.13811	2.52491	0.0125639	0.448621	-2.87864	phosphatidylinositol glycan anchor biosynthesis, class H
3692_at	EIF6	-0.0986898	0.933881	8.922	-2.52271	0.0126396	0.448621	-2.88316	eukaryotic translation initiation factor 6
400961_at	PAIP2B	-0.142002	0.906261	5.78603	-2.52216	0.0126585	0.448621	-2.88429	poly(A) binding protein interacting protein 2B
57118_at	CAMK1D	0.125564	1.09093	9.40367	2.52101	0.0126986	0.448621	-2.88667	calcium/calmodulin-dependent protein kinase ID
51199_at	NIN	0.0576723	1.04079	10.4391	2.52069	0.0127094	0.448621	-2.88731	ninein (GSK3B interacting protein)
254048_at	UBN2	0.0731946	1.05204	8.22456	2.51909	0.0127651	0.448621	-2.89061	ubinuclein 2
84214_at	LOC84214	0.141256	1.10286	4.97803	2.51906	0.0127662	0.448621	-2.89067	uncharacterized DKFZp434F142
80155_at	NAA15	-0.115613	0.92299	7.5141	-2.51679	0.0128453	0.448621	-2.89532	N(alpha)-acetyltransferase 15, NatA auxiliary subunit
5037_at	PEBP1	-0.102155	0.931641	8.61327	-2.51643	0.0128579	0.448621	-2.89606	phosphatidylethanolamine binding protein 1
7770_at	ZNF227	-0.107419	0.928247	6.20272	-2.516	0.0128733	0.448621	-2.89696	zinc finger protein 227
30815_at	ST6GALNAC6	-0.108578	0.927502	8.27889	-2.5156	0.0128871	0.448621	-2.89776	ST6 (alpha-N-acetyl-neuraminyl-2,3-beta-galactosyl-1,3)-N-acetylgalactosaminide alpha-2,6-sialyltransferase 6
80304_at	C2orf44	-0.104476	0.930143	6.38453	-2.51555	0.012889	0.448621	-2.89787	chromosome 2 open reading frame 44
6775_at	STAT4	-0.127493	0.915421	9.36025	-2.51547	0.0128918	0.448621	-2.89804	signal transducer and activator of transcription 4
55246_at	CCDC25	-0.13986	0.907607	7.68257	-2.51529	0.0128979	0.448621	-2.8984	coiled-coil domain containing 25
101927084_at	LINC01359	0.165072	1.12122	6.93836	2.51426	0.0129341	0.448621	-2.90051	uncharacterized LOC101927084
26051_at	PPP1R16B	-0.116683	0.922306	7.86964	-2.51394	0.0129455	0.448621	-2.90117	protein phosphatase 1, regulatory subunit 16B
28716_at	TRAJ39	-0.155502	0.89782	9.4125	-2.51284	0.0129843	0.448621	-2.90342	T cell receptor alpha joining 39
154075_at	SAMD3	-0.160404	0.894774	7.99987	-2.5114	0.0130352	0.448621	-2.90637	sterile alpha motif domain containing 3
25813_at	SAMM50	-0.0933036	0.937374	8.83851	-2.51086	0.0130544	0.448621	-2.90748	SAMM50 sorting and assembly machinery component
81693_at	AMN	0.141078	1.10273	4.49103	2.51027	0.0130754	0.448621	-2.90869	amnion associated transmembrane protein
4520_at	MTF1	0.075397	1.05365	9.74626	2.51015	0.0130799	0.448621	-2.90894	metal-regulatory transcription factor 1
4205_at	MEF2A	0.103815	1.07461	9.64682	2.51003	0.0130839	0.448621	-2.90917	myocyte enhancer factor 2A
83940_at	TATDN1	-0.18028	0.882532	6.71394	-2.50969	0.0130963	0.448621	-2.90988	TatD DNase domain containing 1
114034_at	TOE1	-0.0792844	0.946527	7.30224	-2.5092	0.0131135	0.448621	-2.91087	target of EGR1, member 1 (nuclear)
391267_at	ANKRD20A11P	0.561273	1.47557	5.26439	2.50918	0.0131145	0.448621	-2.91093	ankyrin repeat domain 20 family, member A11, pseudogene
266655_at	LINC00094	-0.0926055	0.937828	7.1315	-2.50892	0.0131236	0.448621	-2.91145	long intergenic non-protein coding RNA 94
80820_at	EEPD1	0.142475	1.1038	8.2009	2.50833	0.0131447	0.448621	-2.91266	endonuclease/exonuclease/phosphatase family domain containing 1
91316_at	GUSBP11	0.0719183	1.05111	8.63613	2.5082	0.0131494	0.448621	-2.91293	glucuronidase, beta pseudogene 11
23623_at	RUSC1	-0.0822024	0.944615	6.43476	-2.50813	0.013152	0.448621	-2.91308	RUN and SH3 domain containing 1
323_at	APBB2	0.176109	1.12983	4.13363	2.50787	0.0131611	0.448621	-2.9136	amyloid beta (A4) precursor protein-binding, family B, member 2
4051_at	CYP4F3	0.162049	1.11888	10.4425	2.50665	0.0132048	0.449298	-2.91609	cytochrome P450, family 4, subfamily F, polypeptide 3
10328_at	EMC8	-0.0752646	0.949168	7.10245	-2.50509	0.013261	0.449917	-2.91929	ER membrane protein complex subunit 8
148266_at	ZNF569	-0.104519	0.930115	4.98795	-2.50481	0.0132708	0.449917	-2.91985	zinc finger protein 569
154664_at	ABCA13	0.400783	1.32022	6.11308	2.50403	0.013299	0.450001	-2.92144	ATP-binding cassette, sub-family A (ABC1), member 13
23028_at	KDM1A	-0.0847811	0.942928	7.28792	-2.50338	0.0133227	0.450001	-2.92278	lysine (K)-specific demethylase 1A
10272_at	FSTL3	0.137499	1.1	5.30208	2.50276	0.0133451	0.450001	-2.92404	follistatin-like 3 (secreted glycoprotein)
55156_at	ARMC1	-0.101391	0.932134	6.77507	-2.50117	0.0134027	0.450448	-2.92728	armadillo repeat containing 1
7871_at	SLMAP	0.0761997	1.05424	8.28273	2.50108	0.0134062	0.450448	-2.92748	sarcolemma associated protein
284129_at	SLC26A11	0.0929595	1.06656	6.53279	2.50003	0.0134442	0.450612	-2.92961	solute carrier family 26 (anion exchanger), member 11
51239_at	ANKRD39	-0.088923	0.940224	7.19446	-2.4995	0.0134635	0.450612	-2.93069	ankyrin repeat domain 39
100130148_at	MAPT-IT1	0.0914779	1.06546	4.01914	2.49857	0.0134976	0.450612	-2.93259	MAPT intronic transcript 1 (non-protein coding)
84775_at	ZNF607	-0.157627	0.896498	5.97209	-2.49789	0.0135225	0.450612	-2.93398	zinc finger protein 607
84281_at	C2orf88	0.164334	1.12065	7.64803	2.49563	0.0136055	0.450612	-2.93857	chromosome 2 open reading frame 88
5887_at	RAD23B	0.0688989	1.04892	10.1041	2.49432	0.0136538	0.450612	-2.94124	RAD23 homolog B (S. cerevisiae)
342926_at	ZNF677	-0.171943	0.887646	4.85591	-2.49388	0.0136702	0.450612	-2.94214	zinc finger protein 677
200261_at	LINC00656	0.0808799	1.05766	4.60317	2.49328	0.0136923	0.450612	-2.94335	long intergenic non-protein coding RNA 656
54850_at	FBXL12	-0.0776729	0.947585	7.91413	-2.49308	0.0137	0.450612	-2.94378	F-box and leucine-rich repeat protein 12
10316_at	NMUR1	-0.157984	0.896277	6.80909	-2.49303	0.0137017	0.450612	-2.94387	neuromedin U receptor 1
11037_at	STON1	-0.176723	0.88471	4.84969	-2.4915	0.0137586	0.450612	-2.94699	stonin 1
55545_at	MSX2P1	-0.196339	0.872762	5.50979	-2.49082	0.0137837	0.450612	-2.94836	msh homeobox 2 pseudogene 1
79090_at	TRAPPC6A	-0.100995	0.93239	6.24812	-2.49035	0.0138014	0.450612	-2.94932	trafficking protein particle complex 6A
80184_at	CEP290	-0.142619	0.905873	5.85571	-2.48874	0.0138617	0.450612	-2.9526	centrosomal protein 290kDa
11184_at	MAP4K1	-0.115145	0.92329	7.5454	-2.48839	0.0138749	0.450612	-2.95331	mitogen-activated protein kinase kinase kinase kinase 1
23259_at	DDHD2	-0.0797877	0.946197	7.65999	-2.48824	0.0138804	0.450612	-2.95361	DDHD domain containing 2
60412_at	EXOC4	-0.0679908	0.953966	8.25447	-2.48814	0.013884	0.450612	-2.95381	exocyst complex component 4
51592_at	TRIM33	0.0589463	1.0417	9.86407	2.48683	0.0139334	0.450612	-2.95647	tripartite motif containing 33
83888_at	FGFBP2	-0.238531	0.847608	6.90058	-2.48677	0.0139356	0.450612	-2.95659	fibroblast growth factor binding protein 2
410_at	ARSA	0.103383	1.07429	8.09141	2.48668	0.0139391	0.450612	-2.95678	arylsulfatase A
3460_at	IFNGR2	0.0664657	1.04715	11.3746	2.48591	0.013968	0.450612	-2.95834	interferon gamma receptor 2 (interferon gamma transducer 1)
28601_at	TRBV6-6	-0.182539	0.881151	7.15288	-2.4859	0.0139685	0.450612	-2.95836	T cell receptor beta variable 6-6
79809_at	TTC21B	-0.0889644	0.940197	7.94653	-2.48534	0.0139895	0.450612	-2.95949	tetratricopeptide repeat domain 21B
442906_at	MIR338	0.153945	1.11261	5.48755	2.48399	0.0140407	0.450612	-2.96224	microRNA 338
55858_at	TMEM165	0.0772913	1.05504	9.6232	2.48359	0.0140558	0.450612	-2.96305	transmembrane protein 165
55153_at	SDAD1	-0.11299	0.92467	7.55658	-2.48242	0.0141004	0.450612	-2.96542	SDA1 domain containing 1
2033_at	EP300	0.0595719	1.04216	9.76606	2.48192	0.0141192	0.450612	-2.96642	E1A binding protein p300
6976_at	TRGV3	-0.318938	0.80166	8.43925	-2.48185	0.0141221	0.450612	-2.96658	T cell receptor gamma variable 3
5704_at	PSMC4	-0.0681591	0.953854	9.79676	-2.48143	0.0141379	0.450612	-2.96742	proteasome (prosome, macropain) 26S subunit, ATPase, 4
10780_at	ZNF234	-0.112895	0.924731	6.15519	-2.48102	0.0141536	0.450612	-2.96825	zinc finger protein 234
7741_at	ZSCAN26	-0.07782	0.947488	7.43203	-2.47968	0.0142049	0.450612	-2.97097	zinc finger and SCAN domain containing 26
81037_at	CLPTM1L	-0.0741872	0.949877	7.87974	-2.47908	0.0142279	0.450612	-2.97218	CLPTM1-like
64784_at	CRTC3	-0.0801499	0.945959	9.205	-2.47892	0.0142338	0.450612	-2.9725	CREB regulated transcription coactivator 3
4074_at	M6PR	-0.0929413	0.937609	10.4252	-2.47838	0.0142548	0.450612	-2.9736	mannose-6-phosphate receptor (cation dependent)
79370_at	BCL2L14	0.122032	1.08827	4.69117	2.47787	0.0142745	0.450612	-2.97464	BCL2-like 14 (apoptosis facilitator)
54847_at	SIDT1	-0.118076	0.921416	8.20008	-2.47751	0.0142883	0.450612	-2.97537	SID1 transmembrane family, member 1
90480_at	GADD45GIP1	-0.0850011	0.942784	5.9249	-2.47585	0.0143523	0.450612	-2.97872	growth arrest and DNA-damage-inducible, gamma interacting protein 1
124808_at	CCDC43	-0.129573	0.914102	6.48228	-2.47491	0.0143884	0.450612	-2.9806	coiled-coil domain containing 43
84315_at	MON1A	-0.102799	0.931225	5.54854	-2.4748	0.0143929	0.450612	-2.98084	MON1 secretory trafficking family member A
126282_at	TNFAIP8L1	-0.0981957	0.934201	6.22007	-2.47391	0.0144274	0.450612	-2.98263	tumor necrosis factor, alpha-induced protein 8-like 1
57646_at	USP28	-0.135646	0.910262	7.52114	-2.47391	0.0144275	0.450612	-2.98264	ubiquitin specific peptidase 28
149951_at	COMMD7	-0.0772551	0.947859	8.1268	-2.4735	0.0144432	0.450612	-2.98346	COMM domain containing 7
84807_at	NFKBID	0.0778071	1.05541	7.26834	2.47265	0.0144764	0.450612	-2.98518	nuclear factor of kappa light polypeptide gene enhancer in B-cells inhibitor, delta
10380_at	BPNT1	-0.114416	0.923756	5.93389	-2.47182	0.0145089	0.450612	-2.98686	3'(2'), 5'-bisphosphate nucleotidase 1
100996557_at	NA	-0.104744	0.92997	4.12189	-2.47126	0.0145308	0.450612	-2.98799	uncharacterized LOC100996557
100422971_at	MIR4312	0.129764	1.09412	7.12797	2.47123	0.0145316	0.450612	-2.98804	microRNA 4312
10838_at	ZNF275	-0.0967111	0.935162	7.64331	-2.47072	0.0145518	0.450612	-2.98908	zinc finger protein 275
975_at	CD81	-0.118209	0.921331	10.083	-2.47049	0.0145606	0.450612	-2.98953	CD81 molecule
6301_at	SARS	-0.063185	0.957149	9.30001	-2.46908	0.0146162	0.45159	-2.99239	seryl-tRNA synthetase
101928047_at	LOC101928047	0.17393	1.12813	4.71768	2.46798	0.0146592	0.452175	-2.99459	uncharacterized LOC101928047
10045_at	SH2D3A	-0.110651	0.92617	6.27595	-2.46717	0.0146913	0.452426	-2.99624	SH2 domain containing 3A
84989_at	JMJD1C-AS1	-0.115331	0.92317	4.63886	-2.46506	0.0147748	0.452491	-3.00049	JMJD1C antisense RNA 1
58484_at	NLRC4	0.159748	1.11709	8.71729	2.46455	0.0147951	0.452491	-3.00152	NLR family, CARD domain containing 4
27300_at	ZNF544	-0.101527	0.932046	4.41745	-2.46454	0.0147952	0.452491	-3.00152	zinc finger protein 544
1736_at	DKC1	-0.0795478	0.946354	6.95222	-2.46419	0.0148091	0.452491	-3.00223	dyskeratosis congenita 1, dyskerin
84793_at	FOXD2-AS1	-0.120605	0.919802	6.42206	-2.46408	0.0148137	0.452491	-3.00246	FOXD2 antisense RNA 1 (head to head)
64744_at	SMAP2	0.0749216	1.0533	11.5239	2.46227	0.0148859	0.45396	-3.00611	small ArfGAP2
80896_at	NPL	0.0896597	1.06412	10.0201	2.46088	0.0149414	0.454148	-3.0089	N-acetylneuraminate pyruvate lyase (dihydrodipicolinate synthase)
304_at	ANXA2P2	-0.0992308	0.933531	10.1875	-2.45939	0.0150012	0.454148	-3.01189	annexin A2 pseudogene 2
7507_at	XPA	-0.123259	0.918111	6.54617	-2.45694	0.0150998	0.454148	-3.01681	xeroderma pigmentosum, complementation group A
100507460_at	LOC100507460	-0.300889	0.811752	4.73178	-2.45679	0.0151059	0.454148	-3.01711	uncharacterized LOC100507460
8554_at	PIAS1	0.0478035	1.03369	11.4928	2.45678	0.0151062	0.454148	-3.01712	protein inhibitor of activated STAT, 1
9693_at	RAPGEF2	0.116728	1.08427	8.72436	2.45626	0.0151274	0.454148	-3.01817	Rap guanine nucleotide exchange factor (GEF) 2
116444_at	GRIN3B	0.112841	1.08136	5.2045	2.45424	0.0152095	0.454148	-3.02223	glutamate receptor, ionotropic, N-methyl-D-aspartate 3B
79228_at	THOC6	-0.0890287	0.940156	8.42783	-2.45346	0.0152411	0.454148	-3.02378	THO complex 6 homolog (Drosophila)
55790_at	CSGALNACT1	0.204724	1.15247	7.27408	2.45332	0.0152467	0.454148	-3.02406	chondroitin sulfate N-acetylgalactosaminyltransferase 1
29085_at	PHPT1	-0.0901687	0.939413	6.9198	-2.45246	0.0152819	0.454148	-3.02579	phosphohistidine phosphatase 1
79913_at	ACTR5	-0.107029	0.928498	6.69499	-2.45216	0.0152944	0.454148	-3.0264	ARP5 actin-related protein 5 homolog (yeast)
342527_at	SMTNL2	0.0818586	1.05838	4.24165	2.45156	0.0153189	0.454148	-3.0276	smoothelin-like 2
162962_at	ZNF836	-0.130811	0.913318	6.71924	-2.4509	0.0153459	0.454148	-3.02892	zinc finger protein 836
9046_at	DOK2	-0.0928608	0.937662	9.63641	-2.44991	0.0153866	0.454148	-3.03091	docking protein 2, 56kDa
374393_at	FAM111B	-0.234961	0.849708	4.53717	-2.44942	0.0154067	0.454148	-3.03188	family with sequence similarity 111, member B
51172_at	NAGPA	-0.0973942	0.93472	6.87491	-2.44925	0.0154138	0.454148	-3.03223	N-acetylglucosamine-1-phosphodiester alpha-N-acetylglucosaminidase
924_at	CD7	-0.11596	0.922768	9.71138	-2.44902	0.0154232	0.454148	-3.03268	CD7 molecule
57493_at	HEG1	-0.13012	0.913755	7.40013	-2.44849	0.0154449	0.454148	-3.03374	heart development protein with EGF-like domains 1
222389_at	BEND7	0.256199	1.19433	5.36761	2.4484	0.0154487	0.454148	-3.03392	BEN domain containing 7
1432_at	MAPK14	0.0830897	1.05928	11.2814	2.44768	0.0154785	0.454148	-3.03537	mitogen-activated protein kinase 14
5588_at	PRKCQ	-0.118083	0.921411	8.63847	-2.44742	0.0154892	0.454148	-3.03589	protein kinase C, theta
538_at	ATP7A	0.0753119	1.05359	8.7446	2.44596	0.0155496	0.454148	-3.0388	ATPase, Cu++ transporting, alpha polypeptide
101927803_at	NA	-0.123375	0.918038	4.26584	-2.44595	0.01555	0.454148	-3.03882	uncharacterized LOC101927803
255488_at	RNF144B	0.0864579	1.06176	8.81742	2.44539	0.0155735	0.454148	-3.03995	ring finger protein 144B
23023_at	TMCC1	0.100742	1.07232	8.81611	2.44532	0.0155764	0.454148	-3.04009	transmembrane and coiled-coil domain family 1
11017_at	SNRNP27	-0.0936103	0.937175	8.02331	-2.44496	0.0155914	0.454148	-3.04081	small nuclear ribonucleoprotein 27kDa (U4/U6.U5)
79739_at	TTLL7	0.150792	1.11018	4.14635	2.44446	0.0156123	0.454148	-3.04181	tubulin tyrosine ligase-like family, member 7
4773_at	NFATC2	-0.117752	0.921623	8.54953	-2.44396	0.015633	0.454148	-3.0428	nuclear factor of activated T-cells, cytoplasmic, calcineurin-dependent 2
134957_at	STXBP5	0.0820816	1.05854	9.30005	2.44353	0.0156511	0.454148	-3.04367	syntaxin binding protein 5 (tomosyn)
54474_at	KRT20	0.0918093	1.06571	3.85251	2.44322	0.015664	0.454148	-3.04429	keratin 20
7173_at	TPO	0.118193	1.08537	3.94528	2.44257	0.0156912	0.454148	-3.04559	thyroid peroxidase
677769_at	SCARNA17	-0.119642	0.920416	11.0395	-2.44243	0.0156969	0.454148	-3.04586	small Cajal body-specific RNA 17
2841_at	GPR18	-0.129433	0.914191	8.57271	-2.44206	0.0157125	0.454148	-3.04661	G protein-coupled receptor 18
1267_at	CNP	-0.128703	0.914653	8.35855	-2.44205	0.0157127	0.454148	-3.04661	2',3'-cyclic nucleotide 3' phosphodiesterase
30850_at	CDR2L	0.11441	1.08253	4.70612	2.44048	0.0157785	0.455351	-3.04974	cerebellar degeneration-related protein 2-like
100129845_at	PCOLCE-AS1	-0.137145	0.909317	4.87061	-2.43966	0.0158133	0.455654	-3.05139	PCOLCE antisense RNA 1
23385_at	NCSTN	0.0799451	1.05698	10.6681	2.43792	0.0158866	0.456759	-3.05485	nicastrin
50485_at	SMARCAL1	-0.0866186	0.941727	8.02869	-2.4376	0.0159001	0.456759	-3.05549	SWI/SNF related, matrix associated, actin dependent regulator of chromatin, subfamily a-like 1
8036_at	SHOC2	0.0533011	1.03764	10.461	2.43509	0.0160067	0.458548	-3.06049	soc-2 suppressor of clear homolog (C. elegans)
84725_at	PLEKHA8	-0.113107	0.924595	5.57611	-2.43458	0.0160287	0.458548	-3.06152	pleckstrin homology domain containing, family A (phosphoinositide binding specific) member 8
3560_at	IL2RB	-0.139169	0.908042	10.4849	-2.43442	0.0160355	0.458548	-3.06184	interleukin 2 receptor, beta
23404_at	EXOSC2	-0.101237	0.932233	8.09601	-2.43162	0.0161551	0.459252	-3.0674	exosome component 2
25837_at	RAB26	0.118871	1.08588	4.43748	2.43029	0.0162123	0.459252	-3.07004	RAB26, member RAS oncogene family
4172_at	MCM3	-0.1134	0.924407	7.06637	-2.42991	0.0162289	0.459252	-3.07081	minichromosome maintenance complex component 3
22907_at	DHX30	-0.0778188	0.947489	7.15881	-2.42902	0.016267	0.459252	-3.07256	DEAH (Asp-Glu-Ala-His) box helicase 30
65003_at	MRPL11	-0.126732	0.915904	7.03785	-2.42817	0.0163039	0.459252	-3.07425	mitochondrial ribosomal protein L11
10445_at	MCRS1	-0.0782688	0.947194	7.92297	-2.42816	0.0163044	0.459252	-3.07428	microspherule protein 1
59352_at	LGR6	-0.193484	0.874492	5.06706	-2.42708	0.016351	0.459252	-3.07641	leucine-rich repeat containing G protein-coupled receptor 6
23389_at	MED13L	0.0736701	1.05239	10.1371	2.42692	0.016358	0.459252	-3.07673	mediator complex subunit 13-like
2323_at	FLT3LG	-0.107974	0.92789	10.7015	-2.42676	0.0163651	0.459252	-3.07706	fms-related tyrosine kinase 3 ligand
143630_at	UBQLNL	0.1748	1.12881	4.69355	2.42624	0.0163875	0.459252	-3.07808	ubiquilin-like
8506_at	CNTNAP1	-0.144908	0.904437	4.09001	-2.42596	0.0163997	0.459252	-3.07864	contactin associated protein 1
642569_at	TRIM53AP	0.0961359	1.06891	8.59377	2.42593	0.0164012	0.459252	-3.07871	tripartite motif containing 53A, pseudogene
6730_at	SRP68	-0.0900445	0.939494	7.93189	-2.42579	0.0164073	0.459252	-3.07898	signal recognition particle 68kDa
65110_at	UPF3A	-0.135897	0.910104	6.18866	-2.42575	0.0164089	0.459252	-3.07906	UPF3 regulator of nonsense transcripts homolog A (yeast)
100129427_at	DDC-AS1	0.102349	1.07352	4.17225	2.42535	0.0164263	0.459252	-3.07985	uncharacterized LOC100129427
10199_at	MPHOSPH10	-0.165497	0.891621	5.38049	-2.42473	0.0164536	0.459334	-3.08109	M-phase phosphoprotein 10 (U3 small nucleolar ribonucleoprotein)
57060_at	PCBP4	-0.116945	0.922138	6.01322	-2.42326	0.0165178	0.460117	-3.084	poly(rC) binding protein 4
51177_at	PLEKHO1	0.0786754	1.05605	9.07011	2.42222	0.0165631	0.460117	-3.08605	pleckstrin homology domain containing, family O member 1
140832_at	WFDC10A	0.134315	1.09757	4.47078	2.42185	0.0165796	0.460117	-3.08679	WAP four-disulfide core domain 10A
9870_at	AREL1	0.0709887	1.05044	10.7264	2.42089	0.0166219	0.460117	-3.0887	apoptosis resistant E3 ubiquitin protein ligase 1
28638_at	TRBC2	-0.0873596	0.941244	12.6517	-2.42062	0.0166335	0.460117	-3.08922	T cell receptor beta constant 2
155060_at	LOC155060	0.118954	1.08595	4.59051	2.42034	0.016646	0.460117	-3.08978	AI894139 pseudogene
79039_at	DDX54	-0.0712014	0.951845	7.89141	-2.41999	0.0166613	0.460117	-3.09047	DEAD (Asp-Glu-Ala-Asp) box polypeptide 54
64087_at	MCCC2	-0.122316	0.918712	6.88226	-2.41891	0.0167093	0.460117	-3.09262	methylcrotonoyl-CoA carboxylase 2 (beta)
84916_at	CIRH1A	-0.0799168	0.946112	8.67826	-2.41693	0.0167969	0.460117	-3.09653	cirrhosis, autosomal recessive 1A (cirhin)
101927597_at	NCK1-AS1	-0.112111	0.925233	6.29524	-2.41661	0.0168114	0.460117	-3.09717	uncharacterized LOC101927597
9736_at	USP34	0.053841	1.03802	9.7335	2.41589	0.0168434	0.460117	-3.09859	ubiquitin specific peptidase 34
5373_at	PMM2	-0.0956251	0.935867	7.39159	-2.41584	0.0168455	0.460117	-3.09869	phosphomannomutase 2
5727_at	PTCH1	-0.153641	0.898979	7.32844	-2.41542	0.016864	0.460117	-3.09951	patched 1
163259_at	DENND2C	0.152097	1.11118	4.87374	2.41502	0.0168819	0.460117	-3.1003	DENN/MADD domain containing 2C
284106_at	CISD3	-0.106734	0.928688	6.88409	-2.41348	0.0169508	0.460117	-3.10334	CDGSH iron sulfur domain 3
28628_at	TRBJ2-2	-0.14504	0.904354	10.477	-2.41315	0.0169658	0.460117	-3.104	T cell receptor beta joining 2-2
100124534_at	SNORA84	-0.18462	0.879881	6.27577	-2.41308	0.0169689	0.460117	-3.10414	small nucleolar RNA, H/ACA box 84
4615_at	MYD88	0.0579264	1.04097	11.6373	2.41121	0.017053	0.460117	-3.10783	myeloid differentiation primary response 88
28990_at	ASTE1	-0.0788093	0.946839	7.31029	-2.41077	0.0170728	0.460117	-3.1087	asteroid homolog 1 (Drosophila)
8445_at	DYRK2	-0.125841	0.916469	7.89434	-2.41035	0.0170917	0.460117	-3.10953	dual-specificity tyrosine-(Y)-phosphorylation regulated kinase 2
51596_at	CUTA	-0.0918066	0.938347	7.49837	-2.41033	0.0170928	0.460117	-3.10957	cutA divalent cation tolerance homolog (E. coli)
9942_at	XYLB	-0.12013	0.920105	6.27812	-2.40976	0.0171183	0.460117	-3.11069	xylulokinase homolog (H. influenzae)
64005_at	MYO1G	-0.0789199	0.946766	9.81309	-2.40954	0.0171283	0.460117	-3.11112	myosin IG
2827_at	GPR3	0.0899952	1.06437	4.56109	2.40881	0.0171613	0.460117	-3.11256	G protein-coupled receptor 3
3280_at	HES1	0.20334	1.15136	5.72185	2.40842	0.0171789	0.460117	-3.11333	hes family bHLH transcription factor 1
375341_at	C3orf62	0.0904561	1.06471	9.48459	2.40809	0.0171939	0.460117	-3.11398	chromosome 3 open reading frame 62
101928735_at	LOC101928735	-0.127079	0.915684	3.98851	-2.408	0.0171982	0.460117	-3.11416	uncharacterized LOC101928735
353219_at	KAAG1	0.0993094	1.07126	3.85516	2.40775	0.0172094	0.460117	-3.11465	kidney associated antigen 1
55643_at	BTBD2	-0.101104	0.93232	8.98651	-2.40755	0.0172187	0.460117	-3.11505	BTB (POZ) domain containing 2
100233209_at	PCED1B-AS1	-0.126798	0.915862	9.20217	-2.40704	0.0172415	0.460117	-3.11605	PCED1B antisense RNA 1
128240_at	APOA1BP	-0.0899535	0.939553	8.52344	-2.4067	0.0172569	0.460117	-3.11671	apolipoprotein A-I binding protein
10891_at	PPARGC1A	0.127765	1.0926	4.39424	2.40526	0.0173228	0.460117	-3.11955	peroxisome proliferator-activated receptor gamma, coactivator 1 alpha
126231_at	ZNF573	-0.184135	0.880177	4.64336	-2.4052	0.0173256	0.460117	-3.11968	zinc finger protein 573
4839_at	NOP2	-0.108573	0.927505	6.93926	-2.40509	0.0173308	0.460117	-3.1199	NOP2 nucleolar protein
10575_at	CCT4	-0.0858727	0.942214	7.54557	-2.40494	0.0173375	0.460117	-3.12019	chaperonin containing TCP1, subunit 4 (delta)
29964_at	PRICKLE4	-0.17294	0.887033	4.11156	-2.40403	0.0173791	0.460571	-3.12198	prickle homolog 4 (Drosophila)
677828_at	SNORA47	-0.145895	0.903818	10.4708	-2.40192	0.0174758	0.462056	-3.12612	small nucleolar RNA, H/ACA box 47
146513_at	LOC146513	0.0935615	1.067	4.14137	2.40174	0.0174843	0.462056	-3.12648	uncharacterized LOC146513
400512_at	FLJ21408	0.156244	1.11438	6.83863	2.39985	0.0175715	0.462731	-3.1302	uncharacterized LOC400512
574016_at	CLLU1OS	0.104985	1.07548	3.95512	2.39916	0.0176034	0.462731	-3.13155	chronic lymphocytic leukemia up-regulated 1 opposite strand
64760_at	FAM160B2	-0.0848215	0.942901	6.25607	-2.39911	0.017606	0.462731	-3.13166	family with sequence similarity 160, member B2
406956_at	MIR181B2	-0.164207	0.892419	4.19514	-2.39859	0.0176301	0.462731	-3.13268	microRNA 181b-2
5717_at	PSMD11	-0.0761064	0.948614	8.03671	-2.39792	0.0176608	0.462731	-3.13398	proteasome (prosome, macropain) 26S subunit, non-ATPase, 11
9815_at	GIT2	0.0481827	1.03396	10.712	2.39714	0.0176973	0.462731	-3.13552	G protein-coupled receptor kinase interacting ArfGAP 2
5533_at	PPP3CC	-0.121284	0.919369	7.79823	-2.39666	0.0177197	0.462731	-3.13647	protein phosphatase 3, catalytic subunit, gamma isozyme
28619_at	TRBV3-1	-0.184712	0.879825	9.07917	-2.39657	0.0177237	0.462731	-3.13663	T cell receptor beta variable 3-1
81850_at	KRTAP1-3	0.116356	1.08399	3.69497	2.39603	0.0177492	0.462731	-3.1377	keratin associated protein 1-3
64132_at	XYLT2	-0.0822451	0.944587	6.68519	-2.39577	0.0177612	0.462731	-3.13821	xylosyltransferase II
8900_at	CCNA1	0.161429	1.11839	4.2169	2.39536	0.0177803	0.462731	-3.13901	cyclin A1
152189_at	CMTM8	-0.14712	0.903051	5.38494	-2.39448	0.0178214	0.463161	-3.14074	CKLF-like MARVEL transmembrane domain containing 8
1630_at	DCC	0.0787508	1.0561	3.7793	2.3934	0.0178722	0.463359	-3.14286	deleted in colorectal carcinoma
283742_at	FAM98B	-0.134751	0.910827	6.18204	-2.3927	0.0179048	0.463359	-3.14422	family with sequence similarity 98, member B
11238_at	CA5B	-0.0921437	0.938128	9.68182	-2.39235	0.0179215	0.463359	-3.14491	carbonic anhydrase VB, mitochondrial
7866_at	IFRD2	-0.160092	0.894968	5.80746	-2.39222	0.0179276	0.463359	-3.14516	interferon-related developmental regulator 2
64805_at	P2RY12	0.184608	1.13651	6.92318	2.39109	0.0179808	0.463889	-3.14738	purinergic receptor P2Y, G-protein coupled, 12
9524_at	TECR	-0.0712694	0.9518	10.9645	-2.39074	0.0179974	0.463889	-3.14806	trans-2,3-enoyl-CoA reductase
90580_at	C19orf52	-0.10396	0.930476	5.8033	-2.38718	0.0181662	0.465336	-3.15502	chromosome 19 open reading frame 52
80216_at	ALPK1	0.11148	1.08034	10.2474	2.38673	0.0181879	0.465336	-3.15591	alpha-kinase 1
2153_at	F5	0.184221	1.1362	9.36513	2.38631	0.0182078	0.465336	-3.15673	coagulation factor V (proaccelerin, labile factor)
55659_at	ZNF416	-0.15059	0.900882	6.03769	-2.38605	0.0182202	0.465336	-3.15724	zinc finger protein 416
284_at	ANGPT1	0.187288	1.13862	5.92165	2.38515	0.0182633	0.465336	-3.159	angiopoietin 1
10213_at	PSMD14	-0.135144	0.910579	6.75125	-2.38498	0.0182713	0.465336	-3.15932	proteasome (prosome, macropain) 26S subunit, non-ATPase, 14
138307_at	LCN8	0.15946	1.11687	4.3422	2.38466	0.0182869	0.465336	-3.15996	lipocalin 8
60560_at	NAA35	-0.0948798	0.93635	7.40139	-2.38268	0.0183817	0.465336	-3.16381	N(alpha)-acetyltransferase 35, NatC auxiliary subunit
23043_at	TNIK	-0.104049	0.930418	8.75271	-2.38201	0.0184139	0.465336	-3.16512	TRAF2 and NCK interacting kinase
79581_at	SLC52A2	-0.111141	0.925856	5.5298	-2.38148	0.0184396	0.465336	-3.16616	solute carrier family 52 (riboflavin transporter), member 2
27340_at	UTP20	-0.109891	0.926658	6.53838	-2.38058	0.0184834	0.465336	-3.16793	UTP20, small subunit (SSU) processome component, homolog (yeast)
10154_at	PLXNC1	0.0710684	1.05049	11.7795	2.38022	0.0185007	0.465336	-3.16862	plexin C1
88455_at	ANKRD13A	0.0494229	1.03485	11.1134	2.38018	0.0185026	0.465336	-3.1687	ankyrin repeat domain 13A
4691_at	NCL	-0.086554	0.94177	8.41576	-2.38014	0.0185047	0.465336	-3.16878	nucleolin
25801_at	GCA	0.084823	1.06056	11.861	2.37987	0.0185177	0.465336	-3.16931	grancalcin, EF-hand calcium binding protein
5905_at	RANGAP1	-0.0800953	0.945995	7.65136	-2.37914	0.018553	0.465336	-3.17073	Ran GTPase activating protein 1
327_at	APEH	-0.0644585	0.956304	8.52614	-2.37884	0.0185675	0.465336	-3.17131	acylaminoacyl-peptide hydrolase
2058_at	EPRS	-0.0870092	0.941472	8.32089	-2.37877	0.018571	0.465336	-3.17145	glutamyl-prolyl-tRNA synthetase
149840_at	C20orf196	-0.102187	0.931619	7.52176	-2.37829	0.0185944	0.465336	-3.17239	chromosome 20 open reading frame 196
100287616_at	LOXL1-AS1	0.117586	1.08492	6.10195	2.3777	0.0186229	0.465336	-3.17353	LOXL1 antisense RNA 1
11342_at	RNF13	0.0804815	1.05737	10.813	2.3777	0.0186232	0.465336	-3.17354	ring finger protein 13
83857_at	TMTC1	0.633225	1.55103	6.7082	2.37767	0.0186245	0.465336	-3.17359	transmembrane and tetratricopeptide repeat containing 1
11126_at	CD160	-0.250652	0.840517	7.75635	-2.37728	0.0186435	0.465336	-3.17435	CD160 molecule
11130_at	ZWINT	-0.157664	0.896476	3.90267	-2.37721	0.0186471	0.465336	-3.17449	ZW10 interacting kinetochore protein
5356_at	PLRG1	-0.113351	0.924438	8.82671	-2.37636	0.0186883	0.465748	-3.17614	pleiotropic regulator 1
1493_at	CTLA4	-0.178395	0.883686	5.45811	-2.37533	0.0187388	0.465975	-3.17815	cytotoxic T-lymphocyte-associated protein 4
290_at	ANPEP	0.122906	1.08893	11.154	2.37516	0.018747	0.465975	-3.17848	alanyl (membrane) aminopeptidase
91574_at	C12orf65	-0.114951	0.923414	7.38562	-2.37397	0.0188055	0.466813	-3.1808	chromosome 12 open reading frame 65
10488_at	CREB3	-0.0668921	0.954692	7.99955	-2.37275	0.0188652	0.467436	-3.18316	cAMP responsive element binding protein 3
6238_at	RRBP1	0.0926841	1.06635	6.48004	2.37245	0.0188803	0.467436	-3.18375	ribosome binding protein 1
5709_at	PSMD3	-0.0737577	0.95016	8.14457	-2.37089	0.0189573	0.468343	-3.18679	proteasome (prosome, macropain) 26S subunit, non-ATPase, 3
5245_at	PHB	-0.0861347	0.942043	7.94143	-2.3707	0.0189667	0.468343	-3.18715	prohibitin
692214_at	SNORD111	-0.252772	0.839282	5.61023	-2.37012	0.0189956	0.468441	-3.18828	small nucleolar RNA, C/D box 111
339745_at	SPOPL	0.0797661	1.05685	9.61505	2.3686	0.0190707	0.469202	-3.19122	speckle-type POZ protein-like
100500900_at	MIR3691	-0.127977	0.915114	5.11719	-2.36806	0.0190976	0.469202	-3.19227	microRNA 3691
117157_at	SH2D1B	-0.244035	0.84438	8.56194	-2.36798	0.0191016	0.469202	-3.19243	SH2 domain containing 1B
4898_at	NRD1	0.0703053	1.04994	10.6178	2.36749	0.0191262	0.469202	-3.19339	nardilysin (N-arginine dibasic convertase)
101926895_at	CRTC3-AS1	0.177517	1.13094	4.34767	2.36599	0.0192012	0.470429	-3.1963	uncharacterized LOC101926895
1880_at	GPR183	-0.134608	0.910917	8.27366	-2.36441	0.01928	0.471747	-3.19935	G protein-coupled receptor 183
54972_at	TMEM132A	0.161169	1.11819	4.82531	2.36308	0.0193469	0.472768	-3.20193	transmembrane protein 132A
100289561_at	LOC100289561	-0.196168	0.872866	8.81244	-2.36109	0.0194476	0.474356	-3.20579	uncharacterized LOC100289561
10625_at	IVNS1ABP	0.093863	1.06722	9.54167	2.36055	0.0194748	0.474356	-3.20683	influenza virus NS1A binding protein
23239_at	PHLPP1	0.103962	1.07472	7.13437	2.36005	0.0195001	0.474356	-3.20779	PH domain and leucine rich repeat protein phosphatase 1
146433_at	IL34	-0.157864	0.896351	3.87678	-2.35956	0.019525	0.474356	-3.20874	interleukin 34
3002_at	GZMB	-0.220589	0.858215	6.50823	-2.35873	0.019567	0.474356	-3.21034	granzyme B (granzyme 2, cytotoxic T-lymphocyte-associated serine esterase 1)
1628_at	DBP	-0.0933412	0.937349	8.5027	-2.35838	0.0195849	0.474356	-3.21102	D site of albumin promoter (albumin D-box) binding protein
101927690_at	LOC101927690	0.100281	1.07198	3.98277	2.35831	0.0195884	0.474356	-3.21116	uncharacterized LOC101927690
51728_at	POLR3K	-0.0941262	0.936839	8.9849	-2.35782	0.0196136	0.474356	-3.21211	polymerase (RNA) III (DNA directed) polypeptide K, 12.3 kDa
285154_at	CYP1B1-AS1	0.190301	1.141	4.94558	2.35684	0.0196634	0.47489	-3.214	CYP1B1 antisense RNA 1
932_at	MS4A3	0.442005	1.35849	8.29782	2.3564	0.0196861	0.47489	-3.21486	membrane-spanning 4-domains, subfamily A, member 3 (hematopoietic cell-specific)
92922_at	CCDC102A	-0.106049	0.929129	5.09534	-2.35456	0.0197805	0.474912	-3.21841	coiled-coil domain containing 102A
5583_at	PRKCH	-0.113771	0.924169	10.2456	-2.35388	0.0198155	0.474912	-3.21973	protein kinase C, eta
693156_at	MIR571	-0.0998417	0.933135	7.55931	-2.35346	0.019837	0.474912	-3.22053	microRNA 571
81929_at	SEH1L	-0.0818207	0.944864	7.64096	-2.35326	0.0198474	0.474912	-3.22092	SEH1-like (S. cerevisiae)
80772_at	CPTP	-0.08315	0.943994	6.14725	-2.35278	0.0198722	0.474912	-3.22185	glycolipid transfer protein domain containing 1
50486_at	G0S2	0.165634	1.12166	5.48278	2.3524	0.0198915	0.474912	-3.22257	G0/G1switch 2
83596_at	BCL2L12	-0.104891	0.929875	5.0798	-2.35222	0.0199011	0.474912	-3.22293	BCL2-like 12 (proline rich)
221122_at	LOC221122	0.0830116	1.05923	3.86602	2.35168	0.019929	0.474912	-3.22397	uncharacterized LOC221122
55031_at	USP47	-0.0796251	0.946304	7.45764	-2.35162	0.0199317	0.474912	-3.22407	ubiquitin specific peptidase 47
10428_at	CFDP1	-0.124884	0.917078	5.11618	-2.35147	0.0199394	0.474912	-3.22436	craniofacial development protein 1
55591_at	VEZT	-0.102464	0.931441	7.23659	-2.35018	0.0200063	0.475902	-3.22685	vezatin, adherens junctions transmembrane protein
81442_at	OR6N2	0.269131	1.20508	5.26827	2.34894	0.0200707	0.476222	-3.22924	olfactory receptor, family 6, subfamily N, member 2
8366_at	HIST1H4B	-0.183881	0.880332	3.92342	-2.34794	0.0201232	0.476222	-3.23118	histone cluster 1, H4b
400798_at	C1orf220	-0.148067	0.902459	4.93174	-2.34775	0.020133	0.476222	-3.23154	chromosome 1 open reading frame 220
100128590_at	SLC8A1-AS1	0.158147	1.11585	3.76496	2.34759	0.0201414	0.476222	-3.23185	SLC8A1 antisense RNA 1
374655_at	ZNF710	0.0957078	1.06859	6.51858	2.34746	0.0201483	0.476222	-3.23211	zinc finger protein 710
5393_at	EXOSC9	-0.115356	0.923154	7.59027	-2.34657	0.0201945	0.476222	-3.23381	exosome component 9
100288346_at	NCAM1-AS1	0.110227	1.0794	3.78022	2.34652	0.0201969	0.476222	-3.2339	NCAM1 antisense RNA1
127544_at	RNF19B	0.0784504	1.05588	9.91569	2.34479	0.020288	0.476454	-3.23724	ring finger protein 19B
2919_at	CXCL1	0.213253	1.1593	7.29625	2.34475	0.0202897	0.476454	-3.2373	chemokine (C-X-C motif) ligand 1 (melanoma growth stimulating activity, alpha)
131870_at	NUDT16	0.0887765	1.06347	6.92609	2.34473	0.0202909	0.476454	-3.23735	nudix (nucleoside diphosphate linked moiety X)-type motif 16
27240_at	SIT1	-0.114584	0.923648	8.65017	-2.34402	0.0203282	0.476454	-3.23871	signaling threshold regulating transmembrane adaptor 1
130888_at	FBXO36	-0.135746	0.910199	4.98188	-2.34155	0.0204585	0.476454	-3.24346	F-box protein 36
201176_at	ARHGAP27	0.0669613	1.04751	8.65732	2.34136	0.0204687	0.476454	-3.24383	Rho GTPase activating protein 27
163933_at	FAM43B	-0.0921422	0.938129	4.54066	-2.34123	0.0204754	0.476454	-3.24407	family with sequence similarity 43, member B
4650_at	MYO9B	0.0735434	1.0523	10.1636	2.34091	0.0204925	0.476454	-3.24469	myosin IXB
285600_at	KIAA0825	0.152773	1.1117	9.00586	2.34065	0.0205061	0.476454	-3.24518	KIAA0825
80255_at	SLC35F5	0.0653902	1.04637	9.12193	2.33948	0.0205685	0.476454	-3.24744	solute carrier family 35, member F5
3608_at	ILF2	-0.0946142	0.936523	10.2918	-2.33901	0.0205932	0.476454	-3.24833	interleukin enhancer binding factor 2
55957_at	LIN37	0.0746071	1.05307	9.07495	2.33848	0.0206215	0.476454	-3.24935	lin-37 homolog (C. elegans)
1871_at	E2F3	0.103275	1.07421	7.46023	2.33675	0.0207137	0.476454	-3.25266	E2F transcription factor 3
129831_at	RBM45	-0.103296	0.930904	6.93139	-2.33643	0.020731	0.476454	-3.25328	RNA binding motif protein 45
28745_at	TRAJ10	-0.133975	0.911317	9.86753	-2.33542	0.0207854	0.476454	-3.25523	T cell receptor alpha joining 10
125875_at	CLDND2	-0.106327	0.92895	5.27781	-2.33527	0.0207931	0.476454	-3.25551	claudin domain containing 2
9185_at	REPS2	0.115391	1.08327	10.0873	2.33526	0.0207937	0.476454	-3.25552	RALBP1 associated Eps domain containing 2
4648_at	MYO7B	0.108124	1.07783	5.01902	2.33519	0.0207973	0.476454	-3.25565	myosin VIIB
9289_at	ADGRG1	-0.231151	0.851955	8.27232	-2.33472	0.0208229	0.476454	-3.25657	G protein-coupled receptor 56
25928_at	SOSTDC1	0.123188	1.08914	4.46682	2.33418	0.0208518	0.476454	-3.2576	sclerostin domain containing 1
114883_at	OSBPL9	0.0570082	1.04031	9.84369	2.33412	0.0208552	0.476454	-3.25772	oxysterol binding protein-like 9
100500853_at	MIR3605	0.141334	1.10292	8.75019	2.33198	0.0209706	0.476454	-3.26181	microRNA 3605
28676_at	TRAV10	-0.195583	0.87322	7.18537	-2.33189	0.0209756	0.476454	-3.26199	T cell receptor alpha variable 10
7049_at	TGFBR3	-0.186353	0.878825	7.75401	-2.33033	0.0210601	0.476454	-3.26497	transforming growth factor, beta receptor III
100_at	ADA	-0.123598	0.917896	8.05664	-2.33028	0.0210627	0.476454	-3.26507	adenosine deaminase
5780_at	PTPN9	-0.0757774	0.948831	7.68294	-2.33013	0.021071	0.476454	-3.26536	protein tyrosine phosphatase, non-receptor type 9
400550_at	FENDRR	0.100286	1.07199	3.66343	2.33005	0.0210748	0.476454	-3.26549	FOXF1 adjacent non-coding developmental regulatory RNA
9778_at	KIAA0232	0.0848562	1.06058	8.6545	2.3294	0.0211104	0.476454	-3.26675	KIAA0232
51192_at	CKLF	0.131106	1.09513	8.95702	2.3291	0.0211267	0.476454	-3.26732	chemokine-like factor
27020_at	NPTN	0.0510513	1.03602	10.3298	2.32902	0.0211309	0.476454	-3.26746	neuroplastin
64326_at	RFWD2	0.0686288	1.04872	10.2512	2.32857	0.0211557	0.476454	-3.26833	ring finger and WD repeat domain 2, E3 ubiquitin protein ligase
2885_at	GRB2	0.0520173	1.03671	11.4865	2.32824	0.0211735	0.476454	-3.26896	growth factor receptor-bound protein 2
10472_at	ZBTB18	0.0771631	1.05494	8.90642	2.32805	0.0211837	0.476454	-3.26932	zinc finger and BTB domain containing 18
5863_at	RGL2	0.0941189	1.06741	9.32419	2.3277	0.0212031	0.476454	-3.26999	ral guanine nucleotide dissociation stimulator-like 2
63898_at	SH2D4A	0.100237	1.07195	3.78206	2.32755	0.0212112	0.476454	-3.27028	SH2 domain containing 4A
122830_at	NAA30	-0.098588	0.933947	7.01254	-2.32611	0.0212901	0.476454	-3.27303	N(alpha)-acetyltransferase 30, NatC catalytic subunit
55697_at	VAC14	-0.0621637	0.957827	8.42303	-2.32584	0.0213049	0.476454	-3.27355	Vac14 homolog (S. cerevisiae)
10327_at	AKR1A1	-0.104024	0.930434	7.24813	-2.32553	0.0213218	0.476454	-3.27414	aldo-keto reductase family 1, member A1 (aldehyde reductase)
100506115_at	LINC01272	0.101614	1.07297	8.31403	2.32533	0.0213329	0.476454	-3.27452	uncharacterized LOC100506115
90102_at	PHLDB2	-0.14196	0.906287	4.62267	-2.32526	0.0213367	0.476454	-3.27465	pleckstrin homology-like domain, family B, member 2
57018_at	CCNL1	0.0786397	1.05602	9.58081	2.32523	0.021338	0.476454	-3.2747	cyclin L1
147694_at	ZNF548	-0.109172	0.92712	7.00241	-2.32508	0.0213466	0.476454	-3.275	zinc finger protein 548
5694_at	PSMB6	-0.075256	0.949174	9.98087	-2.32507	0.0213469	0.476454	-3.27501	proteasome (prosome, macropain) subunit, beta type, 6
677817_at	SNORA36A	-0.321515	0.800229	4.16384	-2.32485	0.0213593	0.476454	-3.27544	small nucleolar RNA, H/ACA box 36A
83891_at	SNX25	-0.159347	0.895431	6.71813	-2.32472	0.0213663	0.476454	-3.27568	sorting nexin 25
55163_at	PNPO	-0.0865749	0.941756	8.11505	-2.32462	0.0213716	0.476454	-3.27586	pyridoxamine 5'-phosphate oxidase
3955_at	LFNG	-0.0951843	0.936153	7.94157	-2.32239	0.0214946	0.478631	-3.28012	LFNG O-fucosylpeptide 3-beta-N-acetylglucosaminyltransferase
137886_at	UBXN2B	0.0968562	1.06944	9.22356	2.32078	0.021584	0.479053	-3.2832	UBX domain protein 2B
55332_at	DRAM1	0.109632	1.07895	7.60241	2.32068	0.0215895	0.479053	-3.28339	DNA-damage regulated autophagy modulator 1
55009_at	C19orf24	-0.101507	0.932059	7.35785	-2.32061	0.0215932	0.479053	-3.28352	chromosome 19 open reading frame 24
8872_at	CDC123	0.0748995	1.05329	9.80815	2.31796	0.0217408	0.479053	-3.28857	cell division cycle 123
23527_at	ACAP2	0.0700219	1.04973	10.1837	2.3178	0.0217496	0.479053	-3.28887	ArfGAP with coiled-coil, ankyrin repeat and PH domains 2
10236_at	HNRNPR	-0.09638	0.935377	7.70132	-2.31738	0.0217733	0.479053	-3.28967	heterogeneous nuclear ribonucleoprotein R
23587_at	ELP5	-0.0811592	0.945298	8.38997	-2.31728	0.0217787	0.479053	-3.28986	elongator acetyltransferase complex subunit 5
79867_at	TCTN2	-0.140919	0.906941	6.51614	-2.31677	0.0218073	0.479053	-3.29083	tectonic family member 2
58508_at	KMT2C	0.0606661	1.04295	10.5319	2.31429	0.0219462	0.479053	-3.29554	lysine (K)-specific methyltransferase 2C
100506035_at	LINC00989	0.224462	1.16834	6.37801	2.31424	0.0219493	0.479053	-3.29564	long intergenic non-protein coding RNA 989
54874_at	FNBP1L	0.15417	1.11278	5.67147	2.31412	0.0219559	0.479053	-3.29586	formin binding protein 1-like
400673_at	VMAC	-0.11595	0.922774	7.09982	-2.31361	0.0219849	0.479053	-3.29684	vimentin-type intermediate filament associated coiled-coil protein
55423_at	SIRPG	-0.12725	0.915575	10.6626	-2.3123	0.0220583	0.479053	-3.29931	signal-regulatory protein gamma
64428_at	NARFL	-0.0806843	0.945609	5.86935	-2.31032	0.0221707	0.479053	-3.30307	nuclear prelamin A recognition factor-like
11124_at	FAF1	-0.0909138	0.938928	7.88046	-2.31008	0.0221846	0.479053	-3.30354	Fas (TNFRSF6) associated factor 1
10914_at	PAPOLA	0.079183	1.05642	9.51878	2.30976	0.0222027	0.479053	-3.30414	poly(A) polymerase alpha
54538_at	ROBO4	0.099704	1.07155	4.20171	2.30971	0.0222056	0.479053	-3.30424	roundabout, axon guidance receptor, homolog 4 (Drosophila)
374986_at	FAM73A	-0.0767717	0.948177	7.71405	-2.30946	0.0222195	0.479053	-3.3047	family with sequence similarity 73, member A
27146_at	FAM184B	0.0748962	1.05329	4.95272	2.30929	0.0222294	0.479053	-3.30503	family with sequence similarity 184, member B
2639_at	GCDH	-0.0968186	0.935093	5.99654	-2.3091	0.0222401	0.479053	-3.30539	glutaryl-CoA dehydrogenase
9422_at	ZNF264	-0.0966779	0.935184	7.45147	-2.30871	0.0222626	0.479053	-3.30614	zinc finger protein 264
5269_at	SERPINB6	-0.116243	0.922587	6.64009	-2.30806	0.0222993	0.479053	-3.30736	serpin peptidase inhibitor, clade B (ovalbumin), member 6
84140_at	FAM161A	-0.107017	0.928506	3.77051	-2.30759	0.0223261	0.479053	-3.30825	family with sequence similarity 161, member A
55534_at	MAML3	0.113581	1.08191	8.17327	2.30736	0.0223394	0.479053	-3.30869	mastermind-like 3 (Drosophila)
3034_at	HAL	0.141656	1.10317	9.49021	2.30689	0.0223663	0.479053	-3.30958	histidine ammonia-lyase
3214_at	HOXB4	-0.186941	0.878466	5.05744	-2.30655	0.0223859	0.479053	-3.31023	homeobox B4
1723_at	DHODH	-0.111194	0.925822	5.70702	-2.30627	0.0224021	0.479053	-3.31076	dihydroorotate dehydrogenase (quinone)
100616188_at	MIR3972	0.161332	1.11832	5.00301	2.30614	0.0224091	0.479053	-3.311	microRNA 3972
53637_at	S1PR5	-0.182679	0.881065	6.54769	-2.306	0.0224171	0.479053	-3.31126	sphingosine-1-phosphate receptor 5
7284_at	TUFM	-0.0945464	0.936567	6.29198	-2.30594	0.0224209	0.479053	-3.31139	Tu translation elongation factor, mitochondrial
128_at	ADH5	-0.138515	0.908454	8.17648	-2.30558	0.0224412	0.479053	-3.31206	alcohol dehydrogenase 5 (class III), chi polypeptide
4311_at	MME	0.0979138	1.07022	11.6646	2.30502	0.0224735	0.479053	-3.31312	membrane metallo-endopeptidase
388567_at	ZNF749	-0.160856	0.894494	6.14775	-2.30467	0.0224934	0.479053	-3.31378	zinc finger protein 749
8086_at	AAAS	-0.0767249	0.948208	8.33336	-2.30459	0.0224981	0.479053	-3.31393	achalasia, adrenocortical insufficiency, alacrimia
10885_at	WDR3	-0.12618	0.916255	6.34975	-2.30419	0.022521	0.479053	-3.31468	WD repeat domain 3
677825_at	SNORA44	-0.138765	0.908297	5.50709	-2.30417	0.0225222	0.479053	-3.31472	small nucleolar RNA, H/ACA box 44
29094_at	LGALSL	0.169859	1.12495	9.79639	2.30365	0.0225524	0.479053	-3.31572	lectin, galactoside-binding-like
914_at	CD2	-0.124292	0.917454	9.85521	-2.3021	0.0226418	0.479053	-3.31864	CD2 molecule
994_at	CDC25B	-0.108984	0.927241	8.25442	-2.30193	0.0226519	0.479053	-3.31897	cell division cycle 25B
399888_at	FAM180B	-0.124466	0.917344	3.72935	-2.30177	0.0226609	0.479053	-3.31927	family with sequence similarity 180, member B
100113407_at	TMEM170B	0.100794	1.07236	6.74024	2.30165	0.0226679	0.479053	-3.3195	transmembrane protein 170B
58160_at	NFE4	0.199383	1.14821	8.72734	2.30122	0.022693	0.479053	-3.32032	nuclear factor, erythroid 4
1654_at	DDX3X	0.0556712	1.03934	10.5559	2.30121	0.0226936	0.479053	-3.32034	DEAD (Asp-Glu-Ala-Asp) box helicase 3, X-linked
51105_at	PHF20L1	0.0738921	1.05255	9.42107	2.30097	0.0227071	0.479053	-3.32077	PHD finger protein 20-like 1
1300_at	COL10A1	0.152443	1.11145	4.08391	2.30088	0.0227123	0.479053	-3.32094	collagen, type X, alpha 1
55844_at	PPP2R2D	0.0653878	1.04637	9.96353	2.30012	0.0227564	0.479053	-3.32238	protein phosphatase 2, regulatory subunit B, delta
57711_at	ZNF529	-0.11021	0.926453	6.69601	-2.2999	0.0227693	0.479053	-3.3228	zinc finger protein 529
2632_at	GBE1	0.103933	1.0747	7.42558	2.29986	0.0227716	0.479053	-3.32287	glucan (1,4-alpha-), branching enzyme 1
8671_at	SLC4A4	-0.174239	0.886235	5.53521	-2.29855	0.0228479	0.479053	-3.32535	solute carrier family 4 (sodium bicarbonate cotransporter), member 4
56963_at	RGMA	-0.115597	0.923	3.95262	-2.2984	0.022857	0.479053	-3.32564	repulsive guidance molecule family member a
149175_at	MANEAL	-0.140613	0.907134	4.88963	-2.2983	0.0228628	0.479053	-3.32583	mannosidase, endo-alpha-like
222235_at	FBXL13	0.173155	1.12752	7.59739	2.29821	0.0228679	0.479053	-3.326	F-box and leucine-rich repeat protein 13
10970_at	CKAP4	0.135516	1.09849	7.98534	2.29814	0.0228717	0.479053	-3.32612	cytoskeleton-associated protein 4
80177_at	MYCT1	0.231787	1.17429	5.84384	2.29786	0.0228884	0.479053	-3.32666	myc target 1
7014_at	TERF2	-0.049914	0.965994	9.01523	-2.29655	0.0229647	0.480031	-3.32912	telomeric repeat binding factor 2
28526_at	TRDC	-0.204127	0.868064	8.15175	-2.29619	0.0229862	0.480031	-3.32981	T cell receptor delta constant
11031_at	RAB31	0.0515033	1.03634	12.385	2.29518	0.0230455	0.480736	-3.33172	RAB31, member RAS oncogene family
10950_at	BTG3	-0.148224	0.902361	5.06907	-2.2938	0.0231264	0.481213	-3.33431	BTG family, member 3
79364_at	ZXDC	0.0624728	1.04425	7.80554	2.2934	0.0231497	0.481213	-3.33506	ZXD family zinc finger C
9143_at	SYNGR3	-0.106069	0.929116	5.41619	-2.29255	0.0232	0.481213	-3.33666	synaptogyrin 3
51365_at	PLA1A	0.0966632	1.0693	3.75502	2.29159	0.0232572	0.481213	-3.33848	phospholipase A1 member A
65266_at	WNK4	-0.0968568	0.935068	4.20618	-2.29145	0.0232655	0.481213	-3.33875	WNK lysine deficient protein kinase 4
5092_at	PCBD1	-0.102767	0.931245	6.05561	-2.29072	0.0233087	0.481213	-3.34012	pterin-4 alpha-carbinolamine dehydratase/dimerization cofactor of hepatocyte nuclear factor 1 alpha
257160_at	RNF214	-0.0905549	0.939161	6.77607	-2.29026	0.0233361	0.481213	-3.34099	ring finger protein 214
9690_at	UBE3C	-0.0618776	0.958017	8.31576	-2.28996	0.0233539	0.481213	-3.34155	ubiquitin protein ligase E3C
1912_at	PHC2	0.107329	1.07723	6.24567	2.28995	0.0233542	0.481213	-3.34156	polyhomeotic homolog 2 (Drosophila)
403341_at	ZBTB34	0.084332	1.0602	9.31794	2.28978	0.0233645	0.481213	-3.34189	zinc finger and BTB domain containing 34
5165_at	PDK3	0.0908479	1.065	9.88732	2.28822	0.023457	0.481213	-3.34481	pyruvate dehydrogenase kinase, isozyme 3
146802_at	SLC47A2	0.128471	1.09313	3.73976	2.28757	0.023496	0.481213	-3.34604	solute carrier family 47 (multidrug and toxin extrusion), member 2
221188_at	ADGRG5	-0.138182	0.908664	8.11164	-2.28745	0.0235033	0.481213	-3.34627	G protein-coupled receptor 114
220002_at	CYB561A3	-0.0803733	0.945813	7.01881	-2.28709	0.0235248	0.481213	-3.34694	cytochrome b561 family, member A3
340069_at	FAM170A	0.0956955	1.06858	4.46348	2.28703	0.0235285	0.481213	-3.34706	family with sequence similarity 170, member A
9806_at	SPOCK2	-0.0980762	0.934278	9.2335	-2.28667	0.0235499	0.481213	-3.34773	sparc/osteonectin, cwcv and kazal-like domains proteoglycan (testican) 2
100294145_at	LOC100294145	-0.0979049	0.934389	6.15041	-2.28637	0.0235681	0.481213	-3.3483	uncharacterized LOC100294145
28958_at	COA3	-0.0877171	0.941011	6.72031	-2.28565	0.023611	0.481213	-3.34965	cytochrome c oxidase assembly factor 3
201633_at	TIGIT	-0.192014	0.875383	7.70842	-2.28564	0.0236118	0.481213	-3.34967	T cell immunoreceptor with Ig and ITIM domains
84365_at	NIFK	-0.1329	0.911996	6.9014	-2.28553	0.0236182	0.481213	-3.34987	nucleolar protein interacting with the FHA domain of MKI67
81575_at	APOLD1	0.136767	1.09944	7.23251	2.28537	0.0236276	0.481213	-3.35017	apolipoprotein L domain containing 1
1819_at	DRG2	-0.0636095	0.956867	7.8448	-2.28486	0.0236587	0.481213	-3.35114	developmentally regulated GTP binding protein 2
81572_at	PDRG1	-0.0751229	0.949261	6.61599	-2.28474	0.0236658	0.481213	-3.35136	p53 and DNA-damage regulated 1
132864_at	CPEB2	0.0915542	1.06552	8.24672	2.28437	0.0236882	0.481213	-3.35206	cytoplasmic polyadenylation element binding protein 2
441072_at	FLJ31104	0.103078	1.07406	5.03186	2.283	0.0237705	0.481213	-3.35462	uncharacterized LOC441072
383_at	ARG1	0.281958	1.21584	7.54962	2.28278	0.0237836	0.481213	-3.35503	arginase 1
55653_at	BCAS4	-0.141581	0.906525	7.06322	-2.28265	0.0237919	0.481213	-3.35529	breast carcinoma amplified sequence 4
666_at	BOK	-0.138674	0.908354	5.30343	-2.28245	0.0238035	0.481213	-3.35565	BCL2-related ovarian killer
3004_at	GZMM	-0.117155	0.922004	6.97271	-2.28198	0.0238321	0.481213	-3.35654	granzyme M (lymphocyte met-ase 1)
1891_at	ECH1	-0.0889622	0.940199	10.6334	-2.28165	0.0238519	0.481213	-3.35715	enoyl CoA hydratase 1, peroxisomal
10940_at	POP1	-0.0909704	0.938891	5.67469	-2.2815	0.0238612	0.481213	-3.35744	processing of precursor 1, ribonuclease P/MRP subunit (S. cerevisiae)
221504_at	ZBTB9	-0.0807706	0.945552	6.52393	-2.28049	0.0239222	0.481926	-3.35932	zinc finger and BTB domain containing 9
55268_at	ECHDC2	-0.161756	0.893937	6.12931	-2.27989	0.0239591	0.482154	-3.36046	enoyl CoA hydratase domain containing 2
5438_at	POLR2I	-0.100294	0.932843	6.15713	-2.2793	0.0239946	0.482352	-3.36155	polymerase (RNA) II (DNA directed) polypeptide I, 14.5kDa
83473_at	KATNAL2	-0.0646368	0.956186	3.96046	-2.27815	0.0240648	0.482949	-3.36371	katanin p60 subunit A-like 2
10330_at	CNPY2	-0.0930857	0.937515	7.9532	-2.27764	0.0240961	0.482949	-3.36467	canopy FGF signaling regulator 2
58513_at	EPS15L1	0.0738415	1.05252	9.83977	2.27706	0.0241315	0.482949	-3.36576	epidermal growth factor receptor pathway substrate 15-like 1
4118_at	MAL	-0.140909	0.906948	10.1504	-2.27666	0.0241556	0.482949	-3.3665	mal, T-cell differentiation protein
25859_at	PART1	0.101528	1.07291	3.92227	2.27644	0.0241692	0.482949	-3.36691	prostate androgen-regulated transcript 1 (non-protein coding)
158401_at	C9orf84	0.141753	1.10324	5.08253	2.27619	0.0241844	0.482949	-3.36737	chromosome 9 open reading frame 84
3268_at	AGFG2	-0.114103	0.923957	8.03426	-2.2756	0.0242209	0.482949	-3.36849	ArfGAP with FG repeats 2
55096_at	EBLN2	0.104829	1.07537	7.10913	2.27392	0.0243241	0.482949	-3.37163	endogenous Bornavirus-like nucleoprotein 2
375759_at	C9orf50	0.0830865	1.05928	5.15607	2.27382	0.0243301	0.482949	-3.37181	chromosome 9 open reading frame 50
9817_at	KEAP1	-0.084533	0.94309	6.6155	-2.27356	0.024346	0.482949	-3.37229	kelch-like ECH-associated protein 1
9615_at	GDA	0.115781	1.08356	3.62699	2.27344	0.0243536	0.482949	-3.37252	guanine deaminase
163747_at	LEXM	-0.15287	0.899459	4.70706	-2.27321	0.0243678	0.482949	-3.37295	chromosome 1 open reading frame 177
7108_at	TM7SF2	-0.170741	0.888386	6.6961	-2.27306	0.0243772	0.482949	-3.37324	transmembrane 7 superfamily member 2
64746_at	ACBD3	-0.055791	0.962067	9.41149	-2.27191	0.0244484	0.482949	-3.37539	acyl-CoA binding domain containing 3
5372_at	PMM1	-0.0960267	0.935606	5.90939	-2.27189	0.0244496	0.482949	-3.37543	phosphomannomutase 1
101929111_at	LINC01149	0.109115	1.07857	3.98259	2.27186	0.0244514	0.482949	-3.37548	long intergenic non-protein coding RNA 1149
29062_at	WDR91	0.0790489	1.05632	7.32755	2.2712	0.0244921	0.482949	-3.37671	WD repeat domain 91
167555_at	FAM151B	0.145875	1.1064	6.63993	2.27006	0.0245631	0.482949	-3.37885	family with sequence similarity 151, member B
144100_at	PLEKHA7	-0.125086	0.916949	4.38532	-2.26895	0.0246321	0.482949	-3.38092	pleckstrin homology domain containing, family A member 7
5341_at	PLEK	0.0580662	1.04107	11.3864	2.2688	0.024641	0.482949	-3.38118	pleckstrin
22927_at	HABP4	-0.135876	0.910117	6.48191	-2.26867	0.0246493	0.482949	-3.38143	hyaluronan binding protein 4
121504_at	HIST4H4	-0.0973681	0.934737	7.18612	-2.26794	0.0246948	0.482949	-3.38279	histone cluster 4, H4
9732_at	DOCK4	0.169011	1.12429	8.52519	2.26687	0.024762	0.482949	-3.3848	dedicator of cytokinesis 4
202052_at	DNAJC18	-0.131604	0.912816	4.61153	-2.26668	0.0247733	0.482949	-3.38514	DnaJ (Hsp40) homolog, subfamily C, member 18
11315_at	PARK7	-0.0728171	0.95078	9.38039	-2.26623	0.0248019	0.482949	-3.38599	parkinson protein 7
3383_at	ICAM1	0.100959	1.07249	9.08569	2.26544	0.0248512	0.482949	-3.38745	intercellular adhesion molecule 1
28610_at	TRBV5-5	-0.180437	0.882435	6.91879	-2.26539	0.0248546	0.482949	-3.38755	T cell receptor beta variable 5-5
25911_at	DPCD	0.162305	1.11907	5.99974	2.26355	0.0249698	0.482949	-3.39096	deleted in primary ciliary dyskinesia homolog (mouse)
89790_at	SIGLEC10	0.112502	1.0811	9.56252	2.2634	0.0249796	0.482949	-3.39125	sialic acid binding Ig-like lectin 10
26996_at	GPR160	0.138827	1.10101	8.27313	2.26334	0.0249831	0.482949	-3.39136	G protein-coupled receptor 160
201292_at	TRIM65	-0.124117	0.917566	6.10603	-2.26306	0.025001	0.482949	-3.39189	tripartite motif containing 65
101060200_at	ZNF891	-0.105543	0.929455	5.93782	-2.26277	0.0250194	0.482949	-3.39243	zinc finger protein 891
23012_at	STK38L	0.0613475	1.04344	10.4435	2.26242	0.0250417	0.482949	-3.39308	serine/threonine kinase 38 like
366_at	AQP9	0.0576531	1.04077	12.4336	2.26189	0.025075	0.482949	-3.39407	aquaporin 9
8892_at	EIF2B2	-0.0761348	0.948596	7.79708	-2.26126	0.0251145	0.482949	-3.39523	eukaryotic translation initiation factor 2B, subunit 2 beta, 39kDa
10592_at	SMC2	-0.143088	0.905579	5.69331	-2.261	0.0251312	0.482949	-3.39571	structural maintenance of chromosomes 2
23304_at	UBR2	0.0514792	1.03633	11.0359	2.26042	0.0251681	0.482949	-3.3968	ubiquitin protein ligase E3 component n-recognin 2
2967_at	GTF2H3	-0.0900327	0.939501	6.88451	-2.2589	0.0252649	0.482949	-3.39963	general transcription factor IIH, polypeptide 3, 34kDa
29098_at	RANGRF	-0.0972497	0.934813	6.42431	-2.25877	0.0252729	0.482949	-3.39986	RAN guanine nucleotide release factor
10114_at	HIPK3	0.0618193	1.04378	10.6648	2.2587	0.0252773	0.482949	-3.39999	homeodomain interacting protein kinase 3
171568_at	POLR3H	-0.0864521	0.941836	7.05906	-2.25823	0.0253075	0.482949	-3.40087	polymerase (RNA) III (DNA directed) polypeptide H (22.9kD)
23053_at	ZSWIM8	0.0831353	1.05932	8.01166	2.25818	0.0253103	0.482949	-3.40095	zinc finger, SWIM-type containing 8
127540_at	HMGB4	0.0629141	1.04457	3.8885	2.25797	0.0253239	0.482949	-3.40135	high mobility group box 4
23161_at	SNX13	0.071635	1.05091	9.33632	2.25726	0.0253694	0.482949	-3.40267	sorting nexin 13
27336_at	HTATSF1	-0.0998834	0.933108	6.24258	-2.25717	0.0253752	0.482949	-3.40284	HIV-1 Tat specific factor 1
818_at	CAMK2G	0.0772306	1.05499	9.48042	2.25652	0.0254164	0.482949	-3.40403	calcium/calmodulin-dependent protein kinase II gamma
80022_at	MYO15B	0.0941226	1.06742	6.91668	2.25647	0.0254197	0.482949	-3.40413	myosin XVB pseudogene
5510_at	PPP1R7	-0.0511415	0.965172	9.29026	-2.2563	0.0254304	0.482949	-3.40444	protein phosphatase 1, regulatory subunit 7
693172_at	MIR587	0.100291	1.07199	5.47983	2.25562	0.0254743	0.482949	-3.40571	microRNA 587
79026_at	AHNAK	-0.0952753	0.936094	8.01723	-2.25461	0.0255391	0.482949	-3.40759	AHNAK nucleoprotein
101927383_at	LOC101927383	0.0686015	1.0487	3.9578	2.25399	0.0255786	0.482949	-3.40873	uncharacterized LOC101927383
51015_at	ISOC1	-0.0933396	0.93735	8.08452	-2.25346	0.0256132	0.482949	-3.40972	isochorismatase domain containing 1
100505692_at	FTO-IT1	-0.133271	0.911762	4.39061	-2.25269	0.025663	0.482949	-3.41115	FTO intronic transcript 1 (non-protein coding)
7596_at	ZNF45	-0.108864	0.927318	6.60266	-2.25244	0.0256788	0.482949	-3.41161	zinc finger protein 45
56946_at	C11orf30	0.0579088	1.04096	9.18636	2.25221	0.0256939	0.482949	-3.41204	chromosome 11 open reading frame 30
100289255_at	LINC00675	0.105021	1.07551	3.63465	2.25187	0.0257159	0.482949	-3.41267	long intergenic non-protein coding RNA 675
919_at	CD247	-0.120923	0.919599	9.12074	-2.25122	0.025758	0.482949	-3.41387	CD247 molecule
91368_at	CDKN2AIPNL	-0.115286	0.923199	7.06119	-2.25118	0.0257605	0.482949	-3.41395	CDKN2A interacting protein N-terminal like
100874158_at	LINC00398	0.153899	1.11257	5.76699	2.25111	0.0257648	0.482949	-3.41407	long intergenic non-protein coding RNA 398
80315_at	CPEB4	0.102375	1.07354	8.79009	2.25095	0.025775	0.482949	-3.41436	cytoplasmic polyadenylation element binding protein 4
3652_at	IPP	-0.0946745	0.936484	6.7881	-2.2501	0.0258302	0.482949	-3.41594	intracisternal A particle-promoted polypeptide
8754_at	ADAM9	0.0989042	1.07096	7.9236	2.24992	0.025842	0.482949	-3.41627	ADAM metallopeptidase domain 9
4670_at	HNRNPM	-0.0581966	0.960464	8.71678	-2.2497	0.0258562	0.482949	-3.41668	heterogeneous nuclear ribonucleoprotein M
400746_at	NCMAP	0.105186	1.07563	3.63832	2.24966	0.0258591	0.482949	-3.41676	noncompact myelin associated protein
1277_at	COL1A1	-0.112765	0.924814	5.50072	-2.24911	0.0258948	0.482949	-3.41778	collagen, type I, alpha 1
197370_at	NSMCE1	-0.0802729	0.945879	8.01167	-2.24895	0.0259049	0.482949	-3.41806	non-SMC element 1 homolog (S. cerevisiae)
23165_at	NUP205	-0.0819246	0.944796	7.15097	-2.24855	0.0259314	0.482949	-3.41882	nucleoporin 205kDa
10309_at	CCNO	0.109915	1.07916	3.79891	2.24837	0.0259429	0.482949	-3.41915	cyclin O
28689_at	TRAV4	-0.158009	0.896261	8.19354	-2.24818	0.0259555	0.482949	-3.4195	T cell receptor alpha variable 4
5908_at	RAP1B	0.115386	1.08327	6.97852	2.24796	0.0259695	0.482949	-3.4199	RAP1B, member of RAS oncogene family
7850_at	IL1R2	0.140484	1.10228	9.67015	2.24749	0.0260005	0.482949	-3.42078	interleukin 1 receptor, type II
64219_at	PJA1	-0.135014	0.910661	5.32107	-2.24675	0.0260483	0.482949	-3.42213	praja ring finger 1, E3 ubiquitin protein ligase
197407_at	ZNF48	-0.0959182	0.935677	5.34077	-2.24641	0.0260709	0.482949	-3.42277	zinc finger protein 48
85464_at	SSH2	0.0654143	1.04639	11.2691	2.24625	0.026081	0.482949	-3.42306	slingshot protein phosphatase 2
56006_at	SMG9	-0.0583857	0.960338	8.17371	-2.24581	0.02611	0.482949	-3.42387	SMG9 nonsense mediated mRNA decay factor
7329_at	UBE2I	-0.0519844	0.964609	6.781	-2.24553	0.0261284	0.482949	-3.42439	ubiquitin-conjugating enzyme E2I
54941_at	RNF125	-0.094312	0.936719	8.49565	-2.24541	0.0261365	0.482949	-3.42462	ring finger protein 125, E3 ubiquitin protein ligase
3308_at	HSPA4	-0.0810393	0.945376	7.2426	-2.24531	0.0261427	0.482949	-3.42479	heat shock 70kDa protein 4
10971_at	YWHAQ	-0.0638223	0.956726	9.86958	-2.24496	0.026166	0.482949	-3.42545	tyrosine 3-monooxygenase/tryptophan 5-monooxygenase activation protein, theta
101927507_at	NA	-0.312852	0.805049	6.97379	-2.24406	0.0262249	0.482949	-3.42711	uncharacterized LOC101927507
6653_at	SORL1	0.0766841	1.05459	12.1174	2.24389	0.0262364	0.482949	-3.42743	sortilin-related receptor, L(DLR class) A repeats containing
7356_at	SCGB1A1	0.0922182	1.06601	5.28409	2.24352	0.0262608	0.482949	-3.42811	secretoglobin, family 1A, member 1 (uteroglobin)
101927810_at	NA	0.173305	1.12764	5.96855	2.24292	0.0263001	0.482949	-3.42922	uncharacterized LOC101927810
409_at	ARRB2	0.0515431	1.03637	11.953	2.24216	0.02635	0.482949	-3.43061	arrestin, beta 2
221061_at	FAM171A1	-0.105953	0.929191	5.4135	-2.24188	0.026369	0.482949	-3.43114	family with sequence similarity 171, member A1
57761_at	TRIB3	-0.124847	0.917101	6.70465	-2.24173	0.0263787	0.482949	-3.43141	tribbles pseudokinase 3
56995_at	TULP4	-0.087318	0.941271	7.57939	-2.24165	0.0263842	0.482949	-3.43157	tubby like protein 4
57688_at	ZSWIM6	0.0696047	1.04943	10.3663	2.24153	0.0263918	0.482949	-3.43178	zinc finger, SWIM-type containing 6
56648_at	EIF5A2	-0.125903	0.91643	6.27777	-2.24079	0.0264406	0.482949	-3.43314	eukaryotic translation initiation factor 5A2
28378_at	IGHV7-81	0.099805	1.07163	5.1565	2.24024	0.0264771	0.482949	-3.43415	immunoglobulin heavy variable 7-81 (non-functional)
3486_at	IGFBP3	-0.162109	0.893718	5.58611	-2.23976	0.0265089	0.482949	-3.43504	insulin-like growth factor binding protein 3
11161_at	C14orf1	-0.0797536	0.946219	9.9788	-2.23924	0.026544	0.482949	-3.43601	chromosome 14 open reading frame 1
57533_at	TBC1D14	0.102186	1.0734	9.64218	2.23861	0.0265854	0.482949	-3.43716	TBC1 domain family, member 14
92856_at	IMP4	-0.0853363	0.942565	7.91845	-2.23852	0.0265919	0.482949	-3.43734	IMP4, U3 small nucleolar ribonucleoprotein, homolog (yeast)
51567_at	TDP2	0.0857505	1.06124	11.3052	2.23851	0.026592	0.482949	-3.43734	tyrosyl-DNA phosphodiesterase 2
55370_at	PPP4R1L	0.138571	1.10081	7.34585	2.23809	0.02662	0.482949	-3.43811	protein phosphatase 4, regulatory subunit 1-like
55756_at	INTS9	-0.070154	0.952536	7.55446	-2.23768	0.0266476	0.482949	-3.43888	integrator complex subunit 9
83636_at	C19orf12	-0.0839849	0.943448	6.7058	-2.23646	0.0267288	0.482949	-3.44112	chromosome 19 open reading frame 12
406887_at	MIRLET7E	0.133554	1.09699	4.98863	2.23645	0.0267297	0.482949	-3.44114	microRNA let-7e
5208_at	PFKFB2	0.12485	1.09039	7.51278	2.23602	0.0267584	0.482949	-3.44193	6-phosphofructo-2-kinase/fructose-2,6-biphosphatase 2
729799_at	SEC14L1P1	-0.0975324	0.93463	7.2918	-2.23575	0.0267767	0.482949	-3.44243	SEC14-like 1 pseudogene 1
54965_at	PIGX	0.105105	1.07557	8.47696	2.23565	0.0267835	0.482949	-3.44262	phosphatidylinositol glycan anchor biosynthesis, class X
6051_at	RNPEP	0.133261	1.09677	9.47767	2.23468	0.0268484	0.482949	-3.4444	arginyl aminopeptidase (aminopeptidase B)
90326_at	THAP3	-0.114744	0.923546	4.20116	-2.23453	0.0268585	0.482949	-3.44468	THAP domain containing, apoptosis associated protein 3
100129460_at	DPY19L1P1	0.169836	1.12493	3.6816	2.23444	0.0268646	0.482949	-3.44484	DPY19L1 pseudogene 1
26985_at	AP3M1	-0.0662561	0.955113	9.01186	-2.23433	0.0268717	0.482949	-3.44504	adaptor-related protein complex 3, mu 1 subunit
54435_at	HCG4	-0.153702	0.898941	3.60994	-2.23422	0.0268792	0.482949	-3.44524	HLA complex group 4 (non-protein coding)
23173_at	METAP1	-0.0757967	0.948818	8.43919	-2.23421	0.0268798	0.482949	-3.44526	methionyl aminopeptidase 1
286827_at	TRIM59	-0.137703	0.908965	6.45013	-2.23354	0.0269248	0.482949	-3.44649	tripartite motif containing 59
23208_at	SYT11	-0.124432	0.917365	9.10082	-2.23317	0.0269502	0.482949	-3.44718	synaptotagmin XI
148413_at	LOC148413	-0.100575	0.932661	5.61175	-2.23269	0.0269823	0.482949	-3.44806	uncharacterized LOC148413
6016_at	RIT1	0.0810561	1.05779	8.77839	2.23237	0.0270041	0.482949	-3.44865	Ras-like without CAAX 1
54958_at	TMEM160	-0.0887366	0.940346	9.07487	-2.23102	0.027095	0.482949	-3.45112	transmembrane protein 160
55647_at	RAB20	0.156998	1.11496	7.35137	2.23099	0.0270971	0.482949	-3.45118	RAB20, member RAS oncogene family
51726_at	DNAJB11	-0.0888857	0.940249	8.81166	-2.2307	0.0271166	0.482949	-3.45171	DnaJ (Hsp40) homolog, subfamily B, member 11
28670_at	TRAV13-2	-0.163962	0.892571	7.92996	-2.22979	0.0271782	0.482949	-3.45338	T cell receptor alpha variable 13-2
80740_at	LY6G6C	0.106762	1.07681	5.31039	2.22866	0.0272552	0.482949	-3.45546	lymphocyte antigen 6 complex, locus G6C
84624_at	FNDC1	0.0901731	1.0645	3.90171	2.22861	0.0272589	0.482949	-3.45556	fibronectin type III domain containing 1
23160_at	WDR43	-0.118386	0.921218	7.58309	-2.22821	0.0272855	0.482949	-3.45628	WD repeat domain 43
164668_at	APOBEC3H	-0.181492	0.881791	4.97553	-2.22772	0.0273194	0.482949	-3.45719	apolipoprotein B mRNA editing enzyme, catalytic polypeptide-like 3H
342909_at	ZNF284	-0.174518	0.886063	6.07203	-2.22691	0.0273744	0.482949	-3.45867	zinc finger protein 284
60493_at	FASTKD5	-0.083757	0.943597	8.95405	-2.22682	0.0273804	0.482949	-3.45883	FAST kinase domains 5
5790_at	PTPRCAP	-0.114509	0.923697	10.3133	-2.22594	0.0274405	0.482949	-3.46044	protein tyrosine phosphatase, receptor type, C-associated protein
11275_at	KLHL2	0.123036	1.08902	8.95082	2.22574	0.0274542	0.482949	-3.46081	kelch-like family member 2
56477_at	CCL28	-0.105986	0.92917	6.28246	-2.22511	0.0274976	0.482949	-3.46197	chemokine (C-C motif) ligand 28
29982_at	NRBF2	0.0858761	1.06133	9.7279	2.22509	0.027499	0.482949	-3.46201	nuclear receptor binding factor 2
5435_at	POLR2F	-0.0743769	0.949752	5.32676	-2.22507	0.0274999	0.482949	-3.46203	polymerase (RNA) II (DNA directed) polypeptide F
6541_at	SLC7A1	-0.109982	0.9266	6.28777	-2.22475	0.0275224	0.482949	-3.46263	solute carrier family 7 (cationic amino acid transporter, y+ system), member 1
10922_at	FASTK	-0.071168	0.951867	6.84032	-2.22445	0.0275429	0.482949	-3.46318	Fas-activated serine/threonine kinase
391257_at	SUMO1P1	0.248855	1.18826	5.79167	2.224	0.0275735	0.482949	-3.46399	SUMO1 pseudogene 1
100507679_at	MUC22	0.0692468	1.04917	4.47971	2.22383	0.0275852	0.482949	-3.46431	mucin 22
8301_at	PICALM	0.0452905	1.03189	11.9298	2.22377	0.0275893	0.482949	-3.46441	phosphatidylinositol binding clathrin assembly protein
5729_at	PTGDR	-0.190719	0.876169	8.39563	-2.22324	0.0276258	0.482949	-3.46539	prostaglandin D2 receptor (DP)
921_at	CD5	-0.111218	0.925806	9.25851	-2.22305	0.0276393	0.482949	-3.46575	CD5 molecule
651430_at	FLJ38576	0.146233	1.10668	4.32098	2.22303	0.0276405	0.482949	-3.46578	uncharacterized LOC651430
692229_at	SNORD105	-0.203149	0.868652	8.60265	-2.22276	0.0276592	0.482949	-3.46628	small nucleolar RNA, C/D box 105
9219_at	MTA2	-0.0763571	0.94845	9.01269	-2.22265	0.0276666	0.482949	-3.46647	metastasis associated 1 family, member 2
64210_at	MMS19	-0.0858598	0.942223	7.28117	-2.22245	0.0276804	0.482949	-3.46684	MMS19 nucleotide excision repair homolog (S. cerevisiae)
54919_at	DNAAF5	-0.0956807	0.935831	6.55564	-2.22239	0.0276842	0.482949	-3.46694	HEAT repeat containing 2
81887_at	LAS1L	-0.109051	0.927198	7.10977	-2.22233	0.0276889	0.482949	-3.46706	LAS1-like (S. cerevisiae)
65985_at	AACS	-0.0948343	0.93638	6.99377	-2.22232	0.0276892	0.482949	-3.46707	acetoacetyl-CoA synthetase
3984_at	LIMK1	0.157731	1.11553	7.25187	2.2223	0.0276908	0.482949	-3.46711	LIM domain kinase 1
286204_at	CRB2	0.0979944	1.07028	5.06534	2.22182	0.0277241	0.482949	-3.468	crumbs homolog 2 (Drosophila)
30811_at	HUNK	-0.0962341	0.935472	4.1645	-2.2217	0.0277323	0.482949	-3.46821	hormonally up-regulated Neu-associated kinase
118987_at	PDZD8	0.104979	1.07548	8.88087	2.2215	0.027746	0.482949	-3.46858	PDZ domain containing 8
374879_at	ZNF699	-0.112877	0.924742	6.64283	-2.22071	0.0278007	0.483454	-3.47002	zinc finger protein 699
54502_at	RBM47	0.094281	1.06753	9.9066	2.21974	0.0278678	0.484174	-3.47179	RNA binding motif protein 47
200933_at	FBXO45	-0.0987465	0.933844	6.19818	-2.21922	0.0279036	0.484274	-3.47274	F-box protein 45
100996567_at	ANTXRLP1	-0.172691	0.887186	7.18699	-2.21891	0.027925	0.484274	-3.4733	anthrax toxin receptor-like pseudogene 1
7494_at	XBP1	-0.105971	0.929179	9.98033	-2.21817	0.0279765	0.484635	-3.47466	X-box binding protein 1
172_at	AFG3L1P	-0.0748441	0.949445	6.22289	-2.21787	0.0279974	0.484635	-3.4752	AFG3-like AAA ATPase 1, pseudogene
23154_at	NCDN	-0.0802098	0.94592	6.8508	-2.21595	0.0281315	0.485679	-3.47871	neurochondrin
23556_at	PIGN	0.0887999	1.06349	7.22316	2.21552	0.0281614	0.485679	-3.47949	phosphatidylinositol glycan anchor biosynthesis, class N
143384_at	CACUL1	0.0603994	1.04275	9.72626	2.21547	0.0281655	0.485679	-3.4796	CDK2-associated, cullin domain 1
27180_at	SIGLEC9	0.0951567	1.06818	10.9834	2.21438	0.0282414	0.485679	-3.48158	sialic acid binding Ig-like lectin 9
64801_at	ARV1	-0.103214	0.930957	7.71927	-2.2142	0.0282546	0.485679	-3.48192	ARV1 homolog (S. cerevisiae)
23125_at	CAMTA2	0.0752893	1.05357	8.5708	2.21371	0.0282886	0.485679	-3.4828	calmodulin binding transcription activator 2
552_at	AVPR1A	0.17699	1.13052	4.59776	2.21352	0.0283018	0.485679	-3.48315	arginine vasopressin receptor 1A
4084_at	MXD1	0.0465514	1.03279	12.5134	2.21317	0.0283265	0.485679	-3.48378	MAX dimerization protein 1
10352_at	WARS2	-0.0966171	0.935223	6.43767	-2.21315	0.0283283	0.485679	-3.48383	tryptophanyl tRNA synthetase 2, mitochondrial
101929531_at	LOC101929531	-0.189265	0.877052	6.99231	-2.2128	0.028353	0.485679	-3.48447	uncharacterized LOC101929531
55341_at	LSG1	-0.0831906	0.943968	8.17768	-2.2125	0.0283739	0.485679	-3.48501	large 60S subunit nuclear export GTPase 1
200931_at	SLC51A	0.180621	1.13337	5.14797	2.21206	0.0284048	0.485679	-3.48581	solute carrier family 51, alpha subunit
59084_at	ENPP5	-0.172808	0.887114	5.92037	-2.2118	0.0284233	0.485679	-3.48629	ectonucleotide pyrophosphatase/phosphodiesterase 5 (putative)
23095_at	KIF1B	0.125759	1.09108	8.54181	2.21151	0.028444	0.485679	-3.48682	kinesin family member 1B
8881_at	CDC16	-0.101652	0.931966	8.9574	-2.21122	0.0284639	0.485679	-3.48734	cell division cycle 16
8929_at	PHOX2B	0.107057	1.07703	3.76896	2.21113	0.0284707	0.485679	-3.48751	paired-like homeobox 2b
100190938_at	RAMP2-AS1	0.108913	1.07842	4.04431	2.2102	0.0285361	0.486354	-3.4892	RAMP2 antisense RNA 1
10146_at	G3BP1	-0.0872114	0.94134	9.02868	-2.20929	0.0286009	0.487017	-3.49086	GTPase activating protein (SH3 domain) binding protein 1
100500888_at	MIR3940	0.100132	1.07187	7.43159	2.20812	0.0286838	0.487818	-3.49299	microRNA 3940
3596_at	IL13	0.114916	1.08291	3.72621	2.2079	0.0286998	0.487818	-3.49339	interleukin 13
10417_at	SPON2	-0.200636	0.870167	6.83433	-2.2075	0.0287277	0.487853	-3.49411	spondin 2, extracellular matrix protein
3275_at	PRMT2	-0.0851991	0.942654	8.48815	-2.20669	0.0287857	0.488387	-3.49559	protein arginine methyltransferase 2
10125_at	RASGRP1	-0.103723	0.930628	9.72983	-2.20633	0.0288111	0.488387	-3.49623	RAS guanyl releasing protein 1 (calcium and DAG-regulated)
6573_at	SLC19A1	0.0895779	1.06406	7.77475	2.20551	0.0288697	0.488939	-3.49772	solute carrier family 19 (folate transporter), member 1
8082_at	SSPN	0.0901658	1.06449	5.54949	2.20474	0.0289252	0.489245	-3.49913	sarcospan
9585_at	KIF20B	-0.166122	0.891235	5.20548	-2.20383	0.0289903	0.489245	-3.50078	kinesin family member 20B
728591_at	CCDC169	0.165357	1.12144	3.90642	2.20337	0.0290235	0.489245	-3.50162	coiled-coil domain containing 169
9766_at	SUSD6	0.0828022	1.05907	9.80837	2.20316	0.0290384	0.489245	-3.502	KIAA0247
196051_at	PPAPDC1A	0.100301	1.072	5.25699	2.20286	0.0290603	0.489245	-3.50255	phosphatidic acid phosphatase type 2 domain containing 1A
92609_at	TIMM50	-0.0718224	0.951435	7.38949	-2.20281	0.0290633	0.489245	-3.50263	translocase of inner mitochondrial membrane 50 homolog (S. cerevisiae)
57126_at	CD177	0.470857	1.38593	10.1266	2.20268	0.0290732	0.489245	-3.50288	CD177 molecule
23054_at	NCOA6	0.0631545	1.04475	8.80473	2.20236	0.0290957	0.489245	-3.50344	nuclear receptor coactivator 6
762_at	CA4	0.149905	1.1095	7.57195	2.2016	0.0291507	0.489296	-3.50483	carbonic anhydrase IV
5162_at	PDHB	-0.0673788	0.95437	7.75623	-2.2016	0.0291508	0.489296	-3.50483	pyruvate dehydrogenase (lipoamide) beta
340665_at	CYP26C1	0.101586	1.07295	4.75344	2.20008	0.0292605	0.490701	-3.50759	cytochrome P450, family 26, subfamily C, polypeptide 1
112574_at	SNX18	0.111808	1.08058	9.26628	2.19896	0.0293413	0.491112	-3.50961	sorting nexin 18
132001_at	TAMM41	-0.121389	0.919302	8.15456	-2.19855	0.0293712	0.491112	-3.51035	TAM41, mitochondrial translocator assembly and maintenance protein, homolog (S. cerevisiae)
101928986_at	NA	0.103417	1.07432	5.66119	2.19835	0.029386	0.491112	-3.51072	uncharacterized LOC101928986
5987_at	TRIM27	0.0786526	1.05603	9.21429	2.19808	0.0294056	0.491112	-3.51121	tripartite motif containing 27
54606_at	DDX56	-0.0713935	0.951718	8.63044	-2.1978	0.0294261	0.491112	-3.51172	DEAD (Asp-Glu-Ala-Asp) box helicase 56
9984_at	THOC1	-0.0841402	0.943347	6.95241	-2.19733	0.0294598	0.491112	-3.51256	THO complex 1
3141_at	HLCS	-0.098008	0.934322	6.04278	-2.19722	0.0294678	0.491112	-3.51276	holocarboxylase synthetase (biotin-(proprionyl-CoA-carboxylase (ATP-hydrolysing)) ligase)
28685_at	TRAV8-1	-0.193864	0.874261	7.03587	-2.1958	0.0295715	0.491678	-3.51534	T cell receptor alpha variable 8-1
6733_at	SRPK2	0.0713166	1.05068	8.64322	2.19576	0.0295743	0.491678	-3.5154	SRSF protein kinase 2
4285_at	MIPEP	-0.107952	0.927905	5.50786	-2.19568	0.0295801	0.491678	-3.51555	mitochondrial intermediate peptidase
1479_at	CSTF3	-0.108442	0.927589	6.7132	-2.19476	0.0296479	0.492262	-3.51723	cleavage stimulation factor, 3' pre-RNA, subunit 3, 77kDa
79184_at	BRCC3	-0.0747908	0.94948	8.3294	-2.19398	0.0297049	0.492262	-3.51863	BRCA1/BRCA2-containing complex, subunit 3
152926_at	PPM1K	-0.11349	0.924349	7.32314	-2.19364	0.02973	0.492262	-3.51925	protein phosphatase, Mg2+/Mn2+ dependent, 1K
5902_at	RANBP1	-0.103573	0.930725	3.84416	-2.19336	0.02975	0.492262	-3.51975	RAN binding protein 1
2805_at	GOT1	-0.0778753	0.947452	7.72944	-2.19331	0.0297536	0.492262	-3.51984	glutamic-oxaloacetic transaminase 1, soluble
23097_at	CDK19	0.0855876	1.06112	9.49262	2.19293	0.0297817	0.492262	-3.52053	cyclin-dependent kinase 19
57418_at	WDR18	-0.0892613	0.940004	7.19619	-2.19271	0.0297984	0.492262	-3.52094	WD repeat domain 18
6102_at	RP2	0.0795417	1.05668	9.59558	2.18946	0.0300375	0.494737	-3.52679	retinitis pigmentosa 2 (X-linked recessive)
55421_at	NCBP3	0.0658122	1.04667	8.16026	2.18946	0.0300378	0.494737	-3.5268	chromosome 17 open reading frame 85
6018_at	RLF	0.0725304	1.05156	8.86033	2.189	0.0300721	0.494737	-3.52764	rearranged L-myc fusion
712_at	C1QA	-0.0987308	0.933854	4.93428	-2.18895	0.0300753	0.494737	-3.52771	complement component 1, q subcomponent, A chain
6731_at	SRP72	-0.0830454	0.944063	9.6796	-2.18889	0.0300797	0.494737	-3.52782	signal recognition particle 72kDa
84219_at	WDR24	-0.082474	0.944437	6.09487	-2.18757	0.0301782	0.494924	-3.53021	WD repeat domain 24
2483_at	FRG1	-0.333382	0.793674	6.86455	-2.18743	0.0301883	0.494924	-3.53046	FSHD region gene 1
5993_at	RFX5	-0.0902403	0.939366	7.78035	-2.1872	0.0302051	0.494924	-3.53087	regulatory factor X, 5 (influences HLA class II expression)
728411_at	GUSBP1	-0.194664	0.873776	6.26267	-2.18698	0.030222	0.494924	-3.53128	glucuronidase, beta pseudogene 1
23016_at	EXOSC7	-0.114572	0.923656	6.65584	-2.18697	0.0302226	0.494924	-3.53129	exosome component 7
1105_at	CHD1	0.0667764	1.04737	9.01596	2.18599	0.0302952	0.495682	-3.53305	chromodomain helicase DNA binding protein 1
7982_at	ST7	0.122461	1.08859	6.19699	2.1852	0.0303545	0.496221	-3.53448	suppression of tumorigenicity 7
339287_at	MSL1	0.0722901	1.05138	10.5149	2.18435	0.0304181	0.496661	-3.53601	male-specific lethal 1 homolog (Drosophila)
80324_at	PUS1	-0.0886912	0.940375	5.71778	-2.18413	0.0304342	0.496661	-3.5364	pseudouridylate synthase 1
124751_at	KRBA2	-0.131549	0.912851	4.88107	-2.1827	0.0305414	0.496958	-3.53897	KRAB-A domain containing 2
867_at	CBL	0.0801363	1.05712	10.6327	2.18254	0.0305536	0.496958	-3.53926	Cbl proto-oncogene, E3 ubiquitin protein ligase
4607_at	MYBPC3	0.102089	1.07333	5.4187	2.1817	0.0306166	0.496958	-3.54077	myosin binding protein C, cardiac
144715_at	RAD9B	0.0893525	1.06389	3.62468	2.18164	0.0306216	0.496958	-3.54089	RAD9 homolog B (S. pombe)
59344_at	ALOXE3	0.0717334	1.05098	3.99239	2.18154	0.0306288	0.496958	-3.54106	arachidonate lipoxygenase 3
115752_at	DIS3L	-0.10273	0.931269	7.22742	-2.18143	0.0306373	0.496958	-3.54127	DIS3 mitotic control homolog (S. cerevisiae)-like
1938_at	EEF2	-0.0556964	0.96213	11.9702	-2.18116	0.0306576	0.496958	-3.54175	eukaryotic translation elongation factor 2
101927588_at	LOC101927588	-0.120192	0.920065	4.09784	-2.18108	0.0306637	0.496958	-3.5419	uncharacterized LOC101927588
57447_at	NDRG2	-0.111354	0.925719	6.32499	-2.17991	0.030752	0.497557	-3.544	NDRG family member 2
56984_at	PSMG2	-0.0903237	0.939312	9.82587	-2.17989	0.0307536	0.497557	-3.54404	proteasome (prosome, macropain) assembly chaperone 2
3115_at	HLA-DPB1	-0.104864	0.929893	11.6425	-2.17825	0.0308775	0.498413	-3.54698	major histocompatibility complex, class II, DP beta 1
6117_at	RPA1	-0.0771758	0.947911	7.94938	-2.17817	0.0308837	0.498413	-3.54713	replication protein A1, 70kDa
54663_at	WDR74	-0.0753102	0.949138	8.44835	-2.17741	0.0309412	0.498413	-3.54849	WD repeat domain 74
23170_at	TTLL12	-0.0760419	0.948657	7.59531	-2.17709	0.0309651	0.498413	-3.54906	tubulin tyrosine ligase-like family, member 12
64398_at	MPP5	-0.104955	0.929834	5.87639	-2.17698	0.0309738	0.498413	-3.54926	membrane protein, palmitoylated 5 (MAGUK p55 subfamily member 5)
9466_at	IL27RA	-0.0870945	0.941417	7.21926	-2.17567	0.0310736	0.498413	-3.55161	interleukin 27 receptor, alpha
51054_at	PLEKHA8P1	-0.0991478	0.933584	7.52142	-2.17554	0.0310839	0.498413	-3.55185	pleckstrin homology domain containing, family A member 8 pseudogene 1
101929541_at	LOC101929541	0.154501	1.11304	4.01627	2.17541	0.0310934	0.498413	-3.55208	uncharacterized LOC101929541
55435_at	AP1AR	-0.112202	0.925175	6.18482	-2.17535	0.0310981	0.498413	-3.55219	adaptor-related protein complex 1 associated regulatory protein
6340_at	SCNN1G	0.0975558	1.06996	3.87855	2.17518	0.031111	0.498413	-3.55249	sodium channel, non-voltage-gated 1, gamma subunit
22926_at	ATF6	0.0680636	1.04831	10.6606	2.17487	0.0311348	0.498413	-3.55305	activating transcription factor 6
284367_at	SIGLEC17P	-0.227086	0.854359	5.128	-2.17451	0.031162	0.498413	-3.55369	sialic acid binding Ig-like lectin 17, pseudogene
56910_at	STARD7	-0.0832328	0.94394	9.55019	-2.17448	0.0311646	0.498413	-3.55375	StAR-related lipid transfer (START) domain containing 7
29890_at	RBM15B	-0.089066	0.940131	6.2127	-2.17413	0.031191	0.498413	-3.55437	RNA binding motif protein 15B
79324_at	OR51G1	0.173366	1.12769	3.83316	2.17364	0.0312288	0.498413	-3.55526	olfactory receptor, family 51, subfamily G, member 1
339327_at	ZNF546	-0.105979	0.929174	4.70323	-2.17343	0.0312445	0.498413	-3.55562	zinc finger protein 546
9859_at	CEP170	0.0794496	1.05661	9.2676	2.17271	0.0313001	0.498413	-3.55692	centrosomal protein 170kDa
387914_at	SHISA2	0.107433	1.07731	4.6471	2.17233	0.0313293	0.498413	-3.55761	shisa family member 2
8662_at	EIF3B	-0.126847	0.915831	8.54029	-2.17201	0.0313533	0.498413	-3.55817	eukaryotic translation initiation factor 3, subunit B
25929_at	GEMIN5	-0.0764753	0.948372	7.22368	-2.17193	0.0313601	0.498413	-3.55832	gem (nuclear organelle) associated protein 5
29092_at	LINC00339	-0.130739	0.913363	5.23841	-2.17152	0.0313916	0.498413	-3.55906	long intergenic non-protein coding RNA 339
55651_at	NHP2	-0.135058	0.910633	6.37102	-2.17138	0.0314021	0.498413	-3.5593	NHP2 ribonucleoprotein
221937_at	FOXK1	-0.0754892	0.94902	7.95681	-2.17118	0.0314177	0.498413	-3.55966	forkhead box K1
100507117_at	ASAP1-IT2	0.110711	1.07976	7.75885	2.17058	0.0314636	0.498413	-3.56073	ASAP1 intronic transcript 2 (non-protein coding)
65220_at	NADK	0.0660543	1.04685	10.7149	2.17049	0.0314704	0.498413	-3.56089	NAD kinase
81566_at	CSRNP2	-0.0602051	0.959128	7.01272	-2.17017	0.0314952	0.498413	-3.56147	cysteine-serine-rich nuclear protein 2
27175_at	TUBG2	-0.106921	0.928568	6.79065	-2.16963	0.0315371	0.498657	-3.56244	tubulin, gamma 2
3228_at	HOXC12	0.111221	1.08014	4.43869	2.16867	0.0316109	0.499404	-3.56415	homeobox C12
7127_at	TNFAIP2	0.0763176	1.05432	9.65969	2.16823	0.0316451	0.499525	-3.56494	tumor necrosis factor, alpha-induced protein 2
8784_at	TNFRSF18	-0.128788	0.9146	5.25045	-2.16726	0.0317205	0.500003	-3.56668	tumor necrosis factor receptor superfamily, member 18
84522_at	JAGN1	-0.0747227	0.949525	7.7629	-2.16716	0.0317285	0.500003	-3.56686	jagunal homolog 1 (Drosophila)
220064_at	ORAOV1	-0.105469	0.929502	6.05683	-2.16633	0.0317927	0.500212	-3.56834	oral cancer overexpressed 1
54620_at	FBXL19	-0.0773056	0.947826	5.70849	-2.16616	0.0318062	0.500212	-3.56865	F-box and leucine-rich repeat protein 19
6464_at	SHC1	-0.0588407	0.960035	7.50114	-2.16595	0.031822	0.500212	-3.56901	SHC (Src homology 2 domain containing) transforming protein 1
81794_at	ADAMTS10	-0.10574	0.929328	5.83943	-2.16528	0.0318745	0.500212	-3.57022	ADAM metallopeptidase with thrombospondin type 1 motif, 10
100128191_at	TMPO-AS1	-0.0847602	0.942941	6.90054	-2.16509	0.0318892	0.500212	-3.57055	TMPO antisense RNA 1
101928043_at	LOC101928043	-0.150654	0.900842	4.12998	-2.16493	0.0319013	0.500212	-3.57083	uncharacterized LOC101928043
3920_at	LAMP2	0.0676195	1.04799	10.3169	2.16286	0.0320634	0.501989	-3.57453	lysosomal-associated membrane protein 2
51020_at	HDDC2	-0.124308	0.917444	7.55431	-2.16262	0.0320823	0.501989	-3.57496	HD domain containing 2
90871_at	TMEM261	-0.130485	0.913524	7.77537	-2.16139	0.0321791	0.501989	-3.57716	transmembrane protein 261
1441_at	CSF3R	0.0591847	1.04188	11.9748	2.16127	0.0321881	0.501989	-3.57737	colony stimulating factor 3 receptor (granulocyte)
5858_at	PZP	-0.11178	0.925445	4.09149	-2.16077	0.0322278	0.501989	-3.57827	pregnancy-zone protein
79413_at	ZBED2	0.0978316	1.07016	3.94824	2.1603	0.0322646	0.501989	-3.5791	zinc finger, BED-type containing 2
22955_at	SCMH1	-0.0715289	0.951629	8.31639	-2.16028	0.0322659	0.501989	-3.57913	sex comb on midleg homolog 1 (Drosophila)
100500896_at	MIR3666	0.105682	1.076	4.11141	2.16024	0.0322694	0.501989	-3.57921	microRNA 3666
738_at	VPS51	-0.085992	0.942137	8.7708	-2.15995	0.0322923	0.501989	-3.57973	vacuolar protein sorting 51 homolog (S. cerevisiae)
83874_at	TBC1D10A	-0.0659574	0.955311	8.1048	-2.15971	0.0323108	0.501989	-3.58015	TBC1 domain family, member 10A
389023_at	DPP10-AS1	0.0945611	1.06774	4.41486	2.15968	0.0323134	0.501989	-3.58021	DPP10 antisense RNA 1
51693_at	TRAPPC2L	-0.0999425	0.93307	6.9616	-2.15812	0.0324362	0.501989	-3.58298	trafficking protein particle complex 2-like
1786_at	DNMT1	-0.0770567	0.94799	8.03013	-2.1575	0.0324853	0.501989	-3.58408	DNA (cytosine-5-)-methyltransferase 1
79829_at	NAA40	-0.0746567	0.949568	6.7053	-2.15606	0.0325996	0.501989	-3.58664	N(alpha)-acetyltransferase 40, NatD catalytic subunit
535_at	ATP6V0A1	0.0631762	1.04476	9.16891	2.15595	0.0326088	0.501989	-3.58685	ATPase, H+ transporting, lysosomal V0 subunit a1
26031_at	OSBPL3	-0.103229	0.930947	7.90589	-2.15588	0.0326141	0.501989	-3.58697	oxysterol binding protein-like 3
6920_at	TCEA3	-0.15844	0.895994	7.02482	-2.15459	0.032717	0.501989	-3.58927	transcription elongation factor A (SII), 3
100302119_at	MIR1538	0.14243	1.10376	7.37134	2.15441	0.032731	0.501989	-3.58958	microRNA 1538
286530_at	P2RY8	-0.0674061	0.954352	9.32055	-2.15425	0.0327439	0.501989	-3.58987	purinergic receptor P2Y, G-protein coupled, 8
2072_at	ERCC4	-0.0963904	0.93537	6.29066	-2.15394	0.032769	0.501989	-3.59043	excision repair cross-complementing rodent repair deficiency, complementation group 4
100507642_at	LOC100507642	-0.140226	0.907377	5.96463	-2.15393	0.0327699	0.501989	-3.59045	uncharacterized LOC100507642
494551_at	WEE2	0.0974227	1.06986	3.67168	2.15345	0.0328079	0.501989	-3.59129	WEE1 homolog 2 (S. pombe)
4282_at	MIF	-0.0929059	0.937632	8.42617	-2.15299	0.0328443	0.501989	-3.5921	macrophage migration inhibitory factor (glycosylation-inhibiting factor)
473_at	RERE	0.0702573	1.0499	9.14111	2.15297	0.0328463	0.501989	-3.59215	arginine-glutamic acid dipeptide (RE) repeats
79831_at	KDM8	-0.100871	0.93247	6.66565	-2.15296	0.0328469	0.501989	-3.59216	lysine (K)-specific demethylase 8
23493_at	HEY2	-0.112962	0.924688	3.85661	-2.15257	0.0328781	0.501989	-3.59285	hes-related family bHLH transcription factor with YRPW motif 2
11119_at	BTN3A1	-0.118945	0.92086	9.96582	-2.15125	0.0329842	0.501989	-3.5952	butyrophilin, subfamily 3, member A1
284371_at	ZNF841	-0.0899942	0.939527	8.22146	-2.15121	0.0329872	0.501989	-3.59527	zinc finger protein 841
26151_at	NAT9	-0.0890867	0.940118	5.68909	-2.15107	0.0329983	0.501989	-3.59551	N-acetyltransferase 9 (GCN5-related, putative)
11035_at	RIPK3	0.0690006	1.04899	7.87925	2.15089	0.0330129	0.501989	-3.59584	receptor-interacting serine-threonine kinase 3
65268_at	WNK2	0.0910177	1.06512	4.01737	2.15073	0.033026	0.501989	-3.59613	WNK lysine deficient protein kinase 2
29886_at	SNX8	-0.106466	0.928861	6.53634	-2.15064	0.0330333	0.501989	-3.59629	sorting nexin 8
3399_at	ID3	-0.125807	0.916491	6.8055	-2.15063	0.0330339	0.501989	-3.5963	inhibitor of DNA binding 3, dominant negative helix-loop-helix protein
4063_at	LY9	-0.0895187	0.939836	9.11577	-2.15029	0.033061	0.501989	-3.5969	lymphocyte antigen 9
55840_at	EAF2	0.108064	1.07778	9.32301	2.14994	0.0330895	0.501989	-3.59753	ELL associated factor 2
5330_at	PLCB2	0.0741836	1.05277	8.79081	2.14986	0.0330959	0.501989	-3.59767	phospholipase C, beta 2
6640_at	SNTA1	-0.0977159	0.934511	4.68088	-2.14961	0.0331159	0.501989	-3.59811	syntrophin, alpha 1
83989_at	FAM172A	0.0717223	1.05097	8.39273	2.14935	0.0331372	0.501989	-3.59858	family with sequence similarity 172, member A
54910_at	SEMA4C	-0.0841499	0.94334	6.74451	-2.14918	0.0331503	0.501989	-3.59887	sema domain, immunoglobulin domain (Ig), transmembrane domain (TM) and short cytoplasmic domain, (semaphorin) 4C
283070_at	NA	0.127531	1.09242	8.39544	2.14904	0.0331621	0.501989	-3.59913	uncharacterized LOC283070
28713_at	TRAJ42	-0.13911	0.908079	8.80646	-2.14893	0.0331704	0.501989	-3.59931	T cell receptor alpha joining 42
100505881_at	MAGI2-AS3	0.127228	1.09219	4.15129	2.14874	0.0331861	0.501989	-3.59965	MAGI2 antisense RNA 3
6416_at	MAP2K4	0.0930946	1.06666	7.2854	2.14796	0.0332491	0.501989	-3.60104	mitogen-activated protein kinase kinase 4
23256_at	SCFD1	-0.0856617	0.942352	7.91133	-2.14791	0.0332532	0.501989	-3.60113	sec1 family domain containing 1
6647_at	SOD1	-0.110318	0.926384	8.76045	-2.14787	0.0332567	0.501989	-3.6012	superoxide dismutase 1, soluble
5499_at	PPP1CA	-0.0564599	0.961621	11.0586	-2.14735	0.0332984	0.501989	-3.60212	protein phosphatase 1, catalytic subunit, alpha isozyme
439994_at	LOC439994	0.141987	1.10342	6.64805	2.14689	0.0333353	0.501989	-3.60293	uncharacterized LOC439994
28973_at	MRPS18B	-0.0777207	0.947553	7.59868	-2.14656	0.0333624	0.501989	-3.60352	mitochondrial ribosomal protein S18B
3087_at	HHEX	0.0972071	1.0697	8.14722	2.14535	0.0334604	0.501989	-3.60566	hematopoietically expressed homeobox
11319_at	ECD	-0.0637021	0.956806	9.57466	-2.14318	0.0336369	0.501989	-3.60949	ecdysoneless homolog (Drosophila)
392490_at	FLJ44635	0.0813143	1.05798	8.02833	2.14314	0.0336404	0.501989	-3.60957	TPT1-like protein
4853_at	NOTCH2	0.0829898	1.05921	10.4977	2.14253	0.0336903	0.501989	-3.61065	notch 2
51060_at	TXNDC12	-0.0700999	0.952572	10.1908	-2.14239	0.0337019	0.501989	-3.6109	thioredoxin domain containing 12 (endoplasmic reticulum)
84300_at	UQCC2	-0.106752	0.928677	7.96011	-2.14218	0.0337191	0.501989	-3.61127	ubiquinol-cytochrome c reductase complex assembly factor 2
10643_at	IGF2BP3	0.12621	1.09142	5.7714	2.14194	0.0337384	0.501989	-3.61169	insulin-like growth factor 2 mRNA binding protein 3
7644_at	ZNF91	-0.132936	0.911974	6.07423	-2.14107	0.0338102	0.501989	-3.61324	zinc finger protein 91
100126313_at	MIR744	0.127487	1.09239	6.22673	2.14081	0.0338312	0.501989	-3.61369	microRNA 744
2948_at	GSTM4	-0.272198	0.828057	7.7669	-2.13992	0.0339041	0.501989	-3.61526	glutathione S-transferase mu 4
51266_at	CLEC1B	0.262922	1.19991	6.47589	2.1397	0.0339226	0.501989	-3.61566	C-type lectin domain family 1, member B
284996_at	RNF149	0.0760197	1.05411	10.2036	2.13969	0.0339229	0.501989	-3.61566	ring finger protein 149
54440_at	SASH3	-0.046343	0.968388	10.4875	-2.13953	0.0339361	0.501989	-3.61595	SAM and SH3 domain containing 3
401612_at	SLC25A53	-0.100009	0.933027	5.90068	-2.13951	0.0339384	0.501989	-3.616	solute carrier family 25, member 53
101927671_at	MIR202HG	0.116607	1.08418	4.46826	2.13946	0.0339422	0.501989	-3.61608	MIR202 host gene (non-protein coding)
2534_at	FYN	-0.0912133	0.938733	9.51193	-2.13931	0.0339542	0.501989	-3.61634	FYN oncogene related to SRC, FGR, YES
113829_at	SLC35A4	-0.059379	0.959677	9.56378	-2.13915	0.0339676	0.501989	-3.61662	solute carrier family 35, member A4
29035_at	C16orf72	0.0679607	1.04823	10.4221	2.13893	0.033986	0.501989	-3.61702	chromosome 16 open reading frame 72
8237_at	USP11	-0.0840052	0.943435	8.22739	-2.13822	0.034044	0.501989	-3.61826	ubiquitin specific peptidase 11
605_at	BCL7A	-0.161195	0.894284	6.01508	-2.13788	0.0340724	0.501989	-3.61887	B-cell CLL/lymphoma 7A
51720_at	UIMC1	0.0817707	1.05832	8.39525	2.1378	0.0340788	0.501989	-3.61901	ubiquitin interaction motif containing 1
79730_at	NSUN7	0.190454	1.14112	8.03593	2.13749	0.0341044	0.501989	-3.61955	NOP2/Sun domain family, member 7
2811_at	GP1BA	0.223929	1.16791	6.92522	2.13749	0.0341047	0.501989	-3.61956	glycoprotein Ib (platelet), alpha polypeptide
8409_at	UXT	-0.07523	0.949191	9.29412	-2.13706	0.0341399	0.501989	-3.62031	ubiquitously-expressed, prefoldin-like chaperone
7132_at	TNFRSF1A	0.0612973	1.0434	10.5132	2.13646	0.03419	0.501989	-3.62138	tumor necrosis factor receptor superfamily, member 1A
283592_at	FAM181A-AS1	0.11722	1.08464	3.70674	2.13537	0.0342805	0.501989	-3.6233	FAM181A antisense RNA 1
22879_at	MON1B	0.0633225	1.04487	8.59322	2.13508	0.0343038	0.501989	-3.6238	MON1 secretory trafficking family member B
56915_at	EXOSC5	-0.0903374	0.939303	7.21775	-2.13469	0.0343369	0.501989	-3.6245	exosome component 5
23172_at	FAM175B	-0.0544581	0.962956	8.71338	-2.13451	0.0343518	0.501989	-3.62482	family with sequence similarity 175, member B
114971_at	PTPMT1	-0.0755916	0.948953	6.90506	-2.13415	0.0343816	0.501989	-3.62545	protein tyrosine phosphatase, mitochondrial 1
498_at	ATP5A1	-0.0740767	0.94995	8.43077	-2.13347	0.0344377	0.501989	-3.62664	ATP synthase, H+ transporting, mitochondrial F1 complex, alpha subunit 1, cardiac muscle
51668_at	HSPB11	-0.0894189	0.939901	7.23497	-2.1334	0.0344441	0.501989	-3.62677	heat shock protein family B (small), member 11
1306_at	COL15A1	0.0690651	1.04904	4.04294	2.13335	0.034448	0.501989	-3.62685	collagen, type XV, alpha 1
729609_at	LOC729609	-0.142205	0.906133	5.41562	-2.13311	0.0344684	0.501989	-3.62728	uncharacterized LOC729609
84816_at	RTN4IP1	-0.103657	0.930671	6.66478	-2.13301	0.0344766	0.501989	-3.62746	reticulon 4 interacting protein 1
28815_at	IGLV2-14	-0.0936859	0.937125	11.6494	-2.13272	0.0345003	0.501989	-3.62796	immunoglobulin lambda variable 2-14
10084_at	PQBP1	-0.0620815	0.957881	6.98849	-2.13237	0.0345297	0.501989	-3.62858	polyglutamine binding protein 1
91949_at	COG7	-0.0571749	0.961144	7.31596	-2.13158	0.0345962	0.501989	-3.62998	component of oligomeric golgi complex 7
79810_at	PTCD2	-0.1246	0.917258	5.97479	-2.13156	0.0345975	0.501989	-3.63001	pentatricopeptide repeat domain 2
23315_at	SLC9A8	0.0727327	1.05171	10.5303	2.13134	0.0346159	0.501989	-3.63039	solute carrier family 9, subfamily A (NHE8, cation proton antiporter 8), member 8
246778_at	IL27	0.114654	1.08272	5.13954	2.13122	0.0346263	0.501989	-3.63061	interleukin 27
101928323_at	LOC101928323	0.11348	1.08183	7.8867	2.13096	0.0346481	0.501989	-3.63107	uncharacterized LOC101928323
65057_at	ACD	-0.0625793	0.957551	6.73763	-2.13088	0.0346545	0.501989	-3.63121	adrenocortical dysplasia homolog (mouse)
55343_at	SLC35C1	-0.0674429	0.954328	6.35995	-2.13074	0.0346662	0.501989	-3.63145	solute carrier family 35 (GDP-fucose transporter), member C1
151050_at	KANSL1L	0.0762953	1.05431	7.04904	2.13018	0.0347128	0.501989	-3.63243	KAT8 regulatory NSL complex subunit 1-like
2793_at	GNGT2	-0.154576	0.898396	4.00495	-2.13009	0.0347205	0.501989	-3.63259	guanine nucleotide binding protein (G protein), gamma transducing activity polypeptide 2
23180_at	RFTN1	-0.091556	0.93851	7.69217	-2.13004	0.0347248	0.501989	-3.63268	raftlin, lipid raft linker 1
57062_at	DDX24	-0.0861429	0.942038	9.04665	-2.12959	0.0347626	0.501989	-3.63347	DEAD (Asp-Glu-Ala-Asp) box helicase 24
153020_at	RASGEF1B	-0.125636	0.9166	7.47272	-2.12899	0.0348127	0.501989	-3.63452	RasGEF domain family, member 1B
54107_at	POLE3	-0.0592544	0.95976	5.91088	-2.12897	0.0348144	0.501989	-3.63456	polymerase (DNA directed), epsilon 3, accessory subunit
10611_at	PDLIM5	0.0584312	1.04133	7.31983	2.12867	0.0348404	0.501989	-3.6351	PDZ and LIM domain 5
115727_at	RASGRP4	0.0834144	1.05952	10.0172	2.12863	0.0348432	0.501989	-3.63516	RAS guanyl releasing protein 4
389541_at	LAMTOR4	0.0831316	1.05931	8.59062	2.12861	0.034845	0.501989	-3.6352	late endosomal/lysosomal adaptor, MAPK and MTOR activator 4
643923_at	LOC643923	0.0606599	1.04294	3.87246	2.12851	0.0348533	0.501989	-3.63537	uncharacterized LOC643923
100287814_at	LINC00582	-0.0970446	0.934946	4.30983	-2.12817	0.0348817	0.501989	-3.63596	long intergenic non-protein coding RNA 582
158297_at	SAXO1	0.0980415	1.07032	4.34769	2.12736	0.0349507	0.501989	-3.6374	family with sequence similarity 154, member A
26298_at	EHF	0.0817767	1.05832	4.35399	2.1272	0.0349641	0.501989	-3.63768	ets homologous factor
387065_at	HMGA1P7	0.0874657	1.0625	4.19405	2.12685	0.0349932	0.501989	-3.63828	high mobility group AT-hook 1 pseudogene 7
22800_at	RRAS2	-0.179989	0.88271	5.69778	-2.12661	0.0350136	0.501989	-3.63871	related RAS viral (r-ras) oncogene homolog 2
100113382_at	SNORD105B	-0.130687	0.913397	11.7597	-2.12648	0.0350246	0.501989	-3.63894	small nucleolar RNA, C/D box 105B
2717_at	GLA	0.0828021	1.05907	8.43688	2.12637	0.0350337	0.501989	-3.63913	galactosidase, alpha
9895_at	TECPR2	0.121876	1.08815	9.46766	2.12595	0.0350694	0.501989	-3.63987	tectonin beta-propeller repeat containing 2
28733_at	TRAJ22	-0.128007	0.915094	9.87381	-2.12579	0.0350827	0.501989	-3.64014	T cell receptor alpha joining 22
10220_at	GDF11	-0.11009	0.92653	6.13404	-2.12544	0.0351126	0.501989	-3.64076	growth differentiation factor 11
134145_at	FAM173B	-0.0804547	0.945759	6.34482	-2.12532	0.0351226	0.501989	-3.64097	family with sequence similarity 173, member B
1994_at	ELAVL1	-0.0670701	0.954575	8.08543	-2.12472	0.035174	0.501989	-3.64203	ELAV like RNA binding protein 1
3556_at	IL1RAP	0.130147	1.09441	8.19136	2.12465	0.0351799	0.501989	-3.64216	interleukin 1 receptor accessory protein
5473_at	PPBP	0.19681	1.14616	11.1304	2.1241	0.0352264	0.501989	-3.64312	pro-platelet basic protein (chemokine (C-X-C motif) ligand 7)
101927441_at	LOC101927441	0.220834	1.16541	5.05818	2.12357	0.035271	0.501989	-3.64404	uncharacterized LOC101927441
65263_at	PYCRL	-0.0999322	0.933077	6.07038	-2.12341	0.0352852	0.501989	-3.64433	pyrroline-5-carboxylate reductase-like
133491_at	C5orf47	0.0733003	1.05212	3.85337	2.12297	0.0353221	0.501989	-3.64509	chromosome 5 open reading frame 47
97_at	ACYP1	-0.105517	0.929472	5.33557	-2.12267	0.0353483	0.501989	-3.64563	acylphosphatase 1, erythrocyte (common) type
35_at	ACADS	-0.0938807	0.936999	6.60106	-2.12247	0.0353653	0.501989	-3.64598	acyl-CoA dehydrogenase, C-2 to C-3 short chain
390916_at	NUDT19	-0.0892253	0.940027	7.20424	-2.12197	0.0354075	0.501989	-3.64685	nudix (nucleoside diphosphate linked moiety X)-type motif 19
7184_at	HSP90B1	-0.109558	0.926872	10.0789	-2.12168	0.0354325	0.501989	-3.64736	heat shock protein 90kDa beta (Grp94), member 1
57332_at	CBX8	0.136189	1.099	5.09073	2.12165	0.0354353	0.501989	-3.64742	chromobox homolog 8
55161_at	TMEM33	0.0617397	1.04372	9.40756	2.12155	0.0354439	0.501989	-3.64759	transmembrane protein 33
79140_at	CCDC28B	0.119624	1.08645	5.04634	2.12102	0.0354889	0.501989	-3.64852	coiled-coil domain containing 28B
11264_at	PXMP4	-0.0867003	0.941674	6.50926	-2.12062	0.0355232	0.501989	-3.64922	peroxisomal membrane protein 4, 24kDa
493812_at	HCG11	-0.138014	0.908769	5.59395	-2.12041	0.0355409	0.501989	-3.64958	HLA complex group 11 (non-protein coding)
54790_at	TET2	0.0658095	1.04667	10.5153	2.12034	0.035547	0.501989	-3.64971	tet methylcytosine dioxygenase 2
81562_at	LMAN2L	-0.0927562	0.93773	6.39783	-2.11988	0.0355861	0.501989	-3.65051	lectin, mannose-binding 2-like
118672_at	PSTK	-0.120021	0.920174	5.51777	-2.1198	0.0355936	0.501989	-3.65066	phosphoseryl-tRNA kinase
55929_at	DMAP1	-0.101253	0.932223	6.06799	-2.11942	0.0356259	0.501989	-3.65132	DNA methyltransferase 1 associated protein 1
56907_at	SPIRE1	-0.121808	0.919035	5.66822	-2.1192	0.0356448	0.501989	-3.65171	spire-type actin nucleation factor 1
3597_at	IL13RA1	0.07209	1.05124	10.7601	2.11895	0.0356664	0.501989	-3.65215	interleukin 13 receptor, alpha 1
29999_at	FSCN3	0.120726	1.08728	4.84046	2.11849	0.0357054	0.501989	-3.65294	fascin homolog 3, actin-bundling protein, testicular (Strongylocentrotus purpuratus)
171425_at	CLYBL	-0.130289	0.913648	7.06506	-2.1184	0.0357131	0.501989	-3.6531	citrate lyase beta like
54682_at	MANSC1	0.125223	1.09068	9.75398	2.11767	0.0357762	0.501989	-3.65438	MANSC domain containing 1
9241_at	NOG	-0.15396	0.89878	6.66335	-2.11699	0.0358347	0.501989	-3.65557	noggin
5051_at	PAFAH2	-0.0824536	0.94445	7.37723	-2.11669	0.0358607	0.501989	-3.6561	platelet-activating factor acetylhydrolase 2, 40kDa
114885_at	OSBPL11	0.0667153	1.04733	9.53482	2.11656	0.0358721	0.501989	-3.65633	oxysterol binding protein-like 11
29063_at	ZCCHC4	-0.0963277	0.935411	6.50599	-2.11646	0.0358802	0.501989	-3.65649	zinc finger, CCHC domain containing 4
6302_at	TSPAN31	-0.0813603	0.945166	9.5429	-2.11633	0.0358915	0.501989	-3.65672	tetraspanin 31
100131107_at	LOC100131107	-0.264488	0.832494	3.91155	-2.11629	0.0358949	0.501989	-3.65679	UPF0607 protein ENSP00000383783-like
10018_at	BCL2L11	0.0871178	1.06225	8.43511	2.11615	0.0359072	0.501989	-3.65704	BCL2-like 11 (apoptosis facilitator)
4190_at	MDH1	-0.0836952	0.943638	7.03449	-2.11594	0.0359254	0.501989	-3.65741	malate dehydrogenase 1, NAD (soluble)
23164_at	MPRIP	-0.083033	0.944071	8.09379	-2.11506	0.0360014	0.501989	-3.65894	myosin phosphatase Rho interacting protein
51434_at	ANAPC7	-0.0574604	0.960954	8.09729	-2.11503	0.0360039	0.501989	-3.65899	anaphase promoting complex subunit 7
3163_at	HMOX2	-0.0639902	0.956615	7.32964	-2.11487	0.0360182	0.501989	-3.65928	heme oxygenase (decycling) 2
157638_at	FAM84B	-0.121946	0.918947	5.23663	-2.11445	0.0360543	0.501989	-3.66001	family with sequence similarity 84, member B
19_at	ABCA1	0.186336	1.13787	7.85929	2.11426	0.0360706	0.501989	-3.66034	ATP-binding cassette, sub-family A (ABC1), member 1
374899_at	ZNF829	-0.136065	0.909998	5.2269	-2.11395	0.0360979	0.501989	-3.66089	zinc finger protein 829
643036_at	SLED1	0.132192	1.09596	8.75824	2.11365	0.0361239	0.501989	-3.66141	proteoglycan 3 pseudogene
317_at	APAF1	0.0735549	1.05231	9.3752	2.11348	0.0361381	0.501989	-3.6617	apoptotic peptidase activating factor 1
55615_at	PRR5	-0.164924	0.891976	7.69204	-2.11301	0.036179	0.501989	-3.66252	proline rich 5 (renal)
163126_at	EID2	-0.115771	0.922889	5.69474	-2.11293	0.0361863	0.501989	-3.66266	EP300 interacting inhibitor of differentiation 2
8567_at	MADD	-0.0785898	0.946983	8.07999	-2.11287	0.0361918	0.501989	-3.66278	MAP-kinase activating death domain
115265_at	DDIT4L	0.0952019	1.06821	3.87811	2.11248	0.0362255	0.501989	-3.66345	DNA-damage-inducible transcript 4-like
5874_at	RAB27B	0.18339	1.13555	8.56298	2.11243	0.0362299	0.501989	-3.66354	RAB27B, member RAS oncogene family
693175_at	MIR590	0.089028	1.06365	8.26865	2.111	0.0363544	0.502567	-3.66603	microRNA 590
64061_at	TSPYL2	-0.0967526	0.935136	7.20191	-2.11099	0.0363557	0.502567	-3.66606	TSPY-like 2
30062_at	RAX	0.127663	1.09252	4.24228	2.11064	0.0363864	0.502567	-3.66667	retina and anterior neural fold homeobox
100616110_at	MIR2681	0.108949	1.07844	3.69327	2.11058	0.0363916	0.502567	-3.66678	microRNA 2681
905_at	CCNT2	0.064667	1.04584	8.25252	2.11011	0.0364323	0.502567	-3.66759	cyclin T2
6374_at	CXCL5	0.251335	1.19031	6.54305	2.1101	0.0364332	0.502567	-3.66761	chemokine (C-X-C motif) ligand 5
84446_at	BRSK1	0.123009	1.089	4.093	2.10981	0.0364586	0.502567	-3.66811	BR serine/threonine kinase 1
112942_at	CFAP36	-0.117987	0.921473	5.42154	-2.10865	0.0365602	0.50291	-3.67013	coiled-coil domain containing 104
25939_at	SAMHD1	-0.0752619	0.94917	11.3115	-2.10818	0.0366013	0.50291	-3.67095	SAM domain and HD domain 1
407026_at	MIR29C	0.0960081	1.06881	7.61648	2.10812	0.0366071	0.50291	-3.67106	microRNA 29c
84306_at	PDCD2L	-0.079	0.946714	5.83429	-2.10781	0.0366343	0.50291	-3.6716	programmed cell death 2-like
28750_at	TRAJ5	-0.141649	0.906482	9.77562	-2.10777	0.0366377	0.50291	-3.67167	T cell receptor alpha joining 5
9404_at	LPXN	-0.071475	0.951665	10.2318	-2.1077	0.0366438	0.50291	-3.67179	leupaxin
130916_at	MTERF4	-0.0940595	0.936883	7.06744	-2.10612	0.0367828	0.504119	-3.67454	MTERF domain containing 2
400685_at	LOC400685	-0.109143	0.927138	5.65195	-2.10594	0.0367988	0.504119	-3.67486	uncharacterized LOC400685
692073_at	SNORA16A	-0.18241	0.881229	7.6869	-2.10578	0.0368122	0.504119	-3.67512	small nucleolar RNA, H/ACA box 16A
6972_at	TRGJP2	-0.197484	0.87207	9.22348	-2.1051	0.0368725	0.504278	-3.67631	T cell receptor gamma joining P2
11167_at	FSTL1	0.247759	1.18736	5.70651	2.10505	0.0368775	0.504278	-3.67641	follistatin-like 1
101928461_at	LOC101928461	0.10477	1.07532	4.12416	2.10377	0.0369905	0.505403	-3.67863	uncharacterized LOC101928461
30010_at	NXPH1	0.108902	1.07841	4.13506	2.10341	0.0370219	0.505403	-3.67925	neurexophilin 1
54332_at	GDAP1	0.111152	1.08009	5.33008	2.10297	0.0370617	0.505403	-3.68002	ganglioside induced differentiation associated protein 1
113791_at	PIK3IP1	-0.117549	0.921752	8.99697	-2.10277	0.0370786	0.505403	-3.68036	phosphoinositide-3-kinase interacting protein 1
8568_at	RRP1	-0.068233	0.953806	6.50536	-2.10245	0.0371076	0.505403	-3.68092	ribosomal RNA processing 1
84280_at	BTBD10	0.0850273	1.06071	8.13379	2.1023	0.0371209	0.505403	-3.68118	BTB (POZ) domain containing 10
101929487_at	NA	-0.138196	0.908655	4.66627	-2.10133	0.0372074	0.505802	-3.68287	uncharacterized LOC101929487
29968_at	PSAT1	-0.128992	0.91447	6.42077	-2.10117	0.0372213	0.505802	-3.68314	phosphoserine aminotransferase 1
79887_at	PLBD1	0.0733067	1.05213	11.2355	2.10034	0.037295	0.505802	-3.68458	phospholipase B domain containing 1
7469_at	NELFA	-0.0705748	0.952259	8.29712	-2.10022	0.0373062	0.505802	-3.6848	negative elongation factor complex member A
4723_at	NDUFV1	-0.0817108	0.944936	7.13742	-2.09996	0.0373288	0.505802	-3.68524	NADH dehydrogenase (ubiquinone) flavoprotein 1, 51kDa
131540_at	ZDHHC19	0.232168	1.1746	6.21008	2.09959	0.0373621	0.505802	-3.68588	zinc finger, DHHC-type containing 19
84669_at	USP32	0.0673026	1.04776	10.6399	2.09913	0.0374032	0.505802	-3.68668	ubiquitin specific peptidase 32
5210_at	PFKFB4	0.100205	1.07193	8.38534	2.09905	0.0374104	0.505802	-3.68682	6-phosphofructo-2-kinase/fructose-2,6-biphosphatase 4
3156_at	HMGCR	0.0706007	1.05015	9.00185	2.09902	0.037413	0.505802	-3.68687	3-hydroxy-3-methylglutaryl-CoA reductase
102_at	ADAM10	0.0528489	1.03731	11.0379	2.09855	0.0374551	0.505802	-3.68769	ADAM metallopeptidase domain 10
646329_at	NA	0.12758	1.09246	8.20901	2.09827	0.0374807	0.505802	-3.68818	uncharacterized LOC646329
10079_at	ATP9A	0.189616	1.14046	5.65606	2.09812	0.0374938	0.505802	-3.68844	ATPase, class II, type 9A
55781_at	RIOK2	-0.117664	0.921679	5.94865	-2.09796	0.0375078	0.505802	-3.68871	RIO kinase 2
84836_at	ABHD14B	-0.0824989	0.94442	6.16842	-2.09748	0.0375516	0.505802	-3.68955	abhydrolase domain containing 14B
51703_at	ACSL5	-0.0857893	0.942269	8.67929	-2.09746	0.0375534	0.505802	-3.68959	acyl-CoA synthetase long-chain family member 5
84467_at	FBN3	0.0818776	1.05839	4.22055	2.09521	0.0377553	0.506162	-3.69348	fibrillin 3
399806_at	LBX1-AS1	0.117349	1.08474	3.9484	2.09499	0.0377757	0.506162	-3.69387	LBX1 antisense RNA 1 (head to head)
6904_at	TBCD	-0.0646834	0.956155	7.71126	-2.09494	0.0377795	0.506162	-3.69394	tubulin folding cofactor D
5519_at	PPP2R1B	-0.0814951	0.945078	7.48798	-2.09492	0.0377813	0.506162	-3.69398	protein phosphatase 2, regulatory subunit A, beta
11346_at	SYNPO	-0.0961681	0.935514	4.67446	-2.09453	0.037817	0.506162	-3.69466	synaptopodin
101929730_at	LINC01352	0.137897	1.1003	4.98558	2.09446	0.0378228	0.506162	-3.69477	uncharacterized LOC101929730
989_at	2016-09-07	-0.0724428	0.951026	9.26705	-2.09436	0.0378323	0.506162	-3.69496	septin 7
10670_at	RRAGA	-0.0573405	0.961034	7.40507	-2.09417	0.0378493	0.506162	-3.69528	Ras-related GTP binding A
724031_at	MIR661	0.0971261	1.06964	6.4527	2.09379	0.0378841	0.506162	-3.69595	microRNA 661
79056_at	PRRG4	0.166759	1.12253	8.36558	2.09337	0.0379216	0.506162	-3.69667	proline rich Gla (G-carboxyglutamic acid) 4 (transmembrane)
9851_at	KIAA0753	0.0702333	1.04989	7.92593	2.09337	0.0379217	0.506162	-3.69667	KIAA0753
256394_at	SERPINA11	0.0743157	1.05286	3.88764	2.09331	0.0379275	0.506162	-3.69678	serpin peptidase inhibitor, clade A (alpha-1 antiproteinase, antitrypsin), member 11
6143_at	RPL19	-0.0591794	0.95981	7.44978	-2.09328	0.0379298	0.506162	-3.69682	ribosomal protein L19
171389_at	NLRP6	0.139311	1.10138	7.84119	2.09211	0.0380359	0.506172	-3.69885	NLR family, pyrin domain containing 6
8972_at	MGAM	0.105909	1.07617	11.5999	2.09211	0.038036	0.506172	-3.69885	maltase-glucoamylase (alpha-glucosidase)
167153_at	PAPD4	0.0507653	1.03581	10.7299	2.09205	0.0380415	0.506172	-3.69895	PAP associated domain containing 4
57508_at	INTS2	-0.0906929	0.939072	6.90157	-2.0918	0.0380641	0.506172	-3.69938	integrator complex subunit 2
84336_at	TMEM101	-0.0697444	0.952807	6.36185	-2.09173	0.0380707	0.506172	-3.69951	transmembrane protein 101
7430_at	EZR	-0.0794606	0.946411	8.73507	-2.09149	0.038092	0.506172	-3.69992	ezrin
283777_at	FAM169B	0.0923984	1.06614	4.74126	2.09088	0.0381473	0.506263	-3.70097	family with sequence similarity 169, member B
23373_at	CRTC1	-0.0609441	0.958637	7.20504	-2.09082	0.0381527	0.506263	-3.70107	CREB regulated transcription coactivator 1
22845_at	DOLK	-0.0936189	0.937169	6.27624	-2.08987	0.0382398	0.506704	-3.70272	dolichol kinase
7380_at	UPK3A	-0.183851	0.88035	4.84958	-2.08987	0.0382398	0.506704	-3.70272	uroplakin 3A
5387_at	PMS2P3	-0.097705	0.934518	6.99484	-2.08949	0.0382746	0.506787	-3.70338	postmeiotic segregation increased 2 pseudogene 3
79841_at	AGBL2	-0.105759	0.929316	4.68221	-2.08921	0.0382999	0.506787	-3.70386	ATP/GTP binding protein-like 2
6392_at	SDHD	0.115213	1.08314	5.96733	2.08836	0.0383776	0.507049	-3.70533	succinate dehydrogenase complex, subunit D, integral membrane protein
7621_at	ZNF70	-0.081269	0.945226	7.21236	-2.08806	0.0384053	0.507049	-3.70585	zinc finger protein 70
2189_at	FANCG	-0.0868246	0.941593	5.4041	-2.08798	0.0384122	0.507049	-3.70598	Fanconi anemia, complementation group G
8522_at	GAS7	0.124998	1.09051	8.05945	2.08781	0.0384275	0.507049	-3.70627	growth arrest-specific 7
1378_at	CR1	0.131868	1.09571	10.15	2.08747	0.0384586	0.507076	-3.70686	complement component (3b/4b) receptor 1 (Knops blood group)
340706_at	VWA2	-0.120671	0.91976	4.45208	-2.08542	0.0386472	0.507076	-3.7104	von Willebrand factor A domain containing 2
51102_at	MECR	-0.126319	0.916166	5.22172	-2.08514	0.0386727	0.507076	-3.71088	mitochondrial trans-2-enoyl-CoA reductase
101927149_at	LINC01471	0.102763	1.07383	3.72185	2.08495	0.0386906	0.507076	-3.71122	uncharacterized LOC101927149
101927547_at	ANKRD44-IT1	0.0876274	1.06262	9.04826	2.08484	0.0387002	0.507076	-3.71139	ANKRD44 intronic transcript 1 (non-protein coding)
7979_at	SHFM1	-0.132105	0.912499	8.01294	-2.08473	0.0387105	0.507076	-3.71159	split hand/foot malformation (ectrodactyly) type 1
284349_at	ZNF283	-0.156294	0.897327	5.58135	-2.08469	0.0387147	0.507076	-3.71167	zinc finger protein 283
100507006_at	LOC100507006	0.10968	1.07899	10.7573	2.08449	0.0387325	0.507076	-3.712	uncharacterized LOC100507006
342538_at	NACA2	0.107743	1.07754	4.33098	2.08437	0.0387438	0.507076	-3.71221	nascent polypeptide-associated complex alpha subunit 2
65264_at	UBE2Z	-0.060491	0.958938	9.10985	-2.0841	0.0387692	0.507076	-3.71269	ubiquitin-conjugating enzyme E2Z
4150_at	MAZ	-0.0655347	0.955591	7.5497	-2.08382	0.0387944	0.507076	-3.71316	MYC-associated zinc finger protein (purine-binding transcription factor)
219541_at	MED19	-0.0717688	0.951471	5.8003	-2.08364	0.0388111	0.507076	-3.71347	mediator complex subunit 19
51163_at	DBR1	-0.0787622	0.94687	7.21045	-2.08363	0.0388119	0.507076	-3.71348	debranching RNA lariats 1
89978_at	DPH6	-0.107962	0.927898	6.76747	-2.08315	0.0388565	0.507076	-3.71432	diphthamine biosynthesis 6
7319_at	UBE2A	0.0588071	1.0416	9.34992	2.08215	0.0389487	0.507076	-3.71603	ubiquitin-conjugating enzyme E2A
9836_at	LCMT2	-0.102337	0.931523	6.59678	-2.08195	0.0389675	0.507076	-3.71638	leucine carboxyl methyltransferase 2
51316_at	PLAC8	-0.0747537	0.949504	11.0957	-2.08177	0.0389846	0.507076	-3.7167	placenta-specific 8
10969_at	EBNA1BP2	-0.0954308	0.935993	6.53348	-2.08153	0.0390067	0.507076	-3.71711	EBNA1 binding protein 2
27335_at	EIF3K	-0.0645247	0.95626	10.19	-2.08149	0.0390102	0.507076	-3.71717	eukaryotic translation initiation factor 3, subunit K
8816_at	DCAF5	-0.0432778	0.970448	10.02	-2.0812	0.0390369	0.507076	-3.71767	DDB1 and CUL4 associated factor 5
165631_at	PARP15	-0.113054	0.924628	8.71611	-2.08109	0.0390476	0.507076	-3.71787	poly (ADP-ribose) polymerase family, member 15
168537_at	GIMAP7	-0.134849	0.910765	8.79262	-2.08098	0.0390577	0.507076	-3.71805	GTPase, IMAP family member 7
55070_at	DET1	-0.0755359	0.94899	7.18156	-2.08084	0.0390702	0.507076	-3.71829	de-etiolated homolog 1 (Arabidopsis)
23483_at	TGDS	-0.103061	0.931055	6.1143	-2.08058	0.0390945	0.507076	-3.71874	TDP-glucose 4,6-dehydratase
59338_at	PLEKHA1	-0.0910215	0.938858	7.67483	-2.08049	0.0391033	0.507076	-3.7189	pleckstrin homology domain containing, family A (phosphoinositide binding specific) member 1
6182_at	MRPL12	-0.0692598	0.953127	6.7967	-2.08005	0.0391442	0.507256	-3.71966	mitochondrial ribosomal protein L12
11154_at	AP4S1	-0.108345	0.927652	5.05831	-2.0796	0.0391862	0.507388	-3.72043	adaptor-related protein complex 4, sigma 1 subunit
65265_at	C8orf33	-0.10243	0.931463	7.06549	-2.07936	0.0392082	0.507388	-3.72084	chromosome 8 open reading frame 33
116092_at	DNTTIP1	0.0686132	1.04871	10.019	2.07875	0.0392653	0.507549	-3.72189	deoxynucleotidyltransferase, terminal, interacting protein 1
27113_at	BBC3	0.100877	1.07243	5.77617	2.07862	0.0392767	0.507549	-3.7221	BCL2 binding component 3
55924_at	FAM212B	0.113116	1.08156	7.53858	2.0781	0.0393253	0.507549	-3.723	family with sequence similarity 212, member B
11064_at	CNTRL	-0.0636746	0.956824	7.99029	-2.07759	0.0393737	0.507549	-3.72389	centriolin
10761_at	PLAC1	-0.115331	0.923171	4.01577	-2.07756	0.0393765	0.507549	-3.72394	placenta-specific 1
283553_at	LINC00640	0.157703	1.11551	4.15286	2.07688	0.0394397	0.507549	-3.7251	long intergenic non-protein coding RNA 640
51267_at	CLEC1A	0.143113	1.10429	6.25726	2.0764	0.0394846	0.507549	-3.72592	C-type lectin domain family 1, member A
55593_at	OTUD5	0.0619116	1.04385	8.54791	2.07632	0.0394927	0.507549	-3.72607	OTU domain containing 5
10528_at	NOP56	-0.0805813	0.945677	7.92253	-2.07617	0.0395067	0.507549	-3.72633	NOP56 ribonucleoprotein
100630918_at	PARTICL	0.112387	1.08102	4.32284	2.07609	0.0395136	0.507549	-3.72646	uncharacterized LOC100630918
23415_at	KCNH4	0.0938421	1.06721	3.76163	2.07605	0.0395174	0.507549	-3.72652	potassium voltage-gated channel, subfamily H (eag-related), member 4
100124412_at	FAM138E	-0.158154	0.896171	4.25188	-2.075	0.0396161	0.508432	-3.72833	family with sequence similarity 138, member E
79869_at	CPSF7	0.0894987	1.064	8.16133	2.0744	0.0396724	0.508432	-3.72936	cleavage and polyadenylation specific factor 7, 59kDa
9248_at	GPR50	-0.0877796	0.94097	3.70111	-2.07433	0.039679	0.508432	-3.72948	G protein-coupled receptor 50
5714_at	PSMD8	-0.0526311	0.964176	10.8232	-2.07417	0.0396942	0.508432	-3.72976	proteasome (prosome, macropain) 26S subunit, non-ATPase, 8
26018_at	LRIG1	-0.0887044	0.940367	7.01545	-2.07352	0.0397555	0.50887	-3.73087	leucine-rich repeats and immunoglobulin-like domains 1
388524_at	RPSAP58	-0.146604	0.903375	5.29729	-2.07279	0.0398242	0.509403	-3.73212	ribosomal protein SA pseudogene 58
3267_at	AGFG1	0.0448736	1.03159	11.0585	2.07222	0.0398782	0.509522	-3.7331	ArfGAP with FG repeats 1
972_at	CD74	-0.0574767	0.960943	12.2194	-2.07212	0.0398876	0.509522	-3.73327	CD74 molecule, major histocompatibility complex, class II invariant chain
8805_at	TRIM24	0.0724308	1.05149	7.80839	2.07094	0.0399988	0.509968	-3.73529	tripartite motif containing 24
26984_at	SEC22A	-0.0673118	0.954415	7.68572	-2.07089	0.0400038	0.509968	-3.73538	SEC22 vesicle trafficking protein homolog A (S. cerevisiae)
10287_at	RGS19	0.058161	1.04114	10.9673	2.07089	0.0400039	0.509968	-3.73538	regulator of G-protein signaling 19
5575_at	PRKAR1B	0.0964887	1.06917	5.70229	2.07024	0.0400653	0.510405	-3.73649	protein kinase, cAMP-dependent, regulatory, type I, beta
29997_at	GLTSCR2	-0.0939063	0.936982	10.0238	-2.06936	0.0401488	0.511123	-3.73799	glioma tumor suppressor candidate region gene 2
60488_at	MRPS35	-0.127632	0.915333	6.98556	-2.06835	0.0402449	0.511725	-3.73972	mitochondrial ribosomal protein S35
135927_at	C7orf34	0.156058	1.11424	5.97088	2.0683	0.0402505	0.511725	-3.73982	chromosome 7 open reading frame 34
29994_at	BAZ2B	0.0980981	1.07036	9.26639	2.06756	0.0403208	0.511981	-3.74108	bromodomain adjacent to zinc finger domain, 2B
6472_at	SHMT2	-0.0773057	0.947826	8.44202	-2.06751	0.040325	0.511981	-3.74116	serine hydroxymethyltransferase 2 (mitochondrial)
6596_at	HLTF	-0.107081	0.928465	6.44291	-2.06701	0.0403729	0.512041	-3.74202	helicase-like transcription factor
57602_at	USP36	-0.0782975	0.947175	8.02297	-2.06683	0.0403906	0.512041	-3.74233	ubiquitin specific peptidase 36
727982_at	LINC01249	0.0863659	1.06169	3.87571	2.06657	0.0404148	0.512041	-3.74277	uncharacterized LOC727982
389799_at	C9orf171	0.0925221	1.06623	4.67027	2.06632	0.0404386	0.512041	-3.74319	chromosome 9 open reading frame 171
5196_at	PF4	0.176518	1.13015	6.68103	2.06557	0.0405104	0.51242	-3.74447	platelet factor 4
7226_at	TRPM2	0.120215	1.0869	7.09694	2.06499	0.0405664	0.51242	-3.74547	transient receptor potential cation channel, subfamily M, member 2
101929219_at	LOC101929219	-0.213593	0.862387	3.97226	-2.06488	0.040577	0.51242	-3.74566	uncharacterized LOC101929219
100128788_at	SRRM2-AS1	0.100231	1.07195	3.96241	2.06484	0.0405806	0.51242	-3.74573	SRRM2 antisense RNA 1
8174_at	MADCAM1	0.141189	1.10281	5.42593	2.06413	0.0406492	0.51242	-3.74695	mucosal vascular addressin cell adhesion molecule 1
23176_at	2016-09-08	-0.116598	0.92236	4.4888	-2.06396	0.0406648	0.51242	-3.74722	septin 8
55135_at	WRAP53	-0.0764284	0.948403	6.35767	-2.06379	0.0406815	0.51242	-3.74752	WD repeat containing, antisense to TP53
6123_at	RPL3L	-0.160202	0.8949	4.39568	-2.06374	0.0406864	0.51242	-3.74761	ribosomal protein L3-like
55718_at	POLR3E	-0.0558766	0.96201	7.57172	-2.06304	0.040754	0.51245	-3.74881	polymerase (RNA) III (DNA directed) polypeptide E (80kD)
221302_at	ZUFSP	-0.131569	0.912838	4.87657	-2.0629	0.0407677	0.51245	-3.74905	zinc finger with UFM1-specific peptidase domain
3730_at	ANOS1	0.1393	1.10137	4.4554	2.06287	0.0407705	0.51245	-3.7491	Kallmann syndrome 1 sequence
10801_at	2016-09-09	-0.0543424	0.963033	8.70232	-2.06151	0.0409015	0.513753	-3.75142	septin 9
10810_at	WASF3	0.208476	1.15547	6.08255	2.06093	0.0409571	0.51401	-3.7524	WAS protein family, member 3
28719_at	TRAJ36	-0.129879	0.913908	10.151	-2.06073	0.0409765	0.51401	-3.75274	T cell receptor alpha joining 36
302_at	ANXA2	-0.156169	0.897405	6.47906	-2.06019	0.0410287	0.514321	-3.75366	annexin A2
116985_at	ARAP1	0.0770315	1.05485	9.32531	2.05954	0.0410915	0.514372	-3.75477	ArfGAP with RhoGAP domain, ankyrin repeat and PH domain 1
7423_at	VEGFB	-0.0955907	0.935889	6.74221	-2.05895	0.0411496	0.514372	-3.75579	vascular endothelial growth factor B
9923_at	ZBTB40	-0.0803982	0.945797	8.53905	-2.05847	0.0411955	0.514372	-3.75659	zinc finger and BTB domain containing 40
1059_at	CENPB	-0.0829166	0.944147	6.53116	-2.05821	0.041221	0.514372	-3.75704	centromere protein B, 80kDa
51081_at	MRPS7	-0.0806451	0.945635	7.02791	-2.05805	0.0412362	0.514372	-3.75731	mitochondrial ribosomal protein S7
23528_at	ZNF281	0.0912897	1.06532	8.53838	2.05791	0.0412504	0.514372	-3.75755	zinc finger protein 281
4267_at	CD99	-0.0813574	0.945168	9.38974	-2.0577	0.041271	0.514372	-3.75791	CD99 molecule
8602_at	NOP14	-0.0782294	0.947219	7.61264	-2.05765	0.0412754	0.514372	-3.75799	NOP14 nucleolar protein
6632_at	SNRPD1	-0.125189	0.916884	5.36552	-2.05754	0.041286	0.514372	-3.75818	small nuclear ribonucleoprotein D1 polypeptide 16kDa
84203_at	TXNDC2	0.0757671	1.05392	4.3039	2.05732	0.0413079	0.514372	-3.75856	thioredoxin domain containing 2 (spermatozoa)
2920_at	CXCL2	0.111987	1.08072	4.16338	2.05701	0.0413381	0.514372	-3.75909	chemokine (C-X-C motif) ligand 2
7099_at	TLR4	0.088412	1.0632	11.3555	2.05627	0.0414098	0.514372	-3.76034	toll-like receptor 4
9252_at	RPS6KA5	0.0825397	1.05888	9.04075	2.05603	0.0414331	0.514372	-3.76075	ribosomal protein S6 kinase, 90kDa, polypeptide 5
142_at	PARP1	-0.0956582	0.935845	7.96356	-2.05569	0.0414662	0.514372	-3.76132	poly (ADP-ribose) polymerase 1
101928838_at	NA	-0.191003	0.875996	5.41378	-2.05558	0.0414774	0.514372	-3.76152	uncharacterized LOC101928838
868_at	CBLB	-0.0808869	0.945476	9.94093	-2.05555	0.0414802	0.514372	-3.76156	Cbl proto-oncogene B, E3 ubiquitin protein ligase
7993_at	UBXN8	-0.126968	0.915754	5.96318	-2.05532	0.0415032	0.514372	-3.76197	UBX domain protein 8
6878_at	TAF6	-0.0690111	0.953291	8.03615	-2.0551	0.0415248	0.514372	-3.76234	TAF6 RNA polymerase II, TATA box binding protein (TBP)-associated factor, 80kDa
7068_at	THRB	0.0757023	1.05387	3.97757	2.05457	0.0415767	0.514481	-3.76324	thyroid hormone receptor, beta
101929652_at	NA	0.292334	1.22462	6.60186	2.0544	0.0415931	0.514481	-3.76353	uncharacterized LOC101929652
84752_at	B3GNT9	0.085488	1.06105	5.98988	2.05394	0.0416376	0.514481	-3.7643	UDP-GlcNAc:betaGal beta-1,3-N-acetylglucosaminyltransferase 9
644794_at	LOC644794	0.100767	1.07234	7.67987	2.05389	0.041643	0.514481	-3.76439	uncharacterized LOC644794
24148_at	PRPF6	-0.0631927	0.957144	7.52905	-2.05342	0.0416886	0.514586	-3.76518	pre-mRNA processing factor 6
23092_at	ARHGAP26	0.0633441	1.04488	11.1854	2.05325	0.0417062	0.514586	-3.76549	Rho GTPase activating protein 26
25977_at	NECAP1	0.0684684	1.0486	8.86837	2.05286	0.041744	0.514633	-3.76614	NECAP endocytosis associated 1
254359_at	ZDHHC24	-0.0785319	0.947021	7.22925	-2.05265	0.0417647	0.514633	-3.7665	zinc finger, DHHC-type containing 24
23400_at	ATP13A2	-0.0913382	0.938652	7.02872	-2.05233	0.0417958	0.514679	-3.76704	ATPase type 13A2
219469_at	OR8H1	-0.243356	0.844778	4.31719	-2.05118	0.0419095	0.515179	-3.769	olfactory receptor, family 8, subfamily H, member 1
100887750_at	MRPS31P5	-0.086186	0.94201	5.817	-2.05096	0.0419316	0.515179	-3.76938	mitochondrial ribosomal protein S31 pseudogene 5
101928988_at	LOC101928988	0.115347	1.08324	3.89392	2.05081	0.0419455	0.515179	-3.76962	uncharacterized LOC101928988
6648_at	SOD2	0.065156	1.0462	12.1343	2.05081	0.0419459	0.515179	-3.76962	superoxide dismutase 2, mitochondrial
285540_at	SEPSECS-AS1	-0.148827	0.901983	8.30873	-2.05051	0.0419755	0.515206	-3.77013	SEPSECS antisense RNA 1 (head to head)
80162_at	ATHL1	0.116329	1.08397	7.08688	2.04879	0.0421458	0.516684	-3.77305	ATH1, acid trehalase-like 1 (yeast)
3475_at	IFRD1	0.0951276	1.06816	9.47408	2.04862	0.0421629	0.516684	-3.77335	interferon-related developmental regulator 1
8668_at	EIF3I	-0.0804272	0.945778	8.59842	-2.04838	0.0421862	0.516684	-3.77375	eukaryotic translation initiation factor 3, subunit I
6916_at	TBXAS1	0.0618744	1.04382	10.7293	2.04813	0.0422108	0.516684	-3.77417	thromboxane A synthase 1 (platelet)
8867_at	SYNJ1	0.0571003	1.04037	8.43619	2.04735	0.0422886	0.516684	-3.77549	synaptojanin 1
401884_at	MGC57346	-0.113997	0.924024	6.90475	-2.04639	0.0423835	0.516684	-3.77711	uncharacterized LOC401884
54834_at	GDAP2	0.0579778	1.04101	9.3181	2.04627	0.0423964	0.516684	-3.77733	ganglioside induced differentiation associated protein 2
28702_at	TRAJ53	-0.151578	0.900265	8.58539	-2.04605	0.0424178	0.516684	-3.77769	T cell receptor alpha joining 53
26146_at	TRAF3IP1	-0.0686858	0.953506	5.78399	-2.046	0.0424224	0.516684	-3.77777	TNF receptor-associated factor 3 interacting protein 1
6505_at	SLC1A1	-0.101902	0.931803	3.78463	-2.04599	0.0424239	0.516684	-3.7778	solute carrier family 1 (neuronal/epithelial high affinity glutamate transporter, system Xag), member 1
79729_at	SH3D21	0.112063	1.08077	5.53629	2.04556	0.0424669	0.516684	-3.77853	SH3 domain containing 21
23218_at	NBEAL2	0.0752043	1.05351	10.0448	2.04545	0.0424779	0.516684	-3.77872	neurobeachin-like 2
219681_at	ARMC3	0.146964	1.10724	4.10978	2.04541	0.0424813	0.516684	-3.77877	armadillo repeat containing 3
55835_at	CENPJ	-0.0823114	0.944543	5.01224	-2.04538	0.0424843	0.516684	-3.77882	centromere protein J
2968_at	GTF2H4	-0.0679896	0.953966	6.14499	-2.04511	0.0425111	0.516684	-3.77928	general transcription factor IIH, polypeptide 4, 52kDa
55748_at	CNDP2	-0.0840092	0.943432	7.78312	-2.04487	0.0425353	0.516684	-3.77969	CNDP dipeptidase 2 (metallopeptidase M20 family)
57580_at	PREX1	0.0729292	1.05185	10.3392	2.04346	0.0426764	0.517434	-3.78208	phosphatidylinositol-3,4,5-trisphosphate-dependent Rac exchange factor 1
4790_at	NFKB1	0.0664238	1.04712	9.37336	2.04309	0.0427139	0.517434	-3.78271	nuclear factor of kappa light polypeptide gene enhancer in B-cells 1
157567_at	ANKRD46	-0.0946225	0.936517	6.90475	-2.04288	0.0427352	0.517434	-3.78307	ankyrin repeat domain 46
57546_at	PDP2	-0.0925946	0.937835	6.16032	-2.04284	0.0427392	0.517434	-3.78314	pyruvate dehyrogenase phosphatase catalytic subunit 2
284186_at	TMEM105	0.0901725	1.0645	5.51032	2.04278	0.042745	0.517434	-3.78324	transmembrane protein 105
7541_at	ZBTB14	-0.0823972	0.944487	8.36057	-2.04252	0.0427712	0.517434	-3.78368	zinc finger and BTB domain containing 14
2334_at	AFF2	0.122975	1.08898	6.11791	2.04233	0.0427895	0.517434	-3.78399	AF4/FMR2 family, member 2
6352_at	CCL5	-0.0796145	0.94631	12.2575	-2.04196	0.0428266	0.51755	-3.78461	chemokine (C-C motif) ligand 5
2034_at	EPAS1	0.154393	1.11295	6.11358	2.04146	0.0428774	0.517772	-3.78546	endothelial PAS domain protein 1
29993_at	PACSIN1	-0.0909671	0.938893	5.22912	-2.04123	0.0429	0.517772	-3.78584	protein kinase C and casein kinase substrate in neurons 1
100289473_at	LOC100289473	0.157039	1.115	7.74169	2.04073	0.0429506	0.517985	-3.78669	cytoskeleton associated protein 2-like pseudogene
257101_at	ZNF683	-0.188777	0.877349	5.65178	-2.04051	0.0429727	0.517985	-3.78707	zinc finger protein 683
730227_at	LINC01136	0.162259	1.11904	6.80427	2.03996	0.043028	0.51832	-3.78799	long intergenic non-protein coding RNA 1136
101929007_at	LOC101929007	0.226531	1.17002	4.6315	2.03953	0.0430716	0.518513	-3.78872	uncharacterized LOC101929007
8650_at	NUMB	0.0477711	1.03367	11.4855	2.03895	0.0431298	0.518877	-3.7897	numb homolog (Drosophila)
7732_at	RNF112	0.0854892	1.06105	4.65756	2.03869	0.043157	0.518877	-3.79015	ring finger protein 112
5701_at	PSMC2	-0.0800035	0.946055	8.41083	-2.03821	0.0432049	0.519121	-3.79095	proteasome (prosome, macropain) 26S subunit, ATPase, 2
28658_at	TRAV25	-0.187589	0.878072	6.79848	-2.03751	0.0432765	0.519649	-3.79214	T cell receptor alpha variable 25
6671_at	SP4	-0.0707006	0.952176	8.54649	-2.03664	0.0433641	0.51999	-3.7936	Sp4 transcription factor
9334_at	B4GALT5	0.0771612	1.05494	11.175	2.03654	0.0433745	0.51999	-3.79377	UDP-Gal:betaGlcNAc beta 1,4- galactosyltransferase, polypeptide 5
29065_at	ASAP1-IT1	0.175144	1.12908	7.47861	2.03641	0.0433877	0.51999	-3.79399	ASAP1 intronic transcript 1 (non-protein coding)
10105_at	PPIF	0.0909023	1.06504	9.14338	2.03585	0.0434445	0.520066	-3.79493	peptidylprolyl isomerase F
11051_at	NUDT21	-0.0693034	0.953098	10.1915	-2.0357	0.0434594	0.520066	-3.79518	nudix (nucleoside diphosphate linked moiety X)-type motif 21
339804_at	C2orf74	-0.122842	0.918377	3.99255	-2.03534	0.0434963	0.520066	-3.79579	chromosome 2 open reading frame 74
79168_at	LILRA6	0.178853	1.13198	9.74267	2.03526	0.0435046	0.520066	-3.79593	leukocyte immunoglobulin-like receptor, subfamily A (with TM domain), member 6
399818_at	METTL10	-0.0923412	0.937999	6.93455	-2.03399	0.0436336	0.52019	-3.79806	methyltransferase like 10
9034_at	CCRL2	0.108154	1.07785	6.32706	2.03393	0.0436399	0.52019	-3.79817	chemokine (C-C motif) receptor-like 2
29072_at	SETD2	0.0429067	1.03019	9.56147	2.03383	0.0436505	0.52019	-3.79834	SET domain containing 2
842_at	CASP9	0.0693078	1.04921	7.75931	2.03327	0.0437078	0.52019	-3.79928	caspase 9, apoptosis-related cysteine peptidase
10347_at	ABCA7	0.131096	1.09513	7.36485	2.03326	0.0437086	0.52019	-3.7993	ATP-binding cassette, sub-family A (ABC1), member 7
5586_at	PKN2	0.0676275	1.04799	9.9589	2.03319	0.0437161	0.52019	-3.79942	protein kinase N2
26152_at	ZNF337	-0.106007	0.929156	6.75488	-2.03311	0.0437237	0.52019	-3.79955	zinc finger protein 337
63971_at	KIF13A	0.0882506	1.06308	8.74527	2.03278	0.0437575	0.52019	-3.8001	kinesin family member 13A
203427_at	SLC25A43	-0.0867768	0.941624	6.90943	-2.03214	0.0438229	0.52019	-3.80118	solute carrier family 25, member 43
11098_at	PRSS23	-0.179899	0.882765	5.09609	-2.0315	0.0438892	0.52019	-3.80227	protease, serine, 23
286336_at	FAM78A	-0.065898	0.95535	8.65171	-2.03149	0.0438898	0.52019	-3.80228	family with sequence similarity 78, member A
9757_at	KMT2B	0.0760842	1.05415	7.61465	2.03145	0.0438942	0.52019	-3.80235	lysine (K)-specific methyltransferase 2B
5743_at	PTGS2	0.110765	1.0798	8.88271	2.03139	0.0438997	0.52019	-3.80244	prostaglandin-endoperoxide synthase 2 (prostaglandin G/H synthase and cyclooxygenase)
9989_at	PPP4R1	0.0808125	1.05761	10.1309	2.03137	0.0439021	0.52019	-3.80248	protein phosphatase 4, regulatory subunit 1
25940_at	FAM98A	-0.0967348	0.935147	7.01546	-2.03054	0.0439876	0.52085	-3.80388	family with sequence similarity 98, member A
203069_at	R3HCC1	-0.0722311	0.951166	6.6093	-2.03029	0.0440132	0.52085	-3.8043	R3H domain and coiled-coil containing 1
100505681_at	NAPA-AS1	-0.0699804	0.952651	6.14693	-2.02995	0.0440481	0.520936	-3.80487	NAPA antisense RNA 1
100506368_at	LOC100506368	-0.203684	0.86833	3.99715	-2.0296	0.0440837	0.521029	-3.80545	uncharacterized LOC100506368
55711_at	FAR2	0.116978	1.08446	9.20089	2.02908	0.0441371	0.521326	-3.80632	fatty acyl CoA reductase 2
92249_at	LINC01278	-0.0809305	0.945448	8.45739	-2.02858	0.0441894	0.521326	-3.80717	uncharacterized LOC92249
6434_at	TRA2B	-0.0727691	0.950811	9.34048	-2.02855	0.0441919	0.521326	-3.80722	transformer 2 beta homolog (Drosophila)
57181_at	SLC39A10	-0.0868993	0.941544	7.43023	-2.02793	0.0442561	0.521556	-3.80826	solute carrier family 39 (zinc transporter), member 10
81555_at	YIPF5	-0.0631241	0.957189	8.38864	-2.02757	0.0442933	0.521556	-3.80886	Yip1 domain family, member 5
100422896_at	MIR3140	0.222744	1.16695	4.15362	2.02749	0.0443016	0.521556	-3.809	microRNA 3140
79711_at	IPO4	-0.066198	0.955152	7.15602	-2.02729	0.0443223	0.521556	-3.80934	importin 4
80223_at	RAB11FIP1	0.0926868	1.06635	9.33673	2.02621	0.0444338	0.522114	-3.81114	RAB11 family interacting protein 1 (class I)
100616260_at	MIR4663	-0.100979	0.9324	5.73564	-2.0262	0.0444348	0.522114	-3.81116	microRNA 4663
3360_at	HTR4	0.0973501	1.06981	4.02482	2.02603	0.0444529	0.522114	-3.81145	5-hydroxytryptamine (serotonin) receptor 4, G protein-coupled
9209_at	LRRFIP2	0.0545215	1.03851	8.34515	2.02469	0.044592	0.522755	-3.8137	leucine rich repeat (in FLII) interacting protein 2
811_at	CALR	-0.049204	0.966469	11.9057	-2.02444	0.0446176	0.522755	-3.81411	calreticulin
101928571_at	ZNF649-AS1	0.0989565	1.071	3.84018	2.02444	0.0446184	0.522755	-3.81413	uncharacterized LOC101928571
9093_at	DNAJA3	-0.084095	0.943376	7.02528	-2.02443	0.0446186	0.522755	-3.81413	DnaJ (Hsp40) homolog, subfamily A, member 3
64837_at	KLC2	-0.0934111	0.937304	6.10567	-2.02384	0.0446808	0.523148	-3.81513	kinesin light chain 2
64089_at	SNX16	0.128273	1.09298	6.14294	2.02346	0.0447197	0.523148	-3.81576	sorting nexin 16
6626_at	SNRPA	-0.0661516	0.955183	10.174	-2.02253	0.0448168	0.523148	-3.81732	small nuclear ribonucleoprotein polypeptide A
6926_at	TBX3	0.107336	1.07724	3.71679	2.02245	0.044825	0.523148	-3.81745	T-box 3
23741_at	EID1	-0.0796131	0.946311	7.96886	-2.02233	0.0448382	0.523148	-3.81766	EP300 interacting inhibitor of differentiation 1
57333_at	RCN3	0.0985409	1.07069	6.18589	2.02175	0.0448983	0.523148	-3.81862	reticulocalbin 3, EF-hand calcium binding domain
356_at	FASLG	-0.14439	0.904762	6.84193	-2.02074	0.0450046	0.523148	-3.82032	Fas ligand (TNF superfamily, member 6)
9452_at	ITM2A	-0.136909	0.909465	7.39813	-2.02073	0.0450052	0.523148	-3.82034	integral membrane protein 2A
4144_at	MAT2A	-0.0650158	0.955935	9.46261	-2.02063	0.0450154	0.523148	-3.8205	methionine adenosyltransferase II, alpha
23277_at	CLUH	-0.0996377	0.933267	5.87645	-2.02037	0.0450426	0.523148	-3.82093	clustered mitochondria (cluA/CLU1) homolog
9926_at	LPGAT1	0.0696697	1.04948	9.53972	2.01963	0.0451207	0.523148	-3.82218	lysophosphatidylglycerol acyltransferase 1
5708_at	PSMD2	-0.083477	0.94378	8.53439	-2.01958	0.0451256	0.523148	-3.82225	proteasome (prosome, macropain) 26S subunit, non-ATPase, 2
23246_at	BOP1	-0.12985	0.913927	8.05778	-2.01927	0.0451583	0.523148	-3.82278	block of proliferation 1
2064_at	ERBB2	-0.101195	0.93226	6.07573	-2.0185	0.0452391	0.523148	-3.82406	v-erb-b2 avian erythroblastic leukemia viral oncogene homolog 2
101929491_at	NA	0.162362	1.11912	6.92029	2.01834	0.0452565	0.523148	-3.82434	uncharacterized LOC101929491
6023_at	RMRP	-0.138402	0.908525	10.1029	-2.01833	0.0452574	0.523148	-3.82435	RNA component of mitochondrial RNA processing endoribonuclease
389289_at	ANXA2R	-0.144769	0.904524	6.25209	-2.01833	0.0452574	0.523148	-3.82435	annexin A2 receptor
285440_at	CYP4V2	-0.122507	0.91859	7.84867	-2.01826	0.0452645	0.523148	-3.82447	cytochrome P450, family 4, subfamily V, polypeptide 2
148268_at	ZNF570	-0.124971	0.917022	5.64644	-2.01825	0.0452657	0.523148	-3.82448	zinc finger protein 570
6590_at	SLPI	0.249826	1.18906	8.42314	2.01793	0.0452997	0.523148	-3.82502	secretory leukocyte peptidase inhibitor
83860_at	TAF3	-0.0683587	0.953722	7.58359	-2.01764	0.0453299	0.523148	-3.8255	TAF3 RNA polymerase II, TATA box binding protein (TBP)-associated factor, 140kDa
123720_at	WHAMM	-0.0837855	0.943579	6.78377	-2.01737	0.0453583	0.523148	-3.82595	WAS protein homolog associated with actin, golgi membranes and microtubules
64073_at	C19orf33	0.159397	1.11682	5.66234	2.01731	0.0453652	0.523148	-3.82606	chromosome 19 open reading frame 33
79003_at	MIS12	-0.106886	0.92859	7.36235	-2.01725	0.0453708	0.523148	-3.82615	MIS12 kinetochore complex component
51084_at	CRYL1	-0.0872129	0.94134	6.34686	-2.01715	0.0453821	0.523148	-3.82633	crystallin, lambda 1
253582_at	TMEM244	-0.145991	0.903758	3.9635	-2.01705	0.0453926	0.523148	-3.8265	transmembrane protein 244
6134_at	RPL10	0.170904	1.12576	5.06192	2.01695	0.0454028	0.523148	-3.82666	ribosomal protein L10
56893_at	UBQLN4	-0.14055	0.907173	5.78581	-2.01563	0.0455428	0.523789	-3.82887	ubiquilin 4
374768_at	SPEM1	0.133751	1.09714	4.09205	2.01551	0.0455554	0.523789	-3.82907	spermatid maturation 1
100423000_at	MIR3161	0.168232	1.12368	6.6561	2.01518	0.0455897	0.523789	-3.82961	microRNA 3161
728228_at	LINC01433	0.111206	1.08013	4.78674	2.01507	0.0456019	0.523789	-3.8298	uncharacterized LOC728228
114786_at	XKR4	0.086883	1.06207	4.69469	2.01486	0.0456242	0.523789	-3.83015	XK, Kell blood group complex subunit-related family, member 4
58504_at	ARHGAP22	-0.110637	0.926179	3.97643	-2.01485	0.0456255	0.523789	-3.83017	Rho GTPase activating protein 22
5695_at	PSMB7	-0.0506725	0.965486	8.78793	-2.01388	0.0457282	0.524044	-3.83179	proteasome (prosome, macropain) subunit, beta type, 7
100616438_at	MIR4632	0.130883	1.09496	6.99271	2.01356	0.045762	0.524044	-3.83232	microRNA 4632
57212_at	TP73-AS1	-0.0848409	0.942889	5.24016	-2.0135	0.0457685	0.524044	-3.83242	TP73 antisense RNA 1
55529_at	TMEM55A	0.0614615	1.04352	9.97917	2.0135	0.0457689	0.524044	-3.83243	transmembrane protein 55A
1743_at	DLST	-0.0521003	0.964531	8.15284	-2.0129	0.0458323	0.524044	-3.83342	dihydrolipoamide S-succinyltransferase (E2 component of 2-oxo-glutarate complex)
81846_at	SBF2	0.0687953	1.04884	9.2691	2.01267	0.0458563	0.524044	-3.8338	SET binding factor 2
51287_at	COA4	-0.085897	0.942199	6.98405	-2.01263	0.0458609	0.524044	-3.83387	cytochrome c oxidase assembly factor 4 homolog (S. cerevisiae)
64084_at	CLSTN2	0.0672508	1.04772	3.93632	2.01252	0.0458728	0.524044	-3.83406	calsyntenin 2
5933_at	RBL1	-0.0933943	0.937315	7.18552	-2.0122	0.0459073	0.524044	-3.8346	retinoblastoma-like 1 (p107)
10432_at	RBM14	-0.0726414	0.950895	7.6611	-2.01201	0.0459274	0.524044	-3.83491	RNA binding motif protein 14
6494_at	SIPA1	0.0689431	1.04895	8.78785	2.01176	0.0459541	0.524044	-3.83533	signal-induced proliferation-associated 1
51530_at	ZC3HC1	-0.101955	0.931769	5.94406	-2.01117	0.0460163	0.524435	-3.8363	zinc finger, C3HC-type containing 1
79068_at	FTO	-0.0655719	0.955566	8.36451	-2.01061	0.0460761	0.524799	-3.83723	fat mass and obesity associated
9874_at	TLK1	0.0517702	1.03654	9.89592	2.01013	0.0461282	0.524859	-3.83805	tousled-like kinase 1
5159_at	PDGFRB	-0.153519	0.899055	4.37202	-2.01004	0.0461372	0.524859	-3.83818	platelet-derived growth factor receptor, beta polypeptide
407035_at	MIR31	-0.177033	0.88452	4.94712	-2.0093	0.046217	0.525203	-3.83943	microRNA 31
84285_at	EIF1AD	-0.0499594	0.965964	8.31694	-2.00854	0.0462981	0.525203	-3.84068	eukaryotic translation initiation factor 1A domain containing
149647_at	FAM71A	0.0982437	1.07047	3.77584	2.00837	0.0463167	0.525203	-3.84097	family with sequence similarity 71, member A
55793_at	FAM63A	0.0766929	1.0546	9.17595	2.00808	0.0463477	0.525203	-3.84145	family with sequence similarity 63, member A
26816_at	SNORD35A	-0.149625	0.901485	7.80495	-2.00796	0.0463609	0.525203	-3.84166	small nucleolar RNA, C/D box 35A
54733_at	SLC35F2	-0.121672	0.919122	4.67724	-2.00784	0.0463731	0.525203	-3.84185	solute carrier family 35, member F2
64856_at	VWA1	0.0878103	1.06276	4.4258	2.00755	0.0464043	0.525203	-3.84233	von Willebrand factor A domain containing 1
101928694_at	LOC101928694	0.176804	1.13038	6.0421	2.00755	0.0464052	0.525203	-3.84234	uncharacterized LOC101928694
84939_at	MUM1	-0.0903233	0.939312	5.89471	-2.00708	0.0464552	0.525203	-3.84312	melanoma associated antigen (mutated) 1
56979_at	PRDM9	0.128454	1.09312	4.87335	2.00671	0.0464954	0.525203	-3.84374	PR domain containing 9
9956_at	HS3ST2	0.128628	1.09325	4.1157	2.00631	0.0465385	0.525203	-3.8444	heparan sulfate (glucosamine) 3-O-sulfotransferase 2
127933_at	UHMK1	-0.0439947	0.969965	8.76568	-2.00625	0.0465451	0.525203	-3.84451	U2AF homology motif (UHM) kinase 1
84056_at	KATNAL1	-0.0922183	0.938079	4.85871	-2.00617	0.0465529	0.525203	-3.84463	katanin p60 subunit A-like 1
7748_at	ZNF195	0.126772	1.09185	5.60199	2.00612	0.0465582	0.525203	-3.84471	zinc finger protein 195
645455_at	CEP170P1	0.125277	1.09072	6.44812	2.00557	0.0466179	0.525561	-3.84563	centrosomal protein 170kDa pseudogene 1
3934_at	LCN2	0.386471	1.30719	9.53285	2.00512	0.0466667	0.525643	-3.84638	lipocalin 2
440313_at	LOC440313	0.0914132	1.06541	5.09627	2.00465	0.0467177	0.525643	-3.84716	uncharacterized LOC440313
9255_at	AIMP1	-0.102748	0.931257	6.82236	-2.00462	0.0467211	0.525643	-3.84721	aminoacyl tRNA synthetase complex-interacting multifunctional protein 1
10929_at	SRSF8	-0.0879365	0.940868	9.361	-2.00437	0.046748	0.525643	-3.84763	serine/arginine-rich splicing factor 8
23630_at	KCNE5	0.101648	1.073	5.36291	2.00406	0.0467814	0.525643	-3.84814	KCNE1-like
7164_at	TPD52L1	0.073296	1.05212	3.73429	2.00395	0.0467927	0.525643	-3.84831	tumor protein D52-like 1
1622_at	DBI	-0.121148	0.919456	5.68348	-2.00358	0.0468336	0.525788	-3.84894	diazepam binding inhibitor (GABA receptor modulator, acyl-CoA binding protein)
5537_at	PPP6C	-0.0394431	0.97303	10.8955	-2.00282	0.0469157	0.526098	-3.8502	protein phosphatase 6, catalytic subunit
9218_at	VAPA	0.0752245	1.05352	9.10888	2.00218	0.0469856	0.526098	-3.85127	VAMP (vesicle-associated membrane protein)-associated protein A, 33kDa
55501_at	CHST12	-0.09601	0.935617	8.20851	-2.00198	0.0470069	0.526098	-3.85159	carbohydrate (chondroitin 4) sulfotransferase 12
100506499_at	NA	-0.152007	0.899997	5.575	-2.00198	0.0470073	0.526098	-3.8516	uncharacterized LOC100506499
9798_at	IST1	0.0725956	1.05161	10.6181	2.00191	0.0470142	0.526098	-3.8517	increased sodium tolerance 1 homolog (yeast)
124583_at	CANT1	0.0709151	1.05038	8.87269	2.00178	0.047029	0.526098	-3.85193	calcium activated nucleotidase 1
2983_at	GUCY1B3	0.176076	1.12981	7.10302	2.00131	0.0470799	0.526355	-3.8527	guanylate cyclase 1, soluble, beta 3
939_at	CD27	-0.117264	0.921934	10.3544	-2.00043	0.0471754	0.526742	-3.85416	CD27 molecule
23135_at	KDM6B	0.0869558	1.06213	10.1025	2.00027	0.0471937	0.526742	-3.85444	lysine (K)-specific demethylase 6B
25814_at	ATXN10	-0.0723011	0.95112	10.0404	-2.00022	0.0471985	0.526742	-3.85451	ataxin 10
84148_at	KAT8	0.0565492	1.03998	8.20752	1.99968	0.0472581	0.527094	-3.85541	K(lysine) acetyltransferase 8
9299_at	SNORD30	-0.110819	0.926062	6.30449	-1.99884	0.0473496	0.527488	-3.8568	small nucleolar RNA, C/D box 30
1299_at	COL9A3	0.143782	1.1048	6.07098	1.99872	0.0473629	0.527488	-3.857	collagen, type IX, alpha 3
84529_at	C15orf41	-0.0638184	0.956729	7.06812	-1.99841	0.0473964	0.527488	-3.85751	chromosome 15 open reading frame 41
9532_at	BAG2	-0.101389	0.932135	6.35338	-1.99833	0.0474055	0.527488	-3.85765	BCL2-associated athanogene 2
10189_at	ALYREF	-0.0878583	0.940919	9.15708	-1.99798	0.0474434	0.527597	-3.85822	Aly/REF export factor
57335_at	ZNF286A	-0.16186	0.893872	6.55637	-1.99743	0.0475038	0.527957	-3.85913	zinc finger protein 286A
64333_at	ARHGAP9	0.0687054	1.04878	10.2502	1.99688	0.0475639	0.528313	-3.86004	Rho GTPase activating protein 9
10427_at	SEC24B	0.0493602	1.03481	8.91187	1.99607	0.0476535	0.528759	-3.86139	SEC24 family member B
79172_at	CENPO	-0.0847003	0.94298	6.60746	-1.99583	0.0476793	0.528759	-3.86178	centromere protein O
101927534_at	LOC101927534	0.0781502	1.05566	3.7293	1.99575	0.0476883	0.528759	-3.86191	uncharacterized LOC101927534
10225_at	CD96	-0.0967762	0.93512	10.7662	-1.99513	0.0477568	0.529206	-3.86294	CD96 molecule
10725_at	NFAT5	0.0539194	1.03808	9.30626	1.99351	0.0479356	0.530852	-3.86562	nuclear factor of activated T-cells 5, tonicity-responsive
1844_at	DUSP2	-0.124233	0.917492	6.3788	-1.99243	0.0480557	0.530852	-3.86741	dual specificity phosphatase 2
28989_at	NTMT1	-0.0818744	0.944829	5.24196	-1.99226	0.0480743	0.530852	-3.86769	N-terminal Xaa-Pro-Lys N-methyltransferase 1
100126348_at	MIR760	-0.103494	0.930776	5.23624	-1.99222	0.0480789	0.530852	-3.86776	microRNA 760
9990_at	SLC12A6	0.0592877	1.04195	10.9921	1.99212	0.0480895	0.530852	-3.86792	solute carrier family 12 (potassium/chloride transporter), member 6
6224_at	RPS20	-0.0851373	0.942695	6.40065	-1.99195	0.0481083	0.530852	-3.8682	ribosomal protein S20
55298_at	RNF121	-0.0949569	0.9363	5.27624	-1.9916	0.0481478	0.530852	-3.86878	ring finger protein 121
8605_at	PLA2G4C	0.175567	1.12941	4.40447	1.99115	0.0481974	0.530852	-3.86952	phospholipase A2, group IVC (cytosolic, calcium-independent)
5813_at	PURA	-0.0766339	0.948268	8.50841	-1.99112	0.0482003	0.530852	-3.86957	purine-rich element binding protein A
28707_at	TRAJ48	-0.151811	0.90012	9.14585	-1.99088	0.0482272	0.530852	-3.86996	T cell receptor alpha joining 48
404201_at	WDFY3-AS2	0.125113	1.09059	4.42812	1.99015	0.0483083	0.530852	-3.87117	WDFY3 antisense RNA 2
406908_at	MIR124-2	0.135262	1.09829	5.02697	1.99015	0.0483085	0.530852	-3.87117	microRNA 124-2
147650_at	SPACA6P	0.102266	1.07346	6.42871	1.99005	0.0483195	0.530852	-3.87133	sperm acrosome associated 6, pseudogene
23344_at	ESYT1	-0.0947851	0.936412	8.8811	-1.99002	0.0483234	0.530852	-3.87139	extended synaptotagmin-like protein 1
2630_at	GBAP1	-0.211222	0.863805	5.52345	-1.98997	0.0483285	0.530852	-3.87147	glucosidase, beta, acid pseudogene 1
100379345_at	MIR181A2HG	-0.182633	0.881094	4.64043	-1.98914	0.0484206	0.531553	-3.87283	MIR181A2 host gene (non-protein coding)
9906_at	SLC35E2	-0.122332	0.918702	7.61692	-1.98765	0.0485879	0.533016	-3.8753	solute carrier family 35, member E2
100616246_at	MIR4799	-0.167855	0.890165	3.83332	-1.98744	0.0486105	0.533016	-3.87564	microRNA 4799
8935_at	SKAP2	0.105786	1.07608	9.83589	1.98688	0.0486732	0.533144	-3.87656	src kinase associated phosphoprotein 2
8916_at	HERC3	0.0531398	1.03752	10.307	1.9866	0.0487053	0.533144	-3.87703	HECT and RLD domain containing E3 ubiquitin protein ligase 3
100616219_at	MIR4765	0.08823	1.06307	4.24165	1.98658	0.0487072	0.533144	-3.87706	microRNA 4765
51738_at	GHRL	0.125333	1.09076	6.97698	1.98571	0.0488043	0.533897	-3.87848	ghrelin/obestatin prepropeptide
54550_at	NECAB2	0.131128	1.09515	6.41083	1.98537	0.0488428	0.534007	-3.87905	N-terminal EF-hand calcium binding protein 2
83641_at	FAM107B	-0.0680083	0.953954	7.57474	-1.98509	0.0488748	0.534047	-3.87952	family with sequence similarity 107, member B
10211_at	FLOT1	0.10145	1.07285	9.94599	1.98436	0.0489568	0.534632	-3.88072	flotillin 1
146880_at	LOC146880	0.0965564	1.06922	8.01611	1.98271	0.0491419	0.536163	-3.88342	Rho GTPase activating protein 27 pseudogene
8320_at	EOMES	-0.137548	0.909063	7.7353	-1.98256	0.0491596	0.536163	-3.88368	eomesodermin
9885_at	OSBPL2	0.0692601	1.04918	9.09028	1.98173	0.0492527	0.536163	-3.88503	oxysterol binding protein-like 2
7879_at	RAB7A	0.0366927	1.02576	12.6112	1.98135	0.0492961	0.536163	-3.88566	RAB7A, member RAS oncogene family
139604_at	MAGEB16	0.0814155	1.05806	3.65902	1.98133	0.0492982	0.536163	-3.88569	melanoma antigen family B, 16
23248_at	RPRD2	-0.0535042	0.963593	9.5317	-1.98122	0.0493105	0.536163	-3.88587	regulation of nuclear pre-mRNA domain containing 2
10533_at	ATG7	0.0615207	1.04357	9.27617	1.98104	0.0493318	0.536163	-3.88618	autophagy related 7
7172_at	TPMT	-0.129687	0.91403	6.90138	-1.98083	0.0493548	0.536163	-3.88651	thiopurine S-methyltransferase
51429_at	SNX9	-0.0668893	0.954694	6.61461	-1.98077	0.0493622	0.536163	-3.88662	sorting nexin 9
4327_at	MMP19	0.0806461	1.05749	3.87108	1.98059	0.049382	0.536163	-3.88691	matrix metallopeptidase 19
9487_at	PIGL	-0.118245	0.921308	6.86967	-1.97848	0.0496217	0.538172	-3.89037	phosphatidylinositol glycan anchor biosynthesis, class L
10006_at	ABI1	0.0499435	1.03522	9.66607	1.97846	0.0496242	0.538172	-3.89041	abl-interactor 1
8853_at	ASAP2	0.168252	1.1237	6.13826	1.97773	0.0497079	0.538375	-3.89161	ArfGAP with SH3 domain, ankyrin repeat and PH domain 2
55609_at	ZNF280C	-0.073201	0.950527	7.03138	-1.97687	0.0498059	0.538375	-3.89302	zinc finger protein 280C
54788_at	DNAJB12	0.0499675	1.03524	9.24107	1.97674	0.0498208	0.538375	-3.89324	DnaJ (Hsp40) homolog, subfamily B, member 12
28656_at	TRAV26-2	-0.210837	0.864036	6.77926	-1.97657	0.0498401	0.538375	-3.89351	T cell receptor alpha variable 26-2
1294_at	COL7A1	0.0628257	1.04451	4.15997	1.9764	0.0498597	0.538375	-3.89379	collagen, type VII, alpha 1
10576_at	CCT2	-0.105515	0.929473	7.46301	-1.97616	0.0498867	0.538375	-3.89418	chaperonin containing TCP1, subunit 2 (beta)
3615_at	IMPDH2	-0.0823557	0.944514	8.42225	-1.97595	0.0499108	0.538375	-3.89453	IMP (inosine 5'-monophosphate) dehydrogenase 2
9753_at	ZSCAN12	-0.118346	0.921243	5.04373	-1.97587	0.0499203	0.538375	-3.89466	zinc finger and SCAN domain containing 12
259197_at	NCR3	-0.107664	0.92809	7.28925	-1.97584	0.0499239	0.538375	-3.89471	natural cytotoxicity triggering receptor 3
5894_at	RAF1	0.0585381	1.04141	10.7812	1.97568	0.049942	0.538375	-3.89497	v-raf-1 murine leukemia viral oncogene homolog 1
100616375_at	MIR4438	-0.176734	0.884704	4.83696	-1.97522	0.0499946	0.538375	-3.89573	microRNA 4438
222256_at	CDHR3	-0.085731	0.942307	4.94523	-1.9751	0.0500086	0.538375	-3.89593	cadherin-related family member 3
142940_at	TRUB1	-0.100411	0.932767	5.64818	-1.97491	0.0500295	0.538375	-3.89623	TruB pseudouridine (psi) synthase family member 1
4162_at	MCAM	0.0798991	1.05694	4.42111	1.97479	0.0500434	0.538375	-3.89642	melanoma cell adhesion molecule
27077_at	B9D1	0.0801803	1.05715	4.37743	1.97446	0.0500816	0.538478	-3.89697	B9 protein domain 1
9739_at	SETD1A	-0.0609488	0.958633	6.07407	-1.97378	0.0501592	0.53896	-3.89808	SET domain containing 1A
55276_at	PGM2	0.0647424	1.0459	9.8159	1.9734	0.0502029	0.53896	-3.8987	phosphoglucomutase 2
101929580_at	LOC101929580	0.128922	1.09348	4.31034	1.97332	0.0502124	0.53896	-3.89883	uncharacterized LOC101929580
23214_at	XPO6	0.0433385	1.0305	12.4389	1.97242	0.0503156	0.539545	-3.9003	exportin 6
4739_at	NEDD9	0.0598393	1.04235	8.64186	1.97235	0.0503243	0.539545	-3.90042	neural precursor cell expressed, developmentally down-regulated 9
11137_at	PWP1	-0.0852497	0.942621	7.28449	-1.97177	0.0503904	0.539651	-3.90136	PWP1 homolog (S. cerevisiae)
55147_at	RBM23	0.063694	1.04514	10.0048	1.97177	0.0503915	0.539651	-3.90138	RNA binding motif protein 23
5611_at	DNAJC3	0.09749	1.06991	9.13487	1.97097	0.0504836	0.540142	-3.90268	DnaJ (Hsp40) homolog, subfamily C, member 3
5994_at	RFXAP	-0.0894576	0.939876	5.95217	-1.97087	0.0504948	0.540142	-3.90284	regulatory factor X-associated protein
25926_at	NOL11	-0.0880998	0.940761	8.42948	-1.9703	0.0505603	0.540535	-3.90377	nucleolar protein 11
56105_at	PCDHGA11	-0.115525	0.923046	4.89479	-1.96969	0.0506315	0.540752	-3.90477	protocadherin gamma subfamily A, 11
1408_at	CRY2	-0.049536	0.966247	7.56291	-1.96954	0.050649	0.540752	-3.90502	cryptochrome 2 (photolyase-like)
84896_at	ATAD1	-0.0736862	0.950207	8.23808	-1.96938	0.0506671	0.540752	-3.90528	ATPase family, AAA domain containing 1
284759_at	SIRPB2	0.118441	1.08556	9.24193	1.9688	0.0507349	0.540752	-3.90623	signal-regulatory protein beta 2
56945_at	MRPS22	-0.112874	0.924744	6.58551	-1.96878	0.0507368	0.540752	-3.90626	mitochondrial ribosomal protein S22
80757_at	TMEM121	-0.105921	0.929211	4.22035	-1.96864	0.0507529	0.540752	-3.90649	transmembrane protein 121
4033_at	LRMP	0.0569517	1.04027	10.158	1.9681	0.0508156	0.541113	-3.90737	lymphoid-restricted membrane protein
133619_at	PRRC1	-0.0601117	0.95919	9.05045	-1.96754	0.0508811	0.541233	-3.90829	proline-rich coiled-coil 1
171169_at	SPACA4	-0.0861471	0.942035	4.3418	-1.96739	0.0508988	0.541233	-3.90854	sperm acrosome associated 4
1174_at	AP1S1	-0.100781	0.932528	5.46829	-1.96691	0.050954	0.541233	-3.90931	adaptor-related protein complex 1, sigma 1 subunit
100423025_at	MIR3198-1	0.110077	1.07929	7.64489	1.9669	0.0509547	0.541233	-3.90932	microRNA 3198-1
3897_at	L1CAM	-0.0772545	0.94786	4.11701	-1.96674	0.050974	0.541233	-3.90959	L1 cell adhesion molecule
23545_at	ATP6V0A2	-0.0813472	0.945175	7.68022	-1.96625	0.0510308	0.541233	-3.91039	ATPase, H+ transporting, lysosomal V0 subunit a2
8165_at	AKAP1	-0.0661837	0.955161	6.42371	-1.96599	0.0510612	0.541233	-3.91081	A kinase (PRKA) anchor protein 1
100131814_at	LINC00271	0.117624	1.08495	4.50508	1.9659	0.0510713	0.541233	-3.91095	long intergenic non-protein coding RNA 271
51142_at	CHCHD2	-0.0910061	0.938868	6.58168	-1.96578	0.0510858	0.541233	-3.91116	coiled-coil-helix-coiled-coil-helix domain containing 2
646627_at	LYPD8	0.173012	1.12741	5.68194	1.96509	0.0511665	0.541532	-3.91228	LY6/PLAUR domain containing 8
79363_at	RSG1	-0.0927944	0.937705	5.2724	-1.96505	0.0511716	0.541532	-3.91235	REM2 and RAB-like small GTPase 1
79768_at	KATNBL1	0.187986	1.13917	6.53242	1.96436	0.0512515	0.541817	-3.91347	katanin p80 subunit B-like 1
84230_at	LRRC8C	-0.0777706	0.947521	8.70305	-1.96432	0.0512561	0.541817	-3.91353	leucine rich repeat containing 8 family, member C
79685_at	SAP30L	0.0661536	1.04692	8.3227	1.96395	0.0513003	0.54186	-3.91415	SAP30-like
284751_at	LINC01270	0.202298	1.15053	8.05438	1.9638	0.0513178	0.54186	-3.91439	uncharacterized LOC284751
5265_at	SERPINA1	0.0574891	1.04065	12.1002	1.96309	0.0514004	0.542429	-3.91554	serpin peptidase inhibitor, clade A (alpha-1 antiproteinase, antitrypsin), member 1
198437_at	LKAAEAR1	-0.119017	0.920815	4.02014	-1.96262	0.0514553	0.542557	-3.9163	chromosome 20 open reading frame 201
400027_at	LINC00938	-0.0957004	0.935818	6.94454	-1.96225	0.0514993	0.542557	-3.91691	long intergenic non-protein coding RNA 938
476_at	ATP1A1	-0.0742882	0.949811	9.63888	-1.96221	0.0515035	0.542557	-3.91697	ATPase, Na+/K+ transporting, alpha 1 polypeptide
6821_at	SUOX	0.0791644	1.05641	6.55965	1.96201	0.0515279	0.542557	-3.91731	sulfite oxidase
653437_at	AQP12B	-0.131714	0.912746	5.31094	-1.96169	0.0515648	0.542642	-3.91782	aquaporin 12B
28721_at	TRAJ34	-0.126985	0.915743	9.70346	-1.96083	0.0516662	0.543205	-3.91922	T cell receptor alpha joining 34
91694_at	LONRF1	0.077678	1.05532	7.00697	1.96075	0.051676	0.543205	-3.91936	LON peptidase N-terminal domain and ring finger 1
497190_at	CLEC18B	0.171244	1.12603	6.14666	1.96026	0.0517329	0.543498	-3.92014	C-type lectin domain family 18, member B
4294_at	MAP3K10	-0.0683192	0.953749	5.68534	-1.95883	0.0519028	0.544979	-3.92248	mitogen-activated protein kinase kinase kinase 10
293_at	SLC25A6	-0.0421092	0.971234	12.5242	-1.95855	0.0519348	0.545011	-3.92292	solute carrier family 25 (mitochondrial carrier; adenine nucleotide translocator), member 6
79758_at	DHRS12	0.139917	1.10184	8.04849	1.9582	0.0519769	0.545149	-3.9235	dehydrogenase/reductase (SDR family) member 12
6967_at	TRGC2	-0.543122	0.686284	7.6014	-1.9579	0.0520123	0.545216	-3.92399	T cell receptor gamma constant 2
22993_at	HMGXB3	-0.0825308	0.9444	7.04771	-1.95741	0.0520704	0.545359	-3.92478	HMG box domain containing 3
8500_at	PPFIA1	0.0705569	1.05012	8.85695	1.9573	0.0520839	0.545359	-3.92497	protein tyrosine phosphatase, receptor type, f polypeptide (PTPRF), interacting protein (liprin), alpha 1
114990_at	VASN	0.0989801	1.07102	4.47965	1.95691	0.0521296	0.545535	-3.92559	vasorin
1051_at	CEBPB	0.0660384	1.04684	10.3423	1.95631	0.052201	0.545766	-3.92657	CCAAT/enhancer binding protein (C/EBP), beta
23446_at	SLC44A1	0.0616001	1.04362	7.86266	1.95624	0.0522098	0.545766	-3.92669	solute carrier family 44 (choline transporter), member 1
1122_at	CHML	-0.131507	0.912877	6.87837	-1.95554	0.0522926	0.545907	-3.92782	choroideremia-like (Rab escort protein 2)
101928674_at	LOC101928674	0.155755	1.114	4.20031	1.95541	0.0523084	0.545907	-3.92804	uncharacterized LOC101928674
28449_at	IGHV3-13	-0.293892	0.815699	5.74427	-1.95483	0.0523768	0.545907	-3.92897	immunoglobulin heavy variable 3-13
4332_at	MNDA	0.0488918	1.03447	12.0383	1.95462	0.0524026	0.545907	-3.92932	myeloid cell nuclear differentiation antigen
407020_at	MIR28	0.139924	1.10185	3.59088	1.95454	0.0524113	0.545907	-3.92944	microRNA 28
28410_at	IGHV3-72	-0.283276	0.821723	5.14543	-1.9544	0.0524282	0.545907	-3.92967	immunoglobulin heavy variable 3-72
5920_at	RARRES3	-0.105582	0.92943	9.69718	-1.95436	0.0524333	0.545907	-3.92974	retinoic acid receptor responder (tazarotene induced) 3
118980_at	SFXN2	-0.116751	0.922262	6.57836	-1.95417	0.0524554	0.545907	-3.93004	sideroflexin 2
29940_at	DSE	0.101552	1.07293	8.3568	1.95297	0.0525988	0.547097	-3.93198	dermatan sulfate epimerase
51635_at	DHRS7	0.0792578	1.05647	9.58587	1.95261	0.0526424	0.547248	-3.93257	dehydrogenase/reductase (SDR family) member 7
6633_at	SNRPD2	-0.0929146	0.937627	5.86638	-1.95214	0.0526981	0.54738	-3.93333	small nuclear ribonucleoprotein D2 polypeptide 16.5kDa
127064_at	OR2T12	0.130243	1.09448	5.42946	1.95202	0.0527132	0.54738	-3.93353	olfactory receptor, family 2, subfamily T, member 12
285489_at	DOK7	0.0814696	1.0581	4.78094	1.95121	0.0528097	0.547702	-3.93484	docking protein 7
112858_at	TP53RK	-0.0909439	0.938908	7.36693	-1.95086	0.0528519	0.547702	-3.93541	TP53 regulating kinase
55037_at	PTCD3	-0.0802351	0.945904	8.4927	-1.95061	0.0528818	0.547702	-3.93581	pentatricopeptide repeat domain 3
100859930_at	HEIH	0.0919379	1.0658	7.29588	1.95056	0.0528883	0.547702	-3.9359	hepatocellular carcinoma up-regulated EZH2-associated long non-coding RNA
913_at	CD1E	-0.148136	0.902415	4.1426	-1.95033	0.0529159	0.547702	-3.93627	CD1e molecule
6792_at	CDKL5	0.0827162	1.05901	7.95348	1.94963	0.053	0.547702	-3.9374	cyclin-dependent kinase-like 5
80332_at	ADAM33	-0.0926149	0.937821	5.27886	-1.94943	0.0530237	0.547702	-3.93772	ADAM metallopeptidase domain 33
5184_at	PEPD	-0.0788927	0.946784	9.43886	-1.94937	0.0530317	0.547702	-3.93783	peptidase D
28682_at	TRAV8-4	-0.195275	0.873407	8.08734	-1.94909	0.0530643	0.547702	-3.93827	T cell receptor alpha variable 8-4
114836_at	SLAMF6	-0.0900509	0.93949	9.81772	-1.94865	0.0531177	0.547702	-3.93898	SLAM family member 6
91039_at	DPP9	-0.0543771	0.96301	7.88218	-1.94826	0.0531646	0.547702	-3.93961	dipeptidyl-peptidase 9
8479_at	HIRIP3	-0.09777	0.934476	4.98967	-1.94816	0.0531769	0.547702	-3.93978	HIRA interacting protein 3
120892_at	LRRK2	0.057077	1.04036	10.9798	1.94788	0.0532104	0.547702	-3.94022	leucine-rich repeat kinase 2
83729_at	INHBE	0.124789	1.09035	3.62577	1.94781	0.0532187	0.547702	-3.94034	inhibin, beta E
6693_at	SPN	-0.0876283	0.941069	9.79882	-1.9477	0.0532322	0.547702	-3.94052	sialophorin
255725_at	OR52B2	0.180802	1.13351	4.37193	1.94742	0.0532664	0.547702	-3.94097	olfactory receptor, family 52, subfamily B, member 2
286059_at	LOC286059	0.0881727	1.06302	4.75447	1.94682	0.0533393	0.547702	-3.94195	tumor necrosis factor receptor superfamily, member 10d, decoy with truncated death domain pseudogene
1352_at	COX10	-0.076528	0.948337	7.76837	-1.94672	0.0533516	0.547702	-3.94211	cytochrome c oxidase assembly homolog 10 (yeast)
92935_at	MARS2	-0.0917964	0.938354	7.12779	-1.94668	0.0533563	0.547702	-3.94218	methionyl-tRNA synthetase 2, mitochondrial
51013_at	EXOSC1	-0.0714856	0.951658	9.52012	-1.94623	0.0534105	0.547702	-3.9429	exosome component 1
9605_at	VPS9D1	0.104552	1.07516	7.42708	1.94617	0.0534176	0.547702	-3.94299	VPS9 domain containing 1
10237_at	SLC35B1	-0.0525197	0.964251	8.82801	-1.94608	0.0534282	0.547702	-3.94314	solute carrier family 35, member B1
100507156_at	LOC100507156	0.0862588	1.06161	4.05905	1.94596	0.0534426	0.547702	-3.94333	uncharacterized LOC100507156
10539_at	GLRX3	-0.0848947	0.942853	6.63033	-1.94558	0.0534893	0.547702	-3.94395	glutaredoxin 3
8697_at	CDC23	-0.0787821	0.946857	6.82896	-1.94509	0.053549	0.547702	-3.94474	cell division cycle 23
100506392_at	SLC16A1-AS1	-0.0830423	0.944065	7.2552	-1.94485	0.0535774	0.547702	-3.94512	SLC16A1 antisense RNA 1
644815_at	FAM83G	-0.111358	0.925716	4.64599	-1.94467	0.0535995	0.547702	-3.94542	family with sequence similarity 83, member G
51069_at	MRPL2	-0.0697017	0.952835	6.5495	-1.94458	0.0536112	0.547702	-3.94557	mitochondrial ribosomal protein L2
2358_at	FPR2	0.113965	1.0822	9.23662	1.94447	0.0536244	0.547702	-3.94575	formyl peptide receptor 2
94241_at	TP53INP1	0.0661597	1.04693	10.0029	1.94423	0.0536528	0.547702	-3.94612	tumor protein p53 inducible nuclear protein 1
401106_at	LINC00884	0.156428	1.11452	6.64217	1.94415	0.0536626	0.547702	-3.94625	long intergenic non-protein coding RNA 884
6982_at	TRGV8	-0.192135	0.875309	7.52298	-1.94387	0.0536966	0.547702	-3.9467	T cell receptor gamma variable 8
145474_at	LOC145474	0.163711	1.12016	6.47608	1.94362	0.0537271	0.547702	-3.94711	uncharacterized LOC145474
154467_at	CCDC167	-0.129158	0.914365	5.39681	-1.94303	0.0537991	0.547702	-3.94806	coiled-coil domain containing 167
199699_at	DAND5	0.102564	1.07368	4.28564	1.94301	0.0538022	0.547702	-3.9481	DAN domain family member 5, BMP antagonist
58491_at	ZNF71	-0.0912639	0.9387	6.38205	-1.943	0.0538035	0.547702	-3.94812	zinc finger protein 71
57595_at	PDZD4	-0.101197	0.932259	5.16375	-1.94285	0.0538213	0.547702	-3.94836	PDZ domain containing 4
3875_at	KRT18	0.115812	1.08359	5.92261	1.94222	0.0538983	0.547908	-3.94937	keratin 18
388818_at	KRTAP26-1	0.083461	1.05956	4.05677	1.94221	0.0538997	0.547908	-3.94939	keratin associated protein 26-1
5876_at	RABGGTB	-0.1031	0.931031	6.65169	-1.94065	0.0540905	0.548849	-3.95191	Rab geranylgeranyltransferase, beta subunit
4689_at	NCF4	0.0542572	1.03832	11.6499	1.94059	0.054097	0.548849	-3.95199	neutrophil cytosolic factor 4, 40kDa
1158_at	CKM	0.129762	1.09411	4.3014	1.94042	0.0541186	0.548849	-3.95228	creatine kinase, muscle
4832_at	NME3	-0.0628504	0.957371	6.87537	-1.94026	0.0541374	0.548849	-3.95253	NME/NM23 nucleoside diphosphate kinase 3
390882_at	OR7G2	0.0888271	1.06351	4.00394	1.94014	0.0541522	0.548849	-3.95272	olfactory receptor, family 7, subfamily G, member 2
28522_at	TRDJ1	-0.20448	0.867851	7.83785	-1.9398	0.0541937	0.548849	-3.95327	T cell receptor delta joining 1
83695_at	RHNO1	-0.0697653	0.952793	5.58898	-1.93976	0.0541986	0.548849	-3.95333	RAD9-HUS1-RAD1 interacting nuclear orphan 1
29113_at	C6orf15	0.0718093	1.05103	5.20689	1.93954	0.0542257	0.548849	-3.95369	chromosome 6 open reading frame 15
100316904_at	SAP25	0.101365	1.07279	7.56066	1.93866	0.054334	0.549359	-3.95511	Sin3A-associated protein, 25kDa
100506779_at	BZRAP1-AS1	-0.0664354	0.954995	7.83268	-1.93848	0.0543564	0.549359	-3.9554	BZRAP1 antisense RNA 1
54926_at	UBE2R2	0.0545263	1.03852	10.9922	1.9383	0.0543788	0.549359	-3.95569	ubiquitin-conjugating enzyme E2R 2
126868_at	MAB21L3	0.193033	1.14316	5.64727	1.93797	0.0544191	0.549359	-3.95622	mab-21-like 3 (C. elegans)
10400_at	PEMT	-0.0672207	0.954475	8.10629	-1.93795	0.0544221	0.549359	-3.95626	phosphatidylethanolamine N-methyltransferase
84287_at	ZDHHC16	-0.0578717	0.96068	8.26352	-1.93736	0.0544946	0.549518	-3.95721	zinc finger, DHHC-type containing 16
7768_at	ZNF225	-0.116886	0.922176	5.76714	-1.93734	0.0544962	0.549518	-3.95723	zinc finger protein 225
286023_at	FLJ40288	0.0872149	1.06232	3.77757	1.93697	0.0545427	0.549693	-3.95783	uncharacterized FLJ40288
84262_at	PSMG3	-0.0909748	0.938888	7.15069	-1.9367	0.0545758	0.549731	-3.95826	proteasome (prosome, macropain) assembly chaperone 3
56603_at	CYP26B1	0.182762	1.13505	3.90678	1.93613	0.0546459	0.550143	-3.95918	cytochrome P450, family 26, subfamily B, polypeptide 1
23192_at	ATG4B	0.0627354	1.04444	6.99725	1.93569	0.0547005	0.550168	-3.95989	autophagy related 4B, cysteine peptidase
1439_at	CSF2RB	0.0588662	1.04165	11.0207	1.93526	0.0547539	0.550168	-3.96058	colony stimulating factor 2 receptor, beta, low-affinity (granulocyte-macrophage)
259282_at	BOD1L1	0.0677749	1.0481	9.77175	1.93521	0.0547593	0.550168	-3.96065	biorientation of chromosomes in cell division 1-like 1
11127_at	KIF3A	-0.133077	0.911884	5.97939	-1.93511	0.0547722	0.550168	-3.96082	kinesin family member 3A
4801_at	NFYB	-0.105405	0.929544	6.07883	-1.93488	0.0548001	0.550168	-3.96118	nuclear transcription factor Y, beta
256329_at	LMNTD2	0.082585	1.05891	5.27293	1.9344	0.0548603	0.550168	-3.96196	chromosome 11 open reading frame 35
23001_at	WDFY3	0.093722	1.06712	10.5612	1.93432	0.0548699	0.550168	-3.96209	WD repeat and FYVE domain containing 3
284383_at	OR2Z1	0.128303	1.09301	4.19323	1.93404	0.0549042	0.550168	-3.96253	olfactory receptor, family 2, subfamily Z, member 1
84250_at	SLF1	0.0821368	1.05858	7.51393	1.93393	0.0549184	0.550168	-3.96272	ankyrin repeat domain 32
4121_at	MAN1A1	0.0943873	1.06761	10.3922	1.93333	0.0549921	0.550168	-3.96367	mannosidase, alpha, class 1A, member 1
54868_at	TMEM104	-0.0562118	0.961786	7.62312	-1.9332	0.0550093	0.550168	-3.96389	transmembrane protein 104
54210_at	TREM1	0.0755241	1.05374	10.9449	1.93292	0.055044	0.550168	-3.96434	triggering receptor expressed on myeloid cells 1
7572_at	ZNF24	0.056019	1.03959	8.54026	1.9329	0.0550465	0.550168	-3.96437	zinc finger protein 24
57161_at	PELI2	0.0746856	1.05313	8.84034	1.93259	0.0550844	0.550168	-3.96486	pellino E3 ubiquitin protein ligase family member 2
79077_at	DCTPP1	-0.0802418	0.945899	7.84699	-1.93243	0.0551046	0.550168	-3.96512	dCTP pyrophosphatase 1
254128_at	NIFK-AS1	-0.0838155	0.943559	6.29749	-1.93234	0.0551162	0.550168	-3.96527	NIFK antisense RNA 1
7323_at	UBE2D3	0.0440439	1.031	9.72697	1.93157	0.0552113	0.550825	-3.9665	ubiquitin-conjugating enzyme E2D 3
284443_at	ZNF493	0.140411	1.10222	6.69307	1.93128	0.0552475	0.550893	-3.96697	zinc finger protein 493
2268_at	FGR	0.0593339	1.04198	11.3471	1.93083	0.0553034	0.55106	-3.96769	feline Gardner-Rasheed sarcoma viral oncogene homolog
51202_at	DDX47	-0.0713136	0.951771	9.78787	-1.93017	0.0553856	0.55106	-3.96874	DEAD (Asp-Glu-Ala-Asp) box polypeptide 47
729040_at	LOC729040	0.141125	1.10276	7.74405	1.93015	0.0553888	0.55106	-3.96878	uncharacterized LOC729040
254263_at	CNIH2	0.0996559	1.07152	4.23869	1.92984	0.0554271	0.55106	-3.96927	cornichon family AMPA receptor auxiliary protein 2
116938_at	SNORD83B	-0.0858348	0.942239	5.89041	-1.92931	0.0554943	0.55106	-3.97013	small nucleolar RNA, C/D box 83B
80789_at	INTS5	-0.0829238	0.944142	7.01456	-1.92886	0.05555	0.55106	-3.97085	integrator complex subunit 5
6749_at	SSRP1	-0.0914033	0.938609	6.37039	-1.92875	0.0555643	0.55106	-3.97103	structure specific recognition protein 1
4973_at	OLR1	0.381742	1.30291	6.73769	1.92847	0.0555994	0.55106	-3.97148	oxidized low density lipoprotein (lectin-like) receptor 1
51776_at	ZAK	0.150927	1.11028	8.19533	1.92793	0.0556671	0.55106	-3.97234	sterile alpha motif and leucine zipper containing kinase AZK
406890_at	MIRLET7G	0.0743989	1.05292	8.22431	1.92785	0.0556763	0.55106	-3.97246	microRNA let-7g
5604_at	MAP2K1	-0.0653599	0.955707	7.82258	-1.92768	0.0556977	0.55106	-3.97274	mitogen-activated protein kinase kinase 1
100289410_at	MCF2L-AS1	-0.108504	0.92755	5.32665	-1.92753	0.055717	0.55106	-3.97298	MCF2L antisense RNA 1
54968_at	TMEM70	0.0795433	1.05668	7.7235	1.9275	0.0557211	0.55106	-3.97303	transmembrane protein 70
146540_at	ZNF785	-0.0966165	0.935224	6.55272	-1.92676	0.0558138	0.55106	-3.97422	zinc finger protein 785
54949_at	SDHAF2	-0.0435752	0.970248	8.36763	-1.92674	0.0558164	0.55106	-3.97425	succinate dehydrogenase complex assembly factor 2
9752_at	PCDHA9	0.0910764	1.06516	4.00862	1.92671	0.0558198	0.55106	-3.97429	protocadherin alpha 9
64407_at	RGS18	0.123669	1.0895	9.27959	1.92664	0.0558292	0.55106	-3.97441	regulator of G-protein signaling 18
51466_at	EVL	-0.0853903	0.942529	8.81296	-1.92622	0.0558812	0.55106	-3.97507	Enah/Vasp-like
10771_at	ZMYND11	-0.0721033	0.95125	6.78204	-1.92616	0.0558891	0.55106	-3.97517	zinc finger, MYND-type containing 11
100128398_at	LOC100128398	-0.101504	0.932061	6.38445	-1.92545	0.0559782	0.55106	-3.9763	uncharacterized LOC100128398
4247_at	MGAT2	-0.068966	0.953321	9.00791	-1.92507	0.0560259	0.55106	-3.97691	mannosyl (alpha-1,6-)-glycoprotein beta-1,2-N-acetylglucosaminyltransferase
10745_at	PHTF1	0.113111	1.08156	7.26253	1.92464	0.05608	0.55106	-3.9776	putative homeodomain transcription factor 1
100874058_at	COX10-AS1	-0.0931222	0.937492	8.35058	-1.92416	0.0561414	0.55106	-3.97837	COX10 antisense RNA 1
728554_at	LOC728554	-0.134169	0.911194	7.17454	-1.92396	0.0561666	0.55106	-3.97869	THO complex 3 pseudogene
2048_at	EPHB2	0.141018	1.10268	5.10007	1.92384	0.0561812	0.55106	-3.97888	EPH receptor B2
5190_at	PEX6	-0.106911	0.928574	6.71608	-1.92382	0.0561836	0.55106	-3.97891	peroxisomal biogenesis factor 6
100422992_at	MIR3151	0.125336	1.09076	5.20737	1.92379	0.0561882	0.55106	-3.97896	microRNA 3151
389072_at	PLEKHM3	0.0641905	1.0455	8.37982	1.92319	0.0562633	0.55106	-3.97991	pleckstrin homology domain containing, family M, member 3
5069_at	PAPPA	0.0865527	1.06183	3.95885	1.9228	0.0563127	0.55106	-3.98054	pregnancy-associated plasma protein A, pappalysin 1
100289230_at	LOC100289230	0.0792789	1.05649	8.90009	1.92277	0.0563165	0.55106	-3.98058	uncharacterized LOC100289230
1955_at	MEGF9	0.051053	1.03602	11.7821	1.92277	0.0563177	0.55106	-3.9806	multiple EGF-like-domains 9
9057_at	SLC7A6	-0.0868216	0.941595	8.99762	-1.92274	0.0563204	0.55106	-3.98063	solute carrier family 7 (amino acid transporter light chain, y+L system), member 6
10963_at	STIP1	-0.0680491	0.953927	8.58685	-1.92273	0.0563218	0.55106	-3.98065	stress-induced-phosphoprotein 1
166793_at	ZBTB49	-0.0589734	0.959947	6.67701	-1.92252	0.0563484	0.55106	-3.98099	zinc finger and BTB domain containing 49
26526_at	TSPAN16	0.126888	1.09194	4.34144	1.92241	0.0563632	0.55106	-3.98117	tetraspanin 16
28755_at	TRAC	-0.0736499	0.950231	12.1654	-1.92228	0.0563786	0.55106	-3.98137	T cell receptor alpha constant
6938_at	TCF12	-0.0545523	0.962893	9.72615	-1.92217	0.0563934	0.55106	-3.98155	transcription factor 12
4712_at	NDUFB6	0.0845677	1.06037	6.78732	1.92216	0.0563941	0.55106	-3.98156	NADH dehydrogenase (ubiquinone) 1 beta subcomplex, 6, 17kDa
116461_at	TSEN15	-0.089851	0.93962	7.19135	-1.92202	0.0564116	0.55106	-3.98178	TSEN15 tRNA splicing endonuclease subunit
54954_at	FAM120C	-0.0761455	0.948589	5.78944	-1.92159	0.0564666	0.55106	-3.98247	family with sequence similarity 120C
7221_at	TRPC2	0.117927	1.08517	4.53003	1.92144	0.0564861	0.55106	-3.98272	transient receptor potential cation channel, subfamily C, member 2, pseudogene
441457_at	NUTM2G	0.1181	1.0853	5.04957	1.92126	0.0565084	0.55106	-3.983	NUT family member 2G
130507_at	UBR3	0.0436618	1.03073	8.83146	1.92075	0.0565731	0.55106	-3.98381	ubiquitin protein ligase E3 component n-recognin 3 (putative)
246754_at	MTVR2	0.125751	1.09108	7.43127	1.92058	0.0565955	0.55106	-3.98409	mouse mammary tumor virus receptor homolog 2
388581_at	FAM132A	0.122182	1.08838	5.12976	1.9205	0.056605	0.55106	-3.98421	family with sequence similarity 132, member A
10465_at	PPIH	-0.088388	0.940573	7.36787	-1.9204	0.056618	0.55106	-3.98438	peptidylprolyl isomerase H (cyclophilin H)
101929374_at	LOC101929374	0.177747	1.13112	4.12061	1.92022	0.0566406	0.55106	-3.98466	uncharacterized LOC101929374
26232_at	FBXO2	-0.0834047	0.943828	5.17654	-1.91961	0.056719	0.551537	-3.98564	F-box protein 2
100130705_at	LOC100130705	-0.111695	0.9255	4.28802	-1.91896	0.056802	0.551843	-3.98668	uncharacterized LOC100130705
10221_at	TRIB1	0.0898784	1.06428	8.89995	1.9189	0.0568091	0.551843	-3.98677	tribbles pseudokinase 1
163115_at	ZNF781	-0.127377	0.915494	3.66816	-1.91851	0.0568585	0.551866	-3.98739	zinc finger protein 781
65062_at	TMEM237	0.106041	1.07627	3.85868	1.91842	0.0568701	0.551866	-3.98753	transmembrane protein 237
51495_at	HACD3	-0.0901585	0.93942	7.10338	-1.91767	0.0569656	0.551976	-3.98872	protein tyrosine phosphatase-like A domain containing 1
28732_at	TRAJ23	-0.115331	0.923171	9.14072	-1.91766	0.0569681	0.551976	-3.98875	T cell receptor alpha joining 23
9743_at	ARHGAP32	-0.103391	0.930843	6.17541	-1.91731	0.057012	0.551976	-3.9893	Rho GTPase activating protein 32
84622_at	ZNF594	-0.149562	0.901524	5.87331	-1.91724	0.0570215	0.551976	-3.98942	zinc finger protein 594
23657_at	SLC7A11	0.156487	1.11457	5.64974	1.91719	0.0570281	0.551976	-3.9895	solute carrier family 7 (anionic amino acid transporter light chain, xc- system), member 11
65083_at	NOL6	-0.0788778	0.946794	6.61732	-1.91668	0.057093	0.552144	-3.99031	nucleolar protein 6 (RNA-associated)
222008_at	VSTM2A	0.0877975	1.06275	4.28948	1.91647	0.0571205	0.552144	-3.99065	V-set and transmembrane domain containing 2A
7188_at	TRAF5	-0.082497	0.944422	7.77092	-1.91636	0.0571336	0.552144	-3.99081	TNF receptor-associated factor 5
388536_at	ZNF790	-0.0711463	0.951881	5.35822	-1.91579	0.0572065	0.552541	-3.99172	zinc finger protein 790
9765_at	ZFYVE16	0.0713182	1.05068	9.2385	1.91555	0.0572383	0.552541	-3.99211	zinc finger, FYVE domain containing 16
55001_at	TTC22	-0.0990183	0.933668	6.28985	-1.91536	0.0572627	0.552541	-3.99241	tetratricopeptide repeat domain 22
92304_at	SCGB3A1	0.213079	1.15916	4.47406	1.91494	0.0573163	0.552774	-3.99308	secretoglobin, family 3A, member 1
101927637_at	LOC101927637	0.080575	1.05744	4.28915	1.91446	0.0573785	0.552858	-3.99385	uncharacterized LOC101927637
338692_at	ANKRD13D	0.0637797	1.0452	9.24912	1.91442	0.0573837	0.552858	-3.99391	ankyrin repeat domain 13 family, member D
101929540_at	LOC101929540	0.06728	1.04774	9.85805	1.91402	0.0574344	0.553001	-3.99454	uncharacterized LOC101929540
116173_at	CMTM5	0.200197	1.14886	7.01525	1.91384	0.0574573	0.553001	-3.99482	CKLF-like MARVEL transmembrane domain containing 5
865_at	CBFB	-0.0547896	0.962735	9.98362	-1.9128	0.0575916	0.553769	-3.99647	core-binding factor, beta subunit
64786_at	TBC1D15	0.0713616	1.05071	8.88784	1.91265	0.0576113	0.553769	-3.99672	TBC1 domain family, member 15
8085_at	KMT2D	0.0669813	1.04752	8.55756	1.91233	0.0576523	0.553769	-3.99722	lysine (K)-specific methyltransferase 2D
3480_at	IGF1R	0.0959865	1.0688	9.84769	1.91221	0.0576687	0.553769	-3.99742	insulin-like growth factor 1 receptor
55313_at	CPPED1	0.0556944	1.03936	11.6576	1.91171	0.0577327	0.553769	-3.99821	calcineurin-like phosphoesterase domain containing 1
6935_at	ZEB1	0.0607186	1.04299	7.88879	1.91166	0.0577387	0.553769	-3.99828	zinc finger E-box binding homeobox 1
51225_at	ABI3	-0.0903601	0.939288	9.07747	-1.91159	0.0577484	0.553769	-3.9984	ABI family, member 3
81788_at	NUAK2	0.0797621	1.05684	9.96731	1.91121	0.057798	0.553769	-3.99901	NUAK family, SNF1-like kinase, 2
23524_at	SRRM2	0.0460753	1.03245	10.8447	1.91118	0.057802	0.553769	-3.99906	serine/arginine repetitive matrix 2
28629_at	TRBJ2-1	-0.117574	0.921736	10.6183	-1.9107	0.0578633	0.553798	-3.99981	T cell receptor beta joining 2-1
162699_at	TCEB3C	0.195761	1.14533	4.99168	1.91026	0.0579204	0.553798	-4.00051	transcription elongation factor B polypeptide 3C (elongin A3)
8814_at	CDKL1	0.0865601	1.06184	5.36029	1.91025	0.0579221	0.553798	-4.00053	cyclin-dependent kinase-like 1 (CDC2-related kinase)
11334_at	TUSC2	0.0585901	1.04145	7.68049	1.91006	0.0579461	0.553798	-4.00083	tumor suppressor candidate 2
114876_at	OSBPL1A	0.116115	1.08381	7.03859	1.91002	0.0579522	0.553798	-4.0009	oxysterol binding protein-like 1A
64769_at	MEAF6	-0.0744507	0.949704	8.88915	-1.90958	0.058009	0.553811	-4.0016	MYST/Esa1-associated factor 6
11072_at	DUSP14	-0.102499	0.931418	6.1185	-1.90955	0.0580124	0.553811	-4.00164	dual specificity phosphatase 14
55325_at	UFSP2	-0.0853891	0.94253	6.3937	-1.90885	0.0581041	0.554068	-4.00276	UFM1-specific peptidase 2
28688_at	TRAV5	-0.171151	0.888134	6.96733	-1.90867	0.0581267	0.554068	-4.00303	T cell receptor alpha variable 5
100616132_at	MIR4728	0.101655	1.073	5.48193	1.9086	0.0581369	0.554068	-4.00316	microRNA 4728
5197_at	PF4V1	0.332355	1.25907	6.1033	1.90833	0.058172	0.554068	-4.00359	platelet factor 4 variant 1
65080_at	MRPL44	0.0639375	1.04531	8.26235	1.90799	0.0582155	0.554068	-4.00411	mitochondrial ribosomal protein L44
101927497_at	LOC101927497	0.106722	1.07678	5.96293	1.90799	0.058216	0.554068	-4.00412	uncharacterized LOC101927497
51043_at	ZBTB7B	0.0585714	1.04143	8.28675	1.90751	0.0582776	0.554374	-4.00487	zinc finger and BTB domain containing 7B
167227_at	DCP2	0.0524514	1.03703	9.19032	1.90691	0.058356	0.554839	-4.00582	decapping mRNA 2
3772_at	KCNJ15	0.0678896	1.04818	11.9076	1.90662	0.0583944	0.554923	-4.00629	potassium inwardly-rectifying channel, subfamily J, member 15
401124_at	DTHD1	-0.181002	0.88209	5.2862	-1.90569	0.0585155	0.555794	-4.00776	death domain containing 1
53833_at	IL20RB	-0.107348	0.928293	4.53443	-1.90517	0.0585839	0.555899	-4.00859	interleukin 20 receptor beta
140809_at	SRXN1	0.189884	1.14067	8.51027	1.90484	0.0586274	0.555899	-4.00911	sulfiredoxin 1
90874_at	ZNF697	0.0998739	1.07168	4.70041	1.90472	0.0586431	0.555899	-4.0093	zinc finger protein 697
79640_at	C22orf46	-0.0861624	0.942025	6.3348	-1.90471	0.0586447	0.555899	-4.00932	chromosome 22 open reading frame 46
6727_at	SRP14	-0.0971895	0.934852	6.96035	-1.90418	0.0587131	0.556267	-4.01015	signal recognition particle 14kDa (homologous Alu RNA binding protein)
400499_at	LOC400499	0.139433	1.10147	7.009	1.90317	0.0588462	0.557247	-4.01175	uncharacterized LOC400499
26818_at	SNORD33	-0.0887914	0.94031	11.4702	-1.90195	0.059007	0.558338	-4.01368	small nucleolar RNA, C/D box 33
56902_at	PNO1	-0.0973608	0.934741	5.93933	-1.90184	0.0590207	0.558338	-4.01385	partner of NOB1 homolog (S. cerevisiae)
100506413_at	DOCK4-AS1	0.129493	1.09391	4.44952	1.90077	0.0591627	0.5594	-4.01555	DOCK4 antisense RNA 1
100422995_at	MIR3175	0.0949222	1.06801	8.17741	1.89962	0.0593144	0.560286	-4.01736	microRNA 3175
1486_at	CTBS	0.060397	1.04275	11.079	1.8993	0.0593572	0.560286	-4.01787	chitobiase, di-N-acetyl-
10748_at	KLRAP1	-0.170492	0.888539	6.4514	-1.89907	0.0593869	0.560286	-4.01823	killer cell lectin-like receptor subfamily A pseudogene 1
9719_at	ADAMTSL2	0.0669232	1.04748	5.11389	1.89876	0.0594281	0.560286	-4.01872	ADAMTS-like 2
51573_at	GDE1	0.100005	1.07178	9.37393	1.89825	0.0594957	0.560286	-4.01952	glycerophosphodiester phosphodiesterase 1
100423015_at	MIR4289	-0.160964	0.894427	4.10747	-1.89815	0.0595087	0.560286	-4.01968	microRNA 4289
100616190_at	MIR548O2	0.14393	1.10491	6.18549	1.89794	0.0595366	0.560286	-4.02001	microRNA 548o-2
2081_at	ERN1	0.100449	1.07211	8.35264	1.89775	0.0595627	0.560286	-4.02032	endoplasmic reticulum to nucleus signaling 1
[truncated: 16,818 more rows]

## Sheet: SPTB_Term_T2
S1.2 Table: Genes differentially expressed between SPTB and term delivery at T2
	org.SYMBOL	logFC	FC	AveExpr	t	P.Value	adj.P.Val	B	Description
283131_at	NEAT1	0.248512	1.18798	10.9449	4.6404	7.45224e-06	0.0868321	3.28334	nuclear paraspeckle assembly transcript 1 (non-protein coding)
28601_at	TRBV6-6	-0.379415	0.768749	7.09968	-4.50681	1.30529e-05	0.0868321	2.80645	T cell receptor beta variable 6-6
89849_at	ATG16L2	0.165885	1.12185	10.104	4.31718	2.83676e-05	0.0868321	2.14725	autophagy related 16-like 2 (S. cerevisiae)
23001_at	WDFY3	0.181835	1.13433	10.5798	4.3161	2.84912e-05	0.0868321	2.14356	WD repeat and FYVE domain containing 3
57568_at	SIPA1L2	0.288702	1.22154	7.55638	4.2267	4.07482e-05	0.0868321	1.84028	signal-induced proliferation-associated 1 like 2
145474_at	LOC145474	0.346473	1.27145	6.59179	4.21174	4.32414e-05	0.0868321	1.78998	uncharacterized LOC145474
6546_at	SLC8A1	0.242613	1.18313	8.33635	4.20218	4.49098e-05	0.0868321	1.75792	solute carrier family 8 (sodium/calcium exchanger), member 1
22978_at	NT5C2	0.133063	1.09662	10.5415	4.18342	4.83633e-05	0.0868321	1.6952	5'-nucleotidase, cytosolic II
693186_at	MIR601	0.328972	1.25612	5.49063	4.12198	6.15507e-05	0.0868321	1.4912	microRNA 601
10744_at	PTTG2	0.286136	1.21937	8.31756	4.11637	6.29131e-05	0.0868321	1.47268	pituitary tumor-transforming 2
9909_at	DENND4B	0.125994	1.09126	8.85019	4.10059	6.68991e-05	0.0868321	1.42075	DENN/MADD domain containing 4B
6917_at	TCEA1	-0.16484	0.892027	10.3414	-4.0965	6.79711e-05	0.0868321	1.40731	transcription elongation factor A (SII), 1
9444_at	QKI	0.139087	1.10121	10.1853	4.09023	6.96468e-05	0.0868321	1.38673	QKI, KH domain containing, RNA binding
8620_at	NPFF	0.186546	1.13804	6.74973	4.05662	7.93236e-05	0.0868321	1.2768	neuropeptide FF-amide peptide precursor
23245_at	ASTN2	0.166647	1.12245	4.95429	4.05437	8.00155e-05	0.0868321	1.26947	astrotactin 2
23218_at	NBEAL2	0.143895	1.10488	10.0831	4.03954	8.4723e-05	0.0868321	1.22119	neurobeachin-like 2
8881_at	CDC16	-0.202535	0.869022	8.98745	-4.0328	8.69457e-05	0.0868321	1.19932	cell division cycle 16
57215_at	THAP11	-0.125351	0.916781	7.27656	-4.03072	8.76435e-05	0.0868321	1.19257	THAP domain containing 11
100128590_at	SLC8A1-AS1	0.304187	1.23472	3.81409	4.01014	9.4842e-05	0.0868321	1.12594	SLC8A1 antisense RNA 1
26781_at	SNORA67	0.170116	1.12515	8.71159	4.0098	9.49654e-05	0.0868321	1.12484	small nucleolar RNA, H/ACA box 67
9166_at	EBAG9	-0.175893	0.88522	8.28894	-4.0045	9.69108e-05	0.0868321	1.10773	estrogen receptor binding site associated, antigen, 9
5339_at	PLEC	0.164048	1.12043	7.0819	3.96997	0.000110548	0.0945485	0.996663	plectin
100462953_at	MINOS1P1	0.260861	1.19819	7.24972	3.93422	0.000126578	0.0977018	0.882504	mitochondrial inner membrane organizing system 1 pseudogene 1
1432_at	MAPK14	0.12278	1.08883	11.3007	3.92277	0.00013217	0.0977018	0.84608	mitogen-activated protein kinase 14
10114_at	HIPK3	0.102366	1.07353	10.6618	3.92104	0.000133032	0.0977018	0.840603	homeodomain interacting protein kinase 3
22895_at	RPH3A	0.276149	1.21096	5.10212	3.91713	0.000135005	0.0977018	0.828202	rabphilin 3A homolog (mouse)
56980_at	PRDM10	0.126825	1.09189	7.86082	3.89003	0.000149469	0.104163	0.742479	PR domain containing 10
83743_at	GRWD1	-0.146899	0.90319	7.07352	-3.84554	0.000176453	0.105464	0.602805	glutamate-rich WD repeat containing 1
23568_at	ARL2BP	-0.118705	0.921014	9.11212	-3.84033	0.000179894	0.105464	0.586558	ADP-ribosylation factor-like 2 binding protein
11129_at	CLASRP	0.12434	1.09001	6.64476	3.83447	0.000183847	0.105464	0.568278	CLK4-associating serine/arginine rich protein
57677_at	ZFP14	-0.222676	0.856974	5.39554	-3.83352	0.000184501	0.105464	0.565293	ZFP14 zinc finger protein
64778_at	FNDC3B	0.13696	1.09959	10.8806	3.8333	0.000184648	0.105464	0.564621	fibronectin type III domain containing 3B
100616242_at	MIR4673	0.246243	1.18611	6.73785	3.83284	0.000184966	0.105464	0.563178	microRNA 4673
28624_at	TRBJ2-5	-0.287699	0.819208	9.8541	-3.8036	0.000206075	0.114044	0.472323	T cell receptor beta joining 2-5
5636_at	PRPSAP2	-0.142091	0.906205	7.61368	-3.77245	0.000231061	0.117188	0.376179	phosphoribosyl pyrophosphate synthetase-associated protein 2
9118_at	INA	0.126032	1.09129	4.477	3.76742	0.000235357	0.117188	0.360709	internexin neuronal intermediate filament protein, alpha
4118_at	MAL	-0.242336	0.845375	10.3106	-3.76591	0.000236661	0.117188	0.356068	mal, T-cell differentiation protein
84836_at	ABHD14B	-0.150023	0.901236	6.16289	-3.76591	0.000236668	0.117188	0.356044	abhydrolase domain containing 14B
256394_at	SERPINA11	0.142633	1.10392	3.87023	3.74594	0.000254574	0.117766	0.294817	serpin peptidase inhibitor, clade A (alpha-1 antiproteinase, antitrypsin), member 11
100302112_at	MIR1284	0.28029	1.21444	6.2033	3.74437	0.000256033	0.117766	0.290021	microRNA 1284
285590_at	SH3PXD2B	0.229481	1.17241	4.67675	3.74375	0.000256611	0.117766	0.288128	SH3 and PX domains 2B
9168_at	TMSB10	-0.125193	0.916881	12.3903	-3.72826	0.000271491	0.118196	0.240828	thymosin beta 10
65123_at	INTS3	0.113002	1.08148	8.87761	3.71443	0.000285452	0.118196	0.198765	integrator complex subunit 3
738_at	VPS51	-0.135112	0.910599	8.78897	-3.7073	0.00029292	0.118196	0.17711	vacuolar protein sorting 51 homolog (S. cerevisiae)
4725_at	NDUFS5	-0.226531	0.854688	7.14193	-3.70001	0.000300745	0.118196	0.155004	NADH dehydrogenase (ubiquinone) Fe-S protein 5, 15kDa (NADH-coenzyme Q reductase)
3945_at	LDHB	-0.241273	0.845999	9.65344	-3.69243	0.000309083	0.118196	0.132078	lactate dehydrogenase B
100616349_at	MIR4451	0.372768	1.29484	7.49733	3.6877	0.000314407	0.118196	0.117764	microRNA 4451
7507_at	XPA	-0.195777	0.873102	6.49226	-3.68636	0.000315928	0.118196	0.11372	xeroderma pigmentosum, complementation group A
200576_at	PIKFYVE	0.0960449	1.06884	8.76276	3.68044	0.000322737	0.118196	0.0958505	phosphoinositide kinase, FYVE finger containing
27335_at	EIF3K	-0.120033	0.920167	10.203	-3.67968	0.000323619	0.118196	0.0935636	eukaryotic translation initiation factor 3, subunit K
406887_at	MIRLET7E	0.207708	1.15485	4.92332	3.67963	0.000323678	0.118196	0.0934108	microRNA let-7e
51258_at	MRPL51	-0.233802	0.850391	9.5487	-3.67709	0.000326648	0.118196	0.0857557	mitochondrial ribosomal protein L51
6507_at	SLC1A3	0.234044	1.17613	5.10584	3.67049	0.000334491	0.118265	0.0658776	solute carrier family 1 (glial high affinity glutamate transporter), member 3
55628_at	ZNF407	0.12907	1.09359	7.19458	3.66642	0.000339407	0.118265	0.0536545	zinc finger protein 407
10412_at	NSA2	-0.27459	0.826685	7.05359	-3.66079	0.000346329	0.118482	0.0367433	NSA2 ribosome biogenesis homolog (S. cerevisiae)
55907_at	CMAS	-0.315044	0.803827	7.2077	-3.65454	0.000354179	0.119004	0.0179737	cytidine monophosphate N-acetylneuraminic acid synthetase
64118_at	DUS1L	-0.131241	0.913046	7.53587	-3.62944	0.000387394	0.126291	-0.057069	dihydrouridine synthase 1-like (S. cerevisiae)
253260_at	RICTOR	0.105199	1.07564	10.7935	3.62807	0.000389289	0.126291	-0.0611544	RPTOR independent companion of MTOR, complex 2
100379249_at	BOK-AS1	0.314272	1.24338	4.09463	3.6206	0.000399772	0.127493	-0.0833894	BOK antisense RNA 1
4140_at	MARK3	-0.159106	0.89558	10.0832	-3.61366	0.000409759	0.1285	-0.104032	MAP/microtubule affinity-regulating kinase 3
3267_at	AGFG1	0.0826056	1.05893	11.1146	3.59547	0.000437056	0.134814	-0.157969	ArfGAP with FG repeats 1
9585_at	KIF20B	-0.297701	0.813548	5.14936	-3.57007	0.000478045	0.141915	-0.232897	kinesin family member 20B
1936_at	EEF1D	-0.231534	0.851729	5.56182	-3.56728	0.000482754	0.141915	-0.241088	eukaryotic translation elongation factor 1 delta (guanine nucleotide exchange protein)
5479_at	PPIB	-0.0899135	0.939579	10.9356	-3.56487	0.000486861	0.141915	-0.248165	peptidylprolyl isomerase B (cyclophilin B)
26051_at	PPP1R16B	-0.183432	0.880605	7.79393	-3.5629	0.000490248	0.141915	-0.253956	protein phosphatase 1, regulatory subunit 16B
10998_at	SLC27A5	-0.156004	0.897507	4.8879	-3.54917	0.000514452	0.143683	-0.294207	solute carrier family 27 (fatty acid transporter), member 5
10623_at	POLR3C	-0.101792	0.931875	8.87943	-3.54811	0.000516369	0.143683	-0.297313	polymerase (RNA) III (DNA directed) polypeptide C (62kD)
923_at	CD6	-0.259219	0.83554	8.84103	-3.54651	0.000519264	0.143683	-0.301981	CD6 molecule
5274_at	SERPINI1	-0.290499	0.817619	4.39845	-3.53978	0.000531651	0.144689	-0.321665	serpin peptidase inhibitor, clade I (neuroserpin), member 1
29954_at	POMT2	0.1428	1.10405	5.97281	3.53624	0.000538277	0.144689	-0.332005	protein-O-mannosyltransferase 2
23254_at	KAZN	0.169679	1.12481	4.25447	3.52541	0.000559021	0.14698	-0.363566	kazrin, periplakin interacting protein
391267_at	ANKRD20A11P	0.812705	1.7565	5.23618	3.52367	0.000562425	0.14698	-0.368632	ankyrin repeat domain 20 family, member A11, pseudogene
7205_at	TRIP6	0.184827	1.13668	5.95151	3.51592	0.000577805	0.148931	-0.391141	thyroid hormone receptor interactor 6
51506_at	UFC1	-0.129229	0.91432	11.2023	-3.50797	0.000593999	0.149455	-0.414201	ubiquitin-fold modifier conjugating enzyme 1
116151_at	FAM210B	-0.286238	0.820038	11.9054	-3.50714	0.000595724	0.149455	-0.416619	family with sequence similarity 210, member B
4205_at	MEF2A	0.151673	1.11086	9.71016	3.50332	0.000603676	0.149457	-0.427678	myocyte enhancer factor 2A
27240_at	SIT1	-0.211745	0.863492	8.58563	-3.4941	0.000623305	0.152313	-0.454361	signaling threshold regulating transmembrane adaptor 1
79685_at	SAP30L	0.110277	1.07944	8.3456	3.48216	0.000649598	0.156382	-0.488803	SAP30-like
25959_at	KANK2	-0.518229	0.698228	6.90096	-3.47906	0.000656578	0.156382	-0.49771	KN motif and ankyrin repeat domains 2
84124_at	ZNF394	-0.0998505	0.93313	8.67518	-3.47092	0.000675293	0.158829	-0.52113	zinc finger protein 394
5998_at	RGS3	0.126079	1.09132	6.1339	3.46452	0.000690354	0.160367	-0.539507	regulator of G-protein signaling 3
256435_at	ST6GALNAC3	0.212225	1.15847	6.29357	3.43794	0.000756335	0.173551	-0.615513	ST6 (alpha-N-acetyl-neuraminyl-2,3-beta-galactosyl-1,3)-N-acetylgalactosaminide alpha-2,6-sialyltransferase 3
5037_at	PEBP1	-0.151583	0.900262	8.53232	-3.43079	0.000775076	0.175709	-0.635883	phosphatidylethanolamine binding protein 1
4642_at	MYO1D	-0.185342	0.87944	6.27887	-3.40874	0.000835592	0.183382	-0.698423	myosin ID
80162_at	ATHL1	0.204729	1.15247	7.04727	3.40845	0.000836416	0.183382	-0.699243	ATH1, acid trehalase-like 1 (yeast)
23053_at	ZSWIM8	0.132315	1.09605	8.0155	3.40663	0.000841638	0.183382	-0.704418	zinc finger, SWIM-type containing 8
84081_at	NSRP1	-0.130308	0.913636	6.69631	-3.39631	0.000871656	0.183382	-0.733554	nuclear speckle splicing regulatory protein 1
9263_at	STK17A	-0.113292	0.924476	10.2026	-3.39536	0.000874478	0.183382	-0.736241	serine/threonine kinase 17a
5879_at	RAC1	0.099124	1.07112	9.69525	3.38905	0.00089338	0.183382	-0.754014	ras-related C3 botulinum toxin substrate 1 (rho family, small GTP binding protein Rac1)
116828_at	N4BP2L2-IT2	0.144259	1.10516	9.6839	3.38621	0.00090202	0.183382	-0.762012	N4BPL2 intronic transcript 2 (non-protein coding)
678655_at	CD27-AS1	-0.133892	0.91137	5.77425	-3.38105	0.000917917	0.183382	-0.776529	CD27 antisense RNA 1
9220_at	TIAF1	0.22253	1.16678	6.84194	3.37272	0.000944118	0.183382	-0.799909	TGFB1-induced anti-apoptotic factor 1
4927_at	NUP88	-0.16793	0.890119	8.98387	-3.37012	0.000952449	0.183382	-0.807206	nucleoporin 88kDa
64168_at	NECAB1	0.35718	1.28092	4.75912	3.3687	0.00095702	0.183382	-0.811182	N-terminal EF-hand calcium binding protein 1
100129550_at	LOC100129550	0.198261	1.14731	8.59213	3.36841	0.000957939	0.183382	-0.811979	uncharacterized LOC100129550
134187_at	POU5F2	0.211237	1.15768	5.22333	3.36737	0.000961324	0.183382	-0.814909	POU domain class 5, transcription factor 2
80208_at	SPG11	0.0818873	1.0584	9.26044	3.36627	0.000964887	0.183382	-0.81798	spastic paraplegia 11 (autosomal recessive)
9843_at	HEPH	0.179682	1.13263	4.68507	3.36414	0.000971827	0.183382	-0.823932	hephaestin
100128908_at	LOC100128908	0.156254	1.11439	4.28085	3.36255	0.000977059	0.183382	-0.828391	uncharacterized LOC100128908
7551_at	ZNF3	-0.127559	0.915379	7.12765	-3.36145	0.000980704	0.183382	-0.831482	zinc finger protein 3
5791_at	PTPRE	0.100682	1.07228	10.6377	3.35897	0.00098892	0.183382	-0.838409	protein tyrosine phosphatase, receptor type, E
26240_at	FAM50B	-0.187205	0.878305	5.96394	-3.35544	0.00100072	0.183382	-0.848259	family with sequence similarity 50, member B
8876_at	VNN1	0.4288	1.34611	9.62778	3.35114	0.0010153	0.183382	-0.860262	vanin 1
5201_at	PFDN1	-0.128139	0.915011	8.64776	-3.34731	0.00102844	0.183382	-0.870934	prefoldin subunit 1
5356_at	PLRG1	-0.180827	0.882197	8.85144	-3.3468	0.00103021	0.183382	-0.872365	pleiotropic regulator 1
23095_at	KIF1B	0.178154	1.13144	8.61156	3.34597	0.00103308	0.183382	-0.874672	kinesin family member 1B
55110_at	MAGOHB	-0.260089	0.835036	6.70127	-3.33815	0.00106054	0.185707	-0.896442	mago-nashi homolog B (Drosophila)
10172_at	ZNF256	-0.271649	0.828372	5.62194	-3.33664	0.00106592	0.185707	-0.900637	zinc finger protein 256
3128_at	HLA-DRB6	0.180322	1.13314	5.47057	3.3293	0.00109244	0.188581	-0.921023	major histocompatibility complex, class II, DR beta 6 (pseudogene)
149420_at	PDIK1L	-0.165289	0.89175	5.7236	-3.32636	0.00110321	0.188709	-0.92916	PDLIM1 interacting kinase 1 like
23786_at	BCL2L13	-0.169071	0.889415	8.11618	-3.31626	0.00114107	0.192015	-0.957136	BCL2-like 13 (apoptosis facilitator)
7247_at	TSN	-0.130368	0.913599	7.26462	-3.31576	0.00114295	0.192015	-0.958499	translin
9969_at	MED13	0.0709154	1.05038	9.80894	3.30693	0.00117707	0.193756	-0.982884	mediator complex subunit 13
100129269_at	LINC01160	0.253215	1.19186	4.33941	3.30399	0.00118866	0.193756	-0.991007	uncharacterized LOC100129269
319139_at	SNORD56B	0.356699	1.28049	5.91622	3.30358	0.00119027	0.193756	-0.992128	small nucleolar RNA, C/D box 56B
967_at	CD63	0.166675	1.12247	7.78534	3.3012	0.00119971	0.193756	-0.998676	CD63 molecule
177_at	AGER	0.143251	1.10439	7.26198	3.29893	0.00120882	0.193756	-1.00494	advanced glycosylation end product-specific receptor
100131205_at	RPL21P28	-0.437423	0.738453	6.9014	-3.29612	0.00122016	0.193756	-1.01268	ribosomal protein L21 pseudogene 28
9818_at	NUP58	0.0892599	1.06382	9.23223	3.29483	0.00122539	0.193756	-1.01622	nucleoporin like 1
51054_at	PLEKHA8P1	-0.158385	0.896027	7.48597	-3.28633	0.0012604	0.194828	-1.03955	pleckstrin homology domain containing, family A member 8 pseudogene 1
6897_at	TARS	-0.197958	0.871784	6.98199	-3.28553	0.00126375	0.194828	-1.04175	threonyl-tRNA synthetase
23517_at	SKIV2L2	-0.155689	0.897704	8.64388	-3.28437	0.00126861	0.194828	-1.04493	superkiller viralicidic activity 2-like 2 (S. cerevisiae)
100302177_at	MIR1269A	0.243994	1.18427	4.92048	3.28319	0.00127359	0.194828	-1.04817	microRNA 1269a
100132406_at	NBPF10	0.168824	1.12414	9.80762	3.27365	0.00131441	0.196508	-1.07429	neuroblastoma breakpoint family, member 10
25870_at	SUMF2	-0.120967	0.919571	10.0834	-3.26916	0.00133401	0.196508	-1.08655	sulfatase modifying factor 2
166_at	AES	-0.14107	0.906847	10.4071	-3.26861	0.00133644	0.196508	-1.08805	amino-terminal enhancer of split
646522_at	LOC646522	0.265228	1.20183	3.63907	3.26837	0.0013375	0.196508	-1.08871	uncharacterized LOC646522
7423_at	VEGFB	-0.177159	0.884443	6.71451	-3.26192	0.00136625	0.196508	-1.10631	vascular endothelial growth factor B
55534_at	MAML3	0.157951	1.1157	8.21025	3.2618	0.00136681	0.196508	-1.10665	mastermind-like 3 (Drosophila)
387921_at	NHLRC3	0.116268	1.08393	7.2205	3.26092	0.00137077	0.196508	-1.10904	NHL repeat containing 3
9097_at	USP14	-0.105861	0.92925	8.60605	-3.25894	0.00137971	0.196508	-1.11442	ubiquitin specific peptidase 14 (tRNA-guanine transglycosylase)
6521_at	SLC4A1	-0.223853	0.856276	12.471	-3.25717	0.00138778	0.196508	-1.11924	solute carrier family 4 (anion exchanger), member 1 (Diego blood group)
25996_at	REXO2	-0.267591	0.830705	7.33799	-3.2569	0.001389	0.196508	-1.11997	RNA exonuclease 2
3448_at	IFNA14	-0.205673	0.867134	6.62104	-3.24685	0.00143566	0.200696	-1.1473	interferon, alpha 14
1917_at	EEF1A2	-0.173134	0.886914	4.7415	-3.24502	0.00144431	0.200696	-1.15227	eukaryotic translation elongation factor 1 alpha 2
51451_at	LCMT1	-0.127518	0.915405	7.39129	-3.2437	0.00145061	0.200696	-1.15587	leucine carboxyl methyltransferase 1
23505_at	TMEM131	0.0775593	1.05523	9.5367	3.2412	0.00146255	0.200871	-1.16265	transmembrane protein 131
134218_at	DNAJC21	-0.137275	0.909235	7.01552	-3.23817	0.00147712	0.201402	-1.17084	DnaJ (Hsp40) homolog, subfamily C, member 21
7582_at	ZNF33B	-0.237341	0.848307	7.43606	-3.23532	0.00149097	0.201828	-1.17856	zinc finger protein 33B
26057_at	ANKRD17	0.0793518	1.05654	8.80152	3.23151	0.00150971	0.201966	-1.18888	ankyrin repeat domain 17
23092_at	ARHGAP26	0.0908622	1.06501	11.1594	3.23054	0.0015145	0.201966	-1.1915	Rho GTPase activating protein 26
196513_at	DCP1B	-0.14158	0.906526	8.66679	-3.22859	0.00152419	0.201966	-1.19677	decapping mRNA 1B
100128890_at	FAM66B	-0.286498	0.81989	5.20987	-3.22265	0.00155408	0.202013	-1.21282	family with sequence similarity 66, member B
6307_at	MSMO1	-0.213265	0.862583	8.92158	-3.22137	0.00156059	0.202013	-1.21627	methylsterol monooxygenase 1
51267_at	CLEC1A	0.213146	1.15921	6.32757	3.2213	0.00156091	0.202013	-1.21644	C-type lectin domain family 1, member A
26073_at	POLDIP2	-0.101796	0.931872	9.84886	-3.21823	0.00157664	0.202013	-1.22473	polymerase (DNA-directed), delta interacting protein 2
28567_at	TRBV20-1	-0.24885	0.841567	10.7338	-3.21792	0.00157822	0.202013	-1.22555	T cell receptor beta variable 20-1
149840_at	C20orf196	-0.171798	0.887735	7.47035	-3.21235	0.00160714	0.204324	-1.24055	chromosome 20 open reading frame 196
225_at	ABCD2	-0.233734	0.850431	7.83552	-3.20599	0.00164078	0.205624	-1.25766	ATP-binding cassette, sub-family D (ALD), member 2
101927416_at	LOC101927416	0.239788	1.18082	4.20622	3.20517	0.00164514	0.205624	-1.25985	uncharacterized LOC101927416
90075_at	ZNF30	-0.196433	0.872706	3.94481	-3.20386	0.00165218	0.205624	-1.26338	zinc finger protein 30
25842_at	ASF1A	-0.153436	0.899107	9.11124	-3.19428	0.0017044	0.205624	-1.28907	anti-silencing function 1A histone chaperone
64710_at	NUCKS1	-0.172934	0.887037	7.01411	-3.19402	0.00170584	0.205624	-1.28976	nuclear casein kinase and cyclin-dependent kinase substrate 1
10092_at	ARPC5	0.0704424	1.05004	12.2704	3.19379	0.0017071	0.205624	-1.29037	actin related protein 2/3 complex, subunit 5, 16kDa
158401_at	C9orf84	0.215761	1.16132	5.16146	3.18612	0.00175008	0.205624	-1.31089	chromosome 9 open reading frame 84
6503_at	SLA	0.0954442	1.06839	10.4298	3.18527	0.00175486	0.205624	-1.31314	Src-like-adaptor
56994_at	CHPT1	-0.171897	0.887675	11.4826	-3.18132	0.00177746	0.205624	-1.3237	choline phosphotransferase 1
57186_at	RALGAPA2	0.126171	1.09139	9.97381	3.17768	0.00179848	0.205624	-1.3334	Ral GTPase activating protein, alpha subunit 2 (catalytic)
5694_at	PSMB6	-0.1199	0.920252	10.035	-3.17685	0.00180335	0.205624	-1.33563	proteasome (prosome, macropain) subunit, beta type, 6
57695_at	USP37	-0.111123	0.925867	7.26026	-3.17506	0.0018138	0.205624	-1.34039	ubiquitin specific peptidase 37
54505_at	DHX29	-0.165268	0.891763	7.93487	-3.17108	0.00183723	0.205624	-1.35098	DEAH (Asp-Glu-Ala-His) box polypeptide 29
134728_at	IRAK1BP1	-0.260842	0.834601	5.44515	-3.16885	0.00185051	0.205624	-1.35692	interleukin-1 receptor-associated kinase 1 binding protein 1
58484_at	NLRC4	0.196842	1.14619	8.8173	3.16856	0.00185224	0.205624	-1.35769	NLR family, CARD domain containing 4
26133_at	TRPC4AP	0.0736477	1.05237	9.69289	3.16542	0.00187108	0.205624	-1.36603	transient receptor potential cation channel, subfamily C, member 4 associated protein
642819_at	ZNF487	-0.310332	0.806456	6.18745	-3.16486	0.00187443	0.205624	-1.3675	zinc finger protein 487
3554_at	IL1R1	0.237576	1.17901	7.69481	3.15801	0.00191625	0.205624	-1.3857	interleukin 1 receptor, type I
9819_at	TSC22D2	0.0996361	1.0715	7.89737	3.15754	0.00191916	0.205624	-1.38694	TSC22 domain family, member 2
6141_at	RPL18	-0.0832308	0.943941	12.3525	-3.15688	0.00192324	0.205624	-1.38869	ribosomal protein L18
9274_at	BCL7C	-0.146506	0.903436	5.88905	-3.15663	0.00192479	0.205624	-1.38936	B-cell CLL/lymphoma 7C
100422896_at	MIR3140	0.356164	1.28002	4.33437	3.15574	0.00193027	0.205624	-1.3917	microRNA 3140
8800_at	PEX11A	-0.220178	0.85846	4.18528	-3.15531	0.00193295	0.205624	-1.39285	peroxisomal biogenesis factor 11 alpha
84515_at	MCM8	-0.166727	0.890862	6.81212	-3.15432	0.00193912	0.205624	-1.39547	minichromosome maintenance complex component 8
85376_at	RIMBP3	0.179982	1.13287	6.31831	3.15281	0.00194854	0.205624	-1.39947	RIMS binding protein 3
54764_at	ZRANB1	-0.232734	0.85102	9.40688	-3.15174	0.00195528	0.205624	-1.40231	zinc finger, RAN-binding domain containing 1
57688_at	ZSWIM6	0.0994696	1.07138	10.3774	3.1515	0.00195679	0.205624	-1.40295	zinc finger, SWIM-type containing 6
917_at	CD3G	-0.228498	0.853523	10.1558	-3.1496	0.00196876	0.205624	-1.40797	CD3g molecule, gamma (CD3-TCR complex)
51119_at	SBDS	-0.21652	0.860639	6.87456	-3.14795	0.00197918	0.205624	-1.41232	Shwachman-Bodian-Diamond syndrome
26135_at	SERBP1	-0.119518	0.920495	9.2765	-3.14737	0.0019829	0.205624	-1.41387	SERPINE1 mRNA binding protein 1
5493_at	PPL	0.145887	1.10641	4.96935	3.147	0.00198522	0.205624	-1.41483	periplakin
196549_at	EEF1DP3	0.193365	1.14343	8.3055	3.14433	0.00200231	0.205624	-1.42189	eukaryotic translation elongation factor 1 delta pseudogene 3
100129931_at	LOC100129931	0.154459	1.113	4.48398	3.14412	0.00200365	0.205624	-1.42244	uncharacterized LOC100129931
253635_at	GPATCH11	-0.1731	0.886935	6.10762	-3.14054	0.00202679	0.205624	-1.4319	G patch domain containing 11
100506516_at	LINC01176	0.184408	1.13635	6.74727	3.14019	0.00202904	0.205624	-1.43282	uncharacterized LOC100506516
25840_at	METTL7A	-0.193824	0.874285	8.84121	-3.1372	0.0020486	0.205624	-1.44072	methyltransferase like 7A
4763_at	NF1	0.0892817	1.06384	8.50267	3.13675	0.00205151	0.205624	-1.44189	neurofibromin 1
212_at	ALAS2	-0.11684	0.922205	12.9802	-3.13431	0.00206763	0.205624	-1.44833	aminolevulinate, delta-, synthase 2
93432_at	MGAM2	0.286783	1.21992	7.4043	3.13262	0.0020788	0.205624	-1.45277	maltase-glucoamylase (alpha-glucosidase) pseudogene
26091_at	HERC4	0.0849827	1.06067	8.9936	3.13184	0.002084	0.205624	-1.45483	HECT and RLD domain containing E3 ubiquitin protein ligase 4
164380_at	CST13P	0.120166	1.08686	3.9446	3.13048	0.00209312	0.205624	-1.45842	cystatin 13, pseudogene
81889_at	FAHD1	-0.232585	0.851109	6.4015	-3.1282	0.00210837	0.205624	-1.46439	fumarylacetoacetate hydrolase domain containing 1
4802_at	NFYC	0.120763	1.08731	7.76906	3.12816	0.00210868	0.205624	-1.46452	nuclear transcription factor Y, gamma
55179_at	FAIM	-0.211671	0.863537	4.60454	-3.12713	0.00211564	0.205624	-1.46723	Fas apoptotic inhibitory molecule
55784_at	MCTP2	0.137309	1.09985	10.4905	3.12697	0.0021167	0.205624	-1.46764	multiple C2 domains, transmembrane 2
100422846_at	MIR3164	0.166783	1.12255	3.68502	3.1254	0.0021273	0.205624	-1.47175	microRNA 3164
284439_at	SLC25A42	-0.144935	0.90442	6.48676	-3.12388	0.00213769	0.205624	-1.47576	solute carrier family 25, member 42
2120_at	ETV6	0.091058	1.06515	10.2164	3.11872	0.00217314	0.205624	-1.4893	ets variant 6
85449_at	KIAA1755	0.138131	1.10048	4.54603	3.11789	0.0021789	0.205624	-1.49148	KIAA1755
7095_at	SEC62	-0.246357	0.843023	9.50564	-3.11765	0.0021806	0.205624	-1.49212	SEC62 homolog (S. cerevisiae)
4210_at	MEFV	0.118044	1.08526	10.0811	3.11742	0.0021822	0.205624	-1.49272	Mediterranean fever
339123_at	JMJD8	-0.111071	0.9259	8.43339	-3.11622	0.00219052	0.205624	-1.49585	jumonji domain containing 8
84142_at	FAM175A	-0.187504	0.878124	7.99851	-3.11536	0.00219655	0.205624	-1.49812	family with sequence similarity 175, member A
54665_at	RSBN1	0.118874	1.08589	9.16375	3.1124	0.00221736	0.206544	-1.50587	round spermatid basic protein 1
140803_at	TRPM6	0.190881	1.14146	8.55157	3.10917	0.00224026	0.206841	-1.51432	transient receptor potential cation channel, subfamily M, member 6
317649_at	EIF4E3	0.0984697	1.07064	9.69677	3.10698	0.00225588	0.206841	-1.52004	eukaryotic translation initiation factor 4E family member 3
677845_at	SNORA79	-0.239671	0.846938	6.89187	-3.1065	0.00225935	0.206841	-1.52131	small nucleolar RNA, H/ACA box 79
124923_at	SGK494	0.164339	1.12065	6.55262	3.10535	0.00226763	0.206841	-1.52431	uncharacterized serine/threonine-protein kinase SgK494
9991_at	PTBP3	0.0667844	1.04738	11.2732	3.10308	0.00228404	0.206841	-1.53024	polypyrimidine tract binding protein 3
1819_at	DRG2	-0.0914994	0.938547	7.84437	-3.10274	0.00228651	0.206841	-1.53113	developmentally regulated GTP binding protein 2
8409_at	UXT	-0.121498	0.919232	9.32014	-3.09977	0.0023081	0.207105	-1.53886	ubiquitously-expressed, prefoldin-like chaperone
4300_at	MLLT3	-0.178805	0.883434	8.69671	-3.09825	0.00231931	0.207105	-1.54284	myeloid/lymphoid or mixed-lineage leukemia (trithorax homolog, Drosophila); translocated to, 3
23041_at	MON2	0.0839229	1.0599	8.6035	3.09782	0.00232244	0.207105	-1.54395	MON2 homolog (S. cerevisiae)
4853_at	NOTCH2	0.127119	1.09211	10.5064	3.09626	0.00233399	0.207152	-1.54803	notch 2
8916_at	HERC3	0.0856682	1.06118	10.2911	3.09224	0.00236391	0.208823	-1.5585	HECT and RLD domain containing E3 ubiquitin protein ligase 3
3145_at	HMBS	-0.339607	0.790257	10.3015	-3.08902	0.00238814	0.209134	-1.56689	hydroxymethylbilane synthase
80740_at	LY6G6C	0.162843	1.11949	5.35673	3.08773	0.00239788	0.209134	-1.57023	lymphocyte antigen 6 complex, locus G6C
28609_at	TRBV5-6	-0.285359	0.820538	7.7231	-3.08735	0.00240077	0.209134	-1.57122	T cell receptor beta variable 5-6
79442_at	LRRC2	-0.35487	0.78194	4.17138	-3.08561	0.002414	0.209317	-1.57573	leucine rich repeat containing 2
9732_at	DOCK4	0.255353	1.19363	8.53486	3.08226	0.00243974	0.209542	-1.58445	dedicator of cytokinesis 4
133308_at	SLC9B2	-0.145333	0.904171	6.95623	-3.08181	0.0024432	0.209542	-1.58562	solute carrier family 9, subfamily B (NHA2, cation proton antiporter 2), member 2
53615_at	MBD3	-0.124105	0.917573	6.86773	-3.08061	0.00245244	0.209542	-1.58872	methyl-CpG binding domain protein 3
29065_at	ASAP1-IT1	0.241594	1.1823	7.55674	3.07822	0.00247101	0.209542	-1.59492	ASAP1 intronic transcript 1 (non-protein coding)
54790_at	TET2	0.102786	1.07385	10.4829	3.07724	0.00247873	0.209542	-1.59748	tet methylcytosine dioxygenase 2
51399_at	TRAPPC4	-0.12177	0.919059	7.53303	-3.07664	0.00248341	0.209542	-1.59902	trafficking protein particle complex 4
28602_at	TRBV6-5	-0.211735	0.863498	9.09576	-3.07073	0.0025301	0.210883	-1.61432	T cell receptor beta variable 6-5
3687_at	ITGAX	0.11289	1.08139	11.6362	3.07048	0.00253211	0.210883	-1.61498	integrin, alpha X (complement component 3 receptor 4 subunit)
7564_at	ZNF16	-0.157987	0.896274	5.02971	-3.06897	0.00254414	0.210883	-1.61887	zinc finger protein 16
317_at	APAF1	0.113363	1.08175	9.37578	3.06532	0.00257355	0.210883	-1.62831	apoptotic peptidase activating factor 1
116369_at	SLC26A8	0.25713	1.1951	8.4401	3.06323	0.00259059	0.210883	-1.63372	solute carrier family 26 (anion exchanger), member 8
116138_at	KLHDC3	-0.086565	0.941762	8.89234	-3.06251	0.00259646	0.210883	-1.63558	kelch domain containing 3
729040_at	LOC729040	0.21581	1.16136	7.74275	3.06212	0.00259963	0.210883	-1.63658	uncharacterized LOC729040
84305_at	WIBG	-0.169026	0.889443	7.26281	-3.06176	0.00260252	0.210883	-1.63749	within bgcn homolog (Drosophila)
55161_at	TMEM33	0.0854013	1.06098	9.425	3.06015	0.00261579	0.210883	-1.64167	transmembrane protein 33
4126_at	MANBA	0.101789	1.0731	8.25783	3.05869	0.00262779	0.210883	-1.64543	mannosidase, beta A, lysosomal
9135_at	RABEP1	-0.0940989	0.936857	8.22865	-3.05859	0.00262859	0.210883	-1.64568	rabaptin, RAB GTPase binding effector protein 1
28503_at	IGHD2-15	-0.449097	0.732501	7.02168	-3.05705	0.0026414	0.210883	-1.64967	immunoglobulin heavy diversity 2-15
6257_at	RXRB	0.0944405	1.06765	8.5476	3.05661	0.00264501	0.210883	-1.65079	retinoid X receptor, beta
10056_at	FARSB	-0.117703	0.921654	8.94983	-3.05084	0.00269335	0.213342	-1.66565	phenylalanyl-tRNA synthetase, beta subunit
101927596_at	LOC101927596	-0.265651	0.831823	6.47967	-3.05023	0.00269852	0.213342	-1.66722	uncharacterized LOC101927596
28619_at	TRBV3-1	-0.293083	0.816156	9.00715	-3.04872	0.00271127	0.213453	-1.67109	T cell receptor beta variable 3-1
4035_at	LRP1	0.218144	1.16324	7.7818	3.04728	0.00272353	0.213493	-1.67479	low density lipoprotein receptor-related protein 1
54407_at	SLC38A2	0.0799231	1.05696	11.2477	3.046	0.00273447	0.213493	-1.67808	solute carrier family 38, member 2
84946_at	LTV1	-0.194185	0.874066	6.39377	-3.04403	0.00275142	0.213754	-1.68315	LTV1 homolog (S. cerevisiae)
222235_at	FBXL13	0.241221	1.18199	7.5935	3.04297	0.00276053	0.213754	-1.68586	F-box and leucine-rich repeat protein 13
84938_at	ATG4C	-0.14948	0.901576	8.15479	-3.04017	0.00278489	0.214756	-1.69307	autophagy related 4C, cysteine peptidase
57720_at	GPR107	0.0740426	1.05266	9.30934	3.03863	0.0027983	0.21491	-1.69701	G protein-coupled receptor 107
669_at	BPGM	-0.263162	0.83326	11.8668	-3.03375	0.00284132	0.215868	-1.70952	2,3-bisphosphoglycerate mutase
55248_at	TMEM206	0.131585	1.0955	7.14041	3.03368	0.00284189	0.215868	-1.70968	transmembrane protein 206
8727_at	CTNNAL1	-0.435412	0.739483	6.16114	-3.03212	0.00285582	0.215868	-1.71369	catenin (cadherin-associated protein), alpha-like 1
1462_at	VCAN	0.206805	1.15413	10.5267	3.03202	0.00285667	0.215868	-1.71393	versican
27180_at	SIGLEC9	0.132504	1.09619	11.0098	3.02804	0.00289236	0.215917	-1.72411	sialic acid binding Ig-like lectin 9
5428_at	POLG	0.104113	1.07483	7.23163	3.0277	0.00289548	0.215917	-1.725	polymerase (DNA directed), gamma
80254_at	CEP63	0.133596	1.09702	8.09196	3.02652	0.00290611	0.215917	-1.728	centrosomal protein 63kDa
25917_at	THUMPD3	-0.145299	0.904192	6.97304	-3.0254	0.00291629	0.215917	-1.73087	THUMP domain containing 3
51693_at	TRAPPC2L	-0.143581	0.905269	6.92604	-3.02481	0.00292161	0.215917	-1.73236	trafficking protein particle complex 2-like
285512_at	FAM13A-AS1	0.11887	1.08588	8.71057	3.02308	0.00293748	0.215917	-1.7368	FAM13A antisense RNA 1
5976_at	UPF1	0.107885	1.07765	9.31336	3.02177	0.00294943	0.215917	-1.74013	UPF1 regulator of nonsense transcripts homolog (yeast)
7813_at	EVI5	0.151015	1.11035	7.80518	3.02141	0.00295273	0.215917	-1.74104	ecotropic viral integration site 5
64949_at	MRPS26	-0.111029	0.925928	6.55596	-3.01714	0.00299228	0.215917	-1.75195	mitochondrial ribosomal protein S26
101927547_at	ANKRD44-IT1	0.148495	1.10841	9.06621	3.01438	0.00301802	0.215917	-1.75896	ANKRD44 intronic transcript 1 (non-protein coding)
55139_at	ANKZF1	0.161649	1.11856	5.87635	3.01313	0.0030298	0.215917	-1.76215	ankyrin repeat and zinc finger domain containing 1
22992_at	KDM2A	0.0754068	1.05366	10.2277	3.01309	0.00303015	0.215917	-1.76225	lysine (K)-specific demethylase 2A
25836_at	NIPBL	0.0676298	1.04799	9.87195	3.01305	0.00303056	0.215917	-1.76236	Nipped-B homolog (Drosophila)
55212_at	BBS7	-0.115723	0.92292	7.68291	-3.01245	0.00303622	0.215917	-1.76389	Bardet-Biedl syndrome 7
8291_at	DYSF	0.147599	1.10772	10.7492	3.01159	0.00304427	0.215917	-1.76606	dysferlin
160335_at	TMTC2	0.183005	1.13525	6.54296	3.01123	0.00304768	0.215917	-1.76697	transmembrane and tetratricopeptide repeat containing 2
10802_at	SEC24A	0.0801221	1.05711	8.22445	3.00914	0.00306759	0.215917	-1.77231	SEC24 family member A
692223_at	SNORD97	0.114529	1.08262	9.66186	3.00855	0.00307322	0.215917	-1.77381	small nucleolar RNA, C/D box 97
51021_at	MRPS16	-0.160813	0.894521	8.05113	-3.00736	0.00308453	0.215917	-1.77682	mitochondrial ribosomal protein S16
84775_at	ZNF607	-0.184734	0.879812	5.89477	-3.00712	0.00308683	0.215917	-1.77743	zinc finger protein 607
2841_at	GPR18	-0.175423	0.885508	8.49753	-3.00562	0.00310122	0.21612	-1.78124	G protein-coupled receptor 18
4976_at	OPA1	-0.11064	0.926177	8.13884	-3.00417	0.00311524	0.216296	-1.78493	optic atrophy 1 (autosomal dominant)
10312_at	TCIRG1	0.0964243	1.06912	10.8703	3.00031	0.00315269	0.216447	-1.79471	T-cell, immune regulator 1, ATPase, H+ transporting, lysosomal V0 subunit A3
2932_at	GSK3B	0.0728759	1.05181	10.1135	2.99813	0.00317408	0.216447	-1.80025	glycogen synthase kinase 3 beta
921_at	CD5	-0.183244	0.88072	9.16745	-2.99763	0.003179	0.216447	-1.80152	CD5 molecule
84928_at	TMEM209	-0.119064	0.920785	8.63267	-2.99756	0.00317968	0.216447	-1.80169	transmembrane protein 209
643_at	CXCR5	-0.248775	0.841611	6.78355	-2.99688	0.00318635	0.216447	-1.80341	chemokine (C-X-C motif) receptor 5
7812_at	CSDE1	-0.0997931	0.933167	11.4702	-2.99687	0.00318643	0.216447	-1.80343	cold shock domain containing E1, RNA-binding
100507602_at	TRIM52-AS1	-0.195482	0.873281	6.4967	-2.99326	0.0032223	0.218096	-1.81259	TRIM52 antisense RNA 1 (head to head)
9415_at	FADS2	0.434662	1.35159	7.71075	2.99063	0.00324852	0.218852	-1.81922	fatty acid desaturase 2
52_at	ACP1	-0.222811	0.856894	9.09723	-2.98925	0.00326241	0.218852	-1.82271	acid phosphatase 1, soluble
25799_at	ZNF324	-0.165215	0.891796	6.23091	-2.98866	0.00326835	0.218852	-1.8242	zinc finger protein 324
28590_at	TRBV7-8	-0.260798	0.834626	7.53456	-2.98558	0.0032996	0.219012	-1.83199	T cell receptor beta variable 7-8
6653_at	SORL1	0.0941067	1.0674	12.1022	2.98479	0.00330768	0.219012	-1.83399	sortilin-related receptor, L(DLR class) A repeats containing
57655_at	GRAMD1A	0.138949	1.1011	9.94528	2.9843	0.00331271	0.219012	-1.83523	GRAM domain containing 1A
28628_at	TRBJ2-2	-0.220936	0.858008	10.4026	-2.98368	0.00331902	0.219012	-1.83679	T cell receptor beta joining 2-2
693122_at	MIR421	0.239258	1.18039	8.23708	2.98271	0.00332894	0.219012	-1.83923	microRNA 421
4860_at	PNP	-0.291493	0.817056	10.1944	-2.98129	0.00334353	0.219112	-1.84281	purine nucleoside phosphorylase
5338_at	PLD2	0.160064	1.11734	6.64095	2.97962	0.00336085	0.219112	-1.84703	phospholipase D2
23670_at	TMEM2	0.10779	1.07758	8.70645	2.97918	0.0033654	0.219112	-1.84814	transmembrane protein 2
54509_at	RHOF	-0.117194	0.921979	9.81343	-2.97776	0.00338014	0.219313	-1.85171	ras homolog family member F (in filopodia)
25915_at	NDUFAF3	-0.115662	0.922959	9.97207	-2.9762	0.00339645	0.219614	-1.85565	NADH dehydrogenase (ubiquinone) complex I, assembly factor 3
58160_at	NFE4	0.278613	1.21303	8.72419	2.97417	0.00341766	0.219889	-1.86074	nuclear factor, erythroid 4
79842_at	ZBTB3	-0.14571	0.903934	6.05968	-2.97213	0.00343921	0.219889	-1.86588	zinc finger and BTB domain containing 3
22863_at	ATG14	-0.162378	0.893551	7.34155	-2.97139	0.00344704	0.219889	-1.86774	autophagy related 14
5330_at	PLCB2	0.109215	1.07864	8.81128	2.97025	0.00345921	0.219889	-1.87062	phospholipase C, beta 2
101927106_at	NA	0.161827	1.1187	5.88067	2.96927	0.00346958	0.219889	-1.87307	uncharacterized LOC101927106
8395_at	PIP5K1B	-0.257445	0.836568	7.78196	-2.9675	0.00348849	0.219889	-1.87751	phosphatidylinositol-4-phosphate 5-kinase, type I, beta
57589_at	RIC1	0.0813863	1.05803	8.67465	2.96718	0.00349194	0.219889	-1.87832	KIAA1432
55847_at	CISD1	-0.198564	0.871417	6.30071	-2.96697	0.00349419	0.219889	-1.87885	CDGSH iron sulfur domain 1
134266_at	GRPEL2	-0.165084	0.891877	8.89457	-2.96456	0.00352013	0.220783	-1.88489	GrpE-like 2, mitochondrial (E. coli)
7490_at	WT1	0.158142	1.11585	4.4977	2.95907	0.00357995	0.222856	-1.89866	Wilms tumor 1
9022_at	CLIC3	-0.186643	0.878648	5.97031	-2.9588	0.00358289	0.222856	-1.89933	chloride intracellular channel 3
100874114_at	CCDC13-AS1	-0.157598	0.896516	4.55581	-2.95827	0.00358871	0.222856	-1.90066	CCDC13 antisense RNA 1
126068_at	ZNF441	-0.25081	0.840425	4.8816	-2.95578	0.00361628	0.223103	-1.90691	zinc finger protein 441
1730_at	DIAPH2	0.124833	1.09038	8.15549	2.95531	0.00362141	0.223103	-1.90807	diaphanous-related formin 2
101927699_at	LOC101927699	0.271332	1.20692	4.65769	2.9547	0.00362828	0.223103	-1.90962	uncharacterized LOC101927699
51253_at	MRPL37	-0.0982353	0.934175	9.91576	-2.95263	0.00365128	0.223786	-1.91478	mitochondrial ribosomal protein L37
389765_at	LOC389765	-0.21381	0.862257	7.0827	-2.95062	0.00367378	0.224197	-1.9198	kinesin family member 27 pseudogene
28955_at	DEXI	-0.141186	0.906774	7.69434	-2.94874	0.00369501	0.224197	-1.9245	Dexi homolog (mouse)
740_at	MRPL49	-0.0898491	0.939621	8.32697	-2.94791	0.00370442	0.224197	-1.92658	mitochondrial ribosomal protein L49
80005_at	DOCK5	0.117224	1.08465	10.5802	2.94647	0.00372068	0.224197	-1.93016	dedicator of cytokinesis 5
8879_at	SGPL1	0.110909	1.07991	7.6825	2.94644	0.00372102	0.224197	-1.93023	sphingosine-1-phosphate lyase 1
3538_at	IGLC2	-0.41841	0.748249	10.3764	-2.9457	0.00372947	0.224197	-1.93208	immunoglobulin lambda constant 2 (Kern-Oz- marker)
9990_at	SLC12A6	0.0882215	1.06306	10.964	2.9444	0.00374429	0.224371	-1.93532	solute carrier family 12 (potassium/chloride transporter), member 6
23539_at	SLC16A8	0.167973	1.12348	4.19572	2.94294	0.00376103	0.224659	-1.93896	solute carrier family 16 (monocarboxylate transporter), member 8
100422995_at	MIR3175	0.163684	1.12014	8.12442	2.94079	0.0037859	0.224802	-1.94435	microRNA 3175
9658_at	ZNF516	0.139112	1.10123	8.73413	2.93825	0.00381529	0.224802	-1.95066	zinc finger protein 516
80279_at	CDK5RAP3	0.123016	1.08901	6.65034	2.93777	0.00382085	0.224802	-1.95185	CDK5 regulatory subunit associated protein 3
11127_at	KIF3A	-0.242376	0.845352	5.85926	-2.93698	0.00383006	0.224802	-1.95381	kinesin family member 3A
5082_at	PDCL	-0.124229	0.917494	6.99229	-2.93607	0.00384075	0.224802	-1.95609	phosducin-like
1880_at	GPR183	-0.201881	0.869416	8.15368	-2.93574	0.00384464	0.224802	-1.95691	G protein-coupled receptor 183
100500826_at	MIR3909	0.174107	1.12827	4.58984	2.93553	0.00384706	0.224802	-1.95743	microRNA 3909
63877_at	FAM204A	-0.130313	0.913633	8.76796	-2.93432	0.00386126	0.224933	-1.96043	family with sequence similarity 204, member A
162540_at	SPPL2C	0.0937732	1.06716	4.51	2.93249	0.00388283	0.225492	-1.96498	signal peptide peptidase like 2C
10286_at	BCAS2	-0.128449	0.914814	7.46047	-2.92879	0.0039268	0.227344	-1.97417	breast carcinoma amplified sequence 2
3399_at	ID3	-0.185466	0.879365	6.69375	-2.92774	0.0039394	0.227373	-1.97678	inhibitor of DNA binding 3, dominant negative helix-loop-helix protein
50_at	ACO2	-0.126371	0.916133	9.15198	-2.92443	0.00397921	0.227827	-1.98499	aconitase 2, mitochondrial
65094_at	JMJD4	-0.116435	0.922464	6.86594	-2.92219	0.0040064	0.227827	-1.99054	jumonji domain containing 4
266655_at	LINC00094	-0.118016	0.921454	7.0994	-2.92189	0.00401012	0.227827	-1.9913	long intergenic non-protein coding RNA 94
10289_at	EIF1B	-0.240376	0.846524	9.82303	-2.92154	0.00401438	0.227827	-1.99216	eukaryotic translation initiation factor 1B
101928789_at	NA	0.294759	1.22668	5.28755	2.92005	0.00403258	0.227827	-1.99585	uncharacterized LOC101928789
2235_at	FECH	-0.366772	0.775516	10.4231	-2.91931	0.00404158	0.227827	-1.99767	ferrochelatase
5631_at	PRPS1	-0.129489	0.914155	7.43955	-2.91895	0.00404603	0.227827	-1.99857	phosphoribosyl pyrophosphate synthetase 1
6647_at	SOD1	-0.170171	0.888737	8.76112	-2.91882	0.00404764	0.227827	-1.99889	superoxide dismutase 1, soluble
2038_at	EPB42	-0.257405	0.836591	11.8699	-2.91716	0.00406811	0.227827	-2.00301	erythrocyte membrane protein band 4.2
1491_at	CTH	-0.205449	0.867269	4.23515	-2.91714	0.00406835	0.227827	-2.00305	cystathionase (cystathionine gamma-lyase)
28689_at	TRAV4	-0.223617	0.856416	8.14027	-2.91588	0.00408386	0.228018	-2.00616	T cell receptor alpha variable 4
1806_at	DPYD	0.0859103	1.06136	10.7843	2.91412	0.0041058	0.228564	-2.01053	dihydropyrimidine dehydrogenase
219833_at	C11orf45	0.121594	1.08794	3.76824	2.91199	0.00413229	0.229361	-2.01577	chromosome 11 open reading frame 45
51400_at	PPME1	-0.226423	0.854751	8.40652	-2.90923	0.00416708	0.229995	-2.0226	protein phosphatase methylesterase 1
7011_at	TEP1	0.109175	1.07861	7.52802	2.9079	0.00418379	0.229995	-2.02586	telomerase-associated protein 1
9013_at	TAF1C	0.116917	1.08441	6.24474	2.90552	0.00421406	0.229995	-2.03174	TATA box binding protein (TBP)-associated factor, RNA polymerase I, C, 110kDa
1070_at	CETN3	-0.28426	0.821163	5.34135	-2.90517	0.00421854	0.229995	-2.03261	centrin, EF-hand protein, 3
29935_at	RPA4	0.168478	1.12387	4.39789	2.90355	0.00423924	0.229995	-2.0366	replication protein A4, 30kDa
81618_at	ITM2C	-0.158445	0.89599	8.33834	-2.90349	0.00424004	0.229995	-2.03675	integral membrane protein 2C
339324_at	ZNF260	-0.243091	0.844933	7.6166	-2.90319	0.00424393	0.229995	-2.0375	zinc finger protein 260
11138_at	TBC1D8	0.210664	1.15722	7.29397	2.90314	0.00424453	0.229995	-2.03761	TBC1 domain family, member 8 (with GRAM domain)
6563_at	SLC14A1	-0.333053	0.793855	10.6417	-2.90242	0.00425374	0.229995	-2.03938	solute carrier family 14 (urea transporter), member 1 (Kidd blood group)
219927_at	MRPL21	-0.171644	0.887831	7.08532	-2.90067	0.00427634	0.230555	-2.04369	mitochondrial ribosomal protein L21
3320_at	HSP90AA1	-0.198056	0.871724	5.26129	-2.89806	0.00431014	0.231713	-2.05011	heat shock protein 90kDa alpha (cytosolic), class A member 1
8344_at	HIST1H2BE	-0.360647	0.778815	4.67005	-2.8968	0.00432658	0.231934	-2.05321	histone cluster 1, H2be
255967_at	PAN3	0.0564236	1.03988	10.2292	2.89573	0.00434064	0.232027	-2.05585	PAN3 poly(A) specific ribonuclease subunit homolog (S. cerevisiae)
440518_at	GOLGA2P9	0.166003	1.12195	3.85964	2.88908	0.00442854	0.233036	-2.07218	golgin A2 pseudogene
85313_at	PPIL4	-0.121665	0.919126	7.87068	-2.88853	0.00443581	0.233036	-2.07352	peptidylprolyl isomerase (cyclophilin)-like 4
4157_at	MC1R	-0.22056	0.858232	5.08767	-2.88698	0.00445658	0.233036	-2.07732	melanocortin 1 receptor (alpha melanocyte stimulating hormone receptor)
3008_at	HIST1H1E	-0.123755	0.917796	11.8616	-2.88682	0.00445872	0.233036	-2.07771	histone cluster 1, H1e
26156_at	RSL1D1	-0.148767	0.902021	10.0573	-2.88584	0.00447186	0.233036	-2.08011	ribosomal L1 domain containing 1
286827_at	TRIM59	-0.185736	0.8792	6.39975	-2.88575	0.00447308	0.233036	-2.08033	tripartite motif containing 59
37_at	ACADVL	0.104943	1.07545	7.5355	2.88571	0.00447361	0.233036	-2.08043	acyl-CoA dehydrogenase, very long chain
10011_at	SRA1	0.107693	1.0775	7.85596	2.884	0.00449668	0.233036	-2.08461	steroid receptor RNA activator 1
6448_at	SGSH	0.138861	1.10104	8.77839	2.88377	0.00449985	0.233036	-2.08519	N-sulfoglucosamine sulfohydrolase
100133161_at	LINC01001	0.115009	1.08298	10.2871	2.88208	0.00452274	0.233036	-2.08932	long intergenic non-protein coding RNA 1001
642569_at	TRIM53AP	0.159217	1.11668	8.59907	2.87936	0.00455983	0.233036	-2.09596	tripartite motif containing 53A, pseudogene
571_at	BACH1	0.10173	1.07306	8.70911	2.87859	0.00457042	0.233036	-2.09785	BTB and CNC homology 1, basic leucine zipper transcription factor 1
79836_at	LONRF3	0.184339	1.1363	7.16421	2.8785	0.00457163	0.233036	-2.09807	LON peptidase N-terminal domain and ring finger 3
27102_at	EIF2AK1	-0.22594	0.855038	10.7564	-2.87773	0.00458226	0.233036	-2.09996	eukaryotic translation initiation factor 2-alpha kinase 1
2188_at	FANCF	-0.153387	0.899137	6.61217	-2.87679	0.00459522	0.233036	-2.10226	Fanconi anemia, complementation group F
51574_at	LARP7	-0.218909	0.859215	6.69136	-2.87598	0.0046064	0.233036	-2.10423	La ribonucleoprotein domain family, member 7
27336_at	HTATSF1	-0.126444	0.916086	6.26645	-2.87519	0.00461736	0.233036	-2.10617	HIV-1 Tat specific factor 1
3502_at	IGHG3	-0.328523	0.796351	8.63494	-2.87462	0.0046252	0.233036	-2.10755	immunoglobulin heavy constant gamma 3 (G3m marker)
7565_at	ZNF17	-0.22765	0.854025	6.12925	-2.87276	0.00465109	0.233036	-2.11209	zinc finger protein 17
10294_at	DNAJA2	-0.101691	0.93194	7.74223	-2.87123	0.00467246	0.233036	-2.11582	DnaJ (Hsp40) homolog, subfamily A, member 2
54987_at	C1orf123	-0.132593	0.912191	9.59883	-2.87057	0.00468184	0.233036	-2.11745	chromosome 1 open reading frame 123
693176_at	MIR591	0.185353	1.1371	5.14241	2.87018	0.00468732	0.233036	-2.1184	microRNA 591
5368_at	PNOC	-0.147705	0.902685	6.92579	-2.86977	0.00469298	0.233036	-2.11939	prepronociceptin
127002_at	ATXN7L2	-0.124378	0.917399	5.46993	-2.86836	0.00471293	0.233036	-2.12284	ataxin 7-like 2
7738_at	ZNF184	-0.171057	0.888192	6.83631	-2.86723	0.00472884	0.233036	-2.12558	zinc finger protein 184
23741_at	EID1	-0.132048	0.912535	8.05236	-2.86611	0.00474478	0.233036	-2.12831	EP300 interacting inhibitor of differentiation 1
147081_at	CRHR1-IT1	-0.175969	0.885173	5.69817	-2.86429	0.0047707	0.233036	-2.13274	CRHR1 intronic transcript 1 (non-protein coding)
28385_at	IGHV6-1	-0.333041	0.793861	7.21557	-2.86196	0.0048041	0.233036	-2.13842	immunoglobulin heavy variable 6-1
440456_at	PLEKHM1P	0.124754	1.09032	8.29328	2.86138	0.00481239	0.233036	-2.13982	pleckstrin homology domain containing, family M (with RUN domain) member 1 pseudogene
57609_at	DIP2B	0.0950589	1.06811	9.03089	2.86061	0.00482344	0.233036	-2.14169	DIP2 disco-interacting protein 2 homolog B (Drosophila)
56996_at	SLC12A9	0.130169	1.09442	8.53372	2.85847	0.00485452	0.233036	-2.14691	solute carrier family 12, member 9
1506_at	CTRL	0.121821	1.08811	6.98456	2.85556	0.00489692	0.233036	-2.15398	chymotrypsin-like
6560_at	SLC12A4	0.0911318	1.06521	7.82156	2.85143	0.00495762	0.233036	-2.16399	solute carrier family 12 (potassium/chloride transporter), member 4
728441_at	GGT2	0.227034	1.17043	6.24248	2.85114	0.00496181	0.233036	-2.16468	gamma-glutamyltransferase 2
2833_at	CXCR3	-0.196945	0.872396	7.16045	-2.85107	0.00496291	0.233036	-2.16486	chemokine (C-X-C motif) receptor 3
11059_at	WWP1	-0.112259	0.925138	8.75954	-2.85087	0.0049659	0.233036	-2.16535	WW domain containing E3 ubiquitin protein ligase 1
6543_at	SLC8A2	0.353374	1.27754	4.59252	2.85067	0.00496888	0.233036	-2.16583	solute carrier family 8 (sodium/calcium exchanger), member 2
1633_at	DCK	-0.117338	0.921887	9.3313	-2.85058	0.00497015	0.233036	-2.16604	deoxycytidine kinase
768218_at	MIR766	-0.225554	0.855267	4.52266	-2.85019	0.00497598	0.233036	-2.16699	microRNA 766
84662_at	GLIS2	0.16175	1.11864	5.5427	2.84933	0.00498876	0.233036	-2.16908	GLIS family zinc finger 2
647087_at	C7orf73	-0.15652	0.897186	10.9661	-2.84899	0.00499378	0.233036	-2.16989	chromosome 7 open reading frame 73
81846_at	SBF2	0.0954186	1.06838	9.26826	2.8487	0.00499816	0.233036	-2.17061	SET binding factor 2
5580_at	PRKCD	0.0891529	1.06375	10.5032	2.8483	0.00500403	0.233036	-2.17156	protein kinase C, delta
55093_at	WDYHV1	-0.178974	0.883331	4.68398	-2.84775	0.00501224	0.233036	-2.17289	WDYHV motif containing 1
56674_at	TMEM9B	-0.131172	0.913089	10.6307	-2.8472	0.00502043	0.233036	-2.17422	TMEM9 domain family, member B
246754_at	MTVR2	0.182495	1.13484	7.49933	2.8469	0.00502499	0.233036	-2.17496	mouse mammary tumor virus receptor homolog 2
28623_at	TRBJ2-6	-0.225391	0.855363	8.3273	-2.84682	0.00502613	0.233036	-2.17514	T cell receptor beta joining 2-6
7099_at	TLR4	0.129705	1.09407	11.3449	2.84623	0.005035	0.233036	-2.17657	toll-like receptor 4
51495_at	HACD3	-0.138096	0.908718	7.02416	-2.84535	0.00504823	0.233036	-2.17871	protein tyrosine phosphatase-like A domain containing 1
9389_at	SLC22A14	0.147609	1.10773	4.6184	2.84517	0.00505097	0.233036	-2.17915	solute carrier family 22, member 14
55891_at	LENEP	-0.190739	0.876157	4.49718	-2.84425	0.00506484	0.233036	-2.18138	lens epithelial protein
376412_at	RNF126P1	-0.234131	0.850197	4.85789	-2.84418	0.00506592	0.233036	-2.18155	ring finger protein 126 pseudogene 1
196441_at	ZFC3H1	0.067824	1.04813	8.91106	2.84315	0.00508142	0.233036	-2.18403	zinc finger, C3H1-type containing
55647_at	RAB20	0.218571	1.16358	7.3457	2.84192	0.00510014	0.233036	-2.18702	RAB20, member RAS oncogene family
4601_at	MXI1	-0.254357	0.838361	10.1923	-2.84124	0.00511041	0.233036	-2.18865	MAX interactor 1, dimerization protein
100506365_at	OTUD6B-AS1	-0.332837	0.793974	6.65299	-2.84053	0.00512113	0.233036	-2.19035	uncharacterized LOC100506365
605_at	BCL7A	-0.229313	0.853041	5.95041	-2.84012	0.00512741	0.233036	-2.19135	B-cell CLL/lymphoma 7A
23258_at	DENND5A	0.0934348	1.06691	10.3712	2.83994	0.00513022	0.233036	-2.1918	DENN/MADD domain containing 5A
119504_at	ANAPC16	-0.0914603	0.938572	8.25674	-2.83987	0.00513129	0.233036	-2.19196	anaphase promoting complex subunit 16
9535_at	GMFG	-0.114144	0.92393	11.7514	-2.83718	0.00517248	0.233036	-2.19846	glia maturation factor, gamma
8764_at	TNFRSF14	0.0979131	1.07022	7.80011	2.8361	0.00518914	0.233036	-2.20107	tumor necrosis factor receptor superfamily, member 14
274_at	BIN1	-0.150624	0.900861	7.86648	-2.83589	0.00519229	0.233036	-2.20156	bridging integrator 1
7297_at	TYK2	0.104161	1.07487	8.09064	2.83417	0.00521888	0.233036	-2.20571	tyrosine kinase 2
1615_at	DARS	-0.11204	0.925279	9.17045	-2.83408	0.00522031	0.233036	-2.20593	aspartyl-tRNA synthetase
4733_at	DRG1	-0.0985448	0.933975	8.53049	-2.83392	0.00522287	0.233036	-2.20633	developmentally regulated GTP binding protein 1
101927587_at	LOC101927587	-0.179317	0.883121	3.72486	-2.83388	0.0052234	0.233036	-2.20641	uncharacterized LOC101927587
515_at	ATP5F1	-0.109486	0.926918	9.9177	-2.83381	0.00522458	0.233036	-2.2066	ATP synthase, H+ transporting, mitochondrial Fo complex, subunit B1
10677_at	AVIL	0.239214	1.18035	7.374	2.83336	0.00523146	0.233036	-2.20766	advillin
84622_at	ZNF594	-0.241487	0.845873	5.79872	-2.83326	0.00523303	0.233036	-2.20791	zinc finger protein 594
28691_at	TRAV2	-0.249342	0.84128	8.3848	-2.83318	0.00523426	0.233036	-2.2081	T cell receptor alpha variable 2
100126313_at	MIR744	0.184169	1.13616	6.25097	2.83289	0.00523886	0.233036	-2.20881	microRNA 744
340543_at	TCEAL5	0.14524	1.10591	4.03321	2.83003	0.0052834	0.234463	-2.21569	transcription elongation factor A (SII)-like 5
79572_at	ATP13A3	0.170535	1.12548	8.62363	2.82878	0.0053031	0.234784	-2.21871	ATPase type 13A3
7029_at	TFDP2	-0.180444	0.882431	8.27263	-2.82611	0.00534516	0.23583	-2.22512	transcription factor Dp-2 (E2F dimerization partner 2)
1441_at	CSF3R	0.0674159	1.04784	11.9794	2.82477	0.00536657	0.23583	-2.22836	colony stimulating factor 3 receptor (granulocyte)
729609_at	LOC729609	-0.195209	0.873447	5.48647	-2.82297	0.00539518	0.23583	-2.23268	uncharacterized LOC729609
23162_at	MAPK8IP3	0.102902	1.07393	7.20182	2.82248	0.00540308	0.23583	-2.23386	mitogen-activated protein kinase 8 interacting protein 3
5305_at	PIP4K2A	-0.158015	0.896257	11.3938	-2.82204	0.00540999	0.23583	-2.2349	phosphatidylinositol-5-phosphate 4-kinase, type II, alpha
84328_at	LZIC	-0.0930321	0.93755	7.92212	-2.82069	0.00543169	0.23583	-2.23815	leucine zipper and CTNNBIP1 domain containing
100506686_at	IQCH-AS1	-0.122613	0.918523	4.91489	-2.82056	0.00543383	0.23583	-2.23847	IQCH antisense RNA 1
399909_at	PCNXL3	0.0858443	1.06131	7.89484	2.8176	0.0054816	0.23583	-2.24557	pecanex-like 3 (Drosophila)
11163_at	NUDT4	-0.205174	0.867434	6.02226	-2.81593	0.00550873	0.23583	-2.24958	nudix (nucleoside diphosphate linked moiety X)-type motif 4
2766_at	GMPR	-0.191679	0.875586	12.5172	-2.81558	0.00551443	0.23583	-2.25041	guanosine monophosphate reductase
22818_at	COPZ1	-0.101644	0.931971	10.4963	-2.81507	0.00552275	0.23583	-2.25164	coatomer protein complex, subunit zeta 1
1938_at	EEF2	-0.0748548	0.949438	11.9603	-2.8147	0.00552877	0.23583	-2.25252	eukaryotic translation elongation factor 2
10248_at	POP7	-0.151599	0.900252	6.29735	-2.81442	0.00553338	0.23583	-2.2532	processing of precursor 7, ribonuclease P/MRP subunit (S. cerevisiae)
527_at	ATP6V0C	-0.119952	0.920218	12.479	-2.81436	0.00553442	0.23583	-2.25335	ATPase, H+ transporting, lysosomal 16kDa, V0 subunit c
23049_at	SMG1	0.072753	1.05172	9.86578	2.81345	0.00554924	0.23583	-2.25552	SMG1 phosphatidylinositol 3-kinase-related kinase
2844_at	GPR21	0.119109	1.08606	7.32192	2.81188	0.00557504	0.23583	-2.25928	G protein-coupled receptor 21
3984_at	LIMK1	0.198849	1.14778	7.3195	2.81154	0.0055807	0.23583	-2.2601	LIM domain kinase 1
53407_at	STX18	-0.153174	0.89927	8.71063	-2.8106	0.00559617	0.23583	-2.26235	syntaxin 18
57018_at	CCNL1	0.0992785	1.07124	9.5803	2.81003	0.00560552	0.23583	-2.2637	cyclin L1
81550_at	TDRD3	-0.123901	0.917703	7.05698	-2.80948	0.00561459	0.23583	-2.26501	tudor domain containing 3
3684_at	ITGAM	0.129322	1.09378	9.73602	2.80935	0.00561677	0.23583	-2.26533	integrin, alpha M (complement component 3 receptor 3 subunit)
126823_at	KLHDC9	0.119184	1.08612	4.01891	2.809	0.00562267	0.23583	-2.26618	kelch domain containing 9
200350_at	FOXD4L1	-0.22463	0.855815	4.64014	-2.80888	0.00562464	0.23583	-2.26646	forkhead box D4-like 1
1412_at	CRYBA2	0.135109	1.09818	3.82435	2.80802	0.00563885	0.23583	-2.26851	crystallin, beta A2
167838_at	TXLNB	-0.122661	0.918492	4.87935	-2.80522	0.00568567	0.23583	-2.27521	taxilin beta
23536_at	ADAT1	-0.0929446	0.937607	8.50252	-2.80514	0.00568698	0.23583	-2.2754	adenosine deaminase, tRNA-specific 1
29781_at	NCAPH2	0.121048	1.08752	5.70795	2.80458	0.00569636	0.23583	-2.27674	non-SMC condensin II complex, subunit H2
10533_at	ATG7	0.0864687	1.06177	9.31872	2.80458	0.00569643	0.23583	-2.27675	autophagy related 7
284067_at	C17orf105	0.143401	1.10451	3.70551	2.80452	0.00569736	0.23583	-2.27688	chromosome 17 open reading frame 105
285600_at	KIAA0825	0.179476	1.13247	9.06589	2.8042	0.00570274	0.23583	-2.27764	KIAA0825
10933_at	MORF4L1	0.151929	1.11105	6.44424	2.80344	0.00571555	0.235842	-2.27946	mortality factor 4 like 1
2201_at	FBN2	0.226747	1.17019	5.07482	2.80139	0.00575026	0.23645	-2.28437	fibrillin 2
126204_at	NLRP13	0.116317	1.08396	3.85275	2.80108	0.00575543	0.23645	-2.2851	NLR family, pyrin domain containing 13
100287932_at	TIMM23	-0.18117	0.881987	8.84685	-2.80007	0.00577257	0.236454	-2.28751	translocase of inner mitochondrial membrane 23 homolog (yeast)
101927999_at	LOC101927999	0.123287	1.08921	12.6996	2.79959	0.00578066	0.236454	-2.28864	putative uncharacterized protein encoded by LINC00174-like
6132_at	RPL8	-0.10059	0.932652	11.6606	-2.79715	0.00582243	0.237473	-2.29448	ribosomal protein L8
7700_at	ZNF141	-0.285102	0.820683	6.96642	-2.79605	0.00584123	0.237473	-2.29709	zinc finger protein 141
8991_at	SELENBP1	-0.227205	0.854289	12.2771	-2.79592	0.00584343	0.237473	-2.2974	selenium binding protein 1
2359_at	FPR3	0.224986	1.16877	4.71969	2.79348	0.00588561	0.238273	-2.30322	formyl peptide receptor 3
23075_at	SWAP70	-0.15602	0.897498	7.57939	-2.793	0.00589385	0.238273	-2.30436	SWAP switching B-cell complex 70kDa subunit
83857_at	TMTC1	0.83833	1.78798	6.74958	2.79258	0.0059011	0.238273	-2.30535	transmembrane and tetratricopeptide repeat containing 1
80336_at	PABPC1L	0.154609	1.11312	6.78442	2.79068	0.00593409	0.238902	-2.30987	poly(A) binding protein, cytoplasmic 1-like
100127983_at	C8orf88	0.238295	1.1796	6.93989	2.78778	0.00598483	0.238902	-2.31677	chromosome 8 open reading frame 88
8405_at	SPOP	-0.0846487	0.943014	8.06556	-2.78765	0.00598718	0.238902	-2.31708	speckle-type POZ protein
1603_at	DAD1	-0.0675946	0.954228	11.6311	-2.78756	0.0059888	0.238902	-2.3173	defender against cell death 1
123811_at	FOPNL	-0.115403	0.923124	8.06849	-2.78733	0.00599277	0.238902	-2.31784	FGFR1OP N-terminal like
79944_at	L2HGDH	-0.158263	0.896104	4.59056	-2.7867	0.00600393	0.238902	-2.31935	L-2-hydroxyglutarate dehydrogenase
100616403_at	MIR4691	0.119278	1.08619	6.84952	2.7866	0.00600557	0.238902	-2.31957	microRNA 4691
1528_at	CYB5A	-0.205679	0.86713	8.78449	-2.78417	0.00604847	0.239675	-2.32533	cytochrome b5 type A (microsomal)
400_at	ARL1	-0.150911	0.900682	9.82772	-2.78406	0.00605047	0.239675	-2.3256	ADP-ribosylation factor-like 1
1213_at	CLTC	0.0835377	1.05961	9.91125	2.78255	0.00607741	0.240237	-2.3292	clathrin, heavy chain (Hc)
4677_at	NARS	-0.104963	0.929829	9.57681	-2.78049	0.00611405	0.241178	-2.33406	asparaginyl-tRNA synthetase
51070_at	NOSIP	-0.118757	0.920981	9.25612	-2.77934	0.00613471	0.241467	-2.33679	nitric oxide synthase interacting protein
221078_at	NSUN6	-0.144168	0.904901	7.16724	-2.77866	0.00614703	0.241467	-2.33842	NOP2/Sun domain family, member 6
55591_at	VEZT	-0.134042	0.911275	7.2175	-2.77688	0.0061791	0.241484	-2.34263	vezatin, adherens junctions transmembrane protein
114785_at	MBD6	0.121761	1.08806	9.09939	2.77592	0.00619649	0.241484	-2.3449	methyl-CpG binding domain protein 6
7584_at	ZNF35	-0.159377	0.895412	5.2381	-2.77499	0.0062134	0.241484	-2.34711	zinc finger protein 35
11187_at	PKP3	0.141379	1.10296	4.34392	2.77483	0.00621625	0.241484	-2.34748	plakophilin 3
80035_at	ANP32A-IT1	0.125181	1.09064	9.41511	2.77474	0.00621795	0.241484	-2.3477	ANP32A intronic transcript 1 (non-protein coding)
6125_at	RPL5	-0.154141	0.898667	12.1944	-2.77402	0.00623094	0.241484	-2.34939	ribosomal protein L5
677679_at	SCARNA3	0.136483	1.09922	7.63434	2.77367	0.00623732	0.241484	-2.35022	small Cajal body-specific RNA 3
647033_at	PA2G4P4	-0.265656	0.83182	5.66749	-2.77149	0.00627717	0.242528	-2.35537	proliferation-associated 2G4 pseudogene 4
28827_at	IGLJ7	-0.154654	0.898348	7.85809	-2.77021	0.0063007	0.242939	-2.3584	immunoglobulin lambda joining 7
25850_at	ZNF345	-0.145164	0.904277	5.5771	-2.7695	0.00631385	0.242948	-2.36009	zinc finger protein 345
4542_at	MYO1F	0.0907867	1.06495	10.3745	2.76868	0.00632887	0.243028	-2.36201	myosin IF
1128_at	CHRM1	0.156764	1.11478	4.90858	2.76766	0.00634775	0.243257	-2.36442	cholinergic receptor, muscarinic 1
5795_at	PTPRJ	0.0947639	1.06789	11.3137	2.76602	0.00637831	0.243931	-2.3683	protein tyrosine phosphatase, receptor type, J
132299_at	OCIAD2	-0.189973	0.876622	6.43502	-2.76478	0.00640138	0.244211	-2.37123	OCIA domain containing 2
101926903_at	LSAMP-AS1	0.144529	1.10537	4.73441	2.76423	0.00641157	0.244211	-2.37251	uncharacterized LOC101926903
6166_at	RPL36AL	-0.169703	0.889026	5.99643	-2.76319	0.00643118	0.244463	-2.37498	ribosomal protein L36a-like
2729_at	GCLC	-0.266046	0.831596	8.50311	-2.76163	0.00646038	0.245052	-2.37865	glutamate-cysteine ligase, catalytic subunit
56970_at	ATXN7L3	0.0802675	1.05721	7.59203	2.76081	0.00647584	0.245052	-2.38058	ataxin 7-like 3
5863_at	RGL2	0.117796	1.08508	9.30607	2.75935	0.00650337	0.245052	-2.38401	ral guanine nucleotide dissociation stimulator-like 2
9693_at	RAPGEF2	0.130498	1.09467	8.7308	2.75927	0.00650503	0.245052	-2.38422	Rap guanine nucleotide exchange factor (GEF) 2
100233209_at	PCED1B-AS1	-0.162372	0.893555	9.16786	-2.75891	0.00651181	0.245052	-2.38506	PCED1B antisense RNA 1
257_at	ALX3	-0.172142	0.887524	4.13195	-2.75751	0.00653844	0.245337	-2.38836	ALX homeobox 3
101928461_at	LOC101928461	0.138024	1.1004	4.14993	2.7566	0.00655573	0.245337	-2.39049	uncharacterized LOC101928461
7251_at	TSG101	-0.0788714	0.946798	9.57991	-2.75645	0.00655848	0.245337	-2.39083	tumor susceptibility 101
7184_at	HSP90B1	-0.159639	0.895249	9.98911	-2.75518	0.00658287	0.24576	-2.39383	heat shock protein 90kDa beta (Grp94), member 1
11264_at	PXMP4	-0.110776	0.92609	6.54636	-2.75279	0.00662872	0.24594	-2.39944	peroxisomal membrane protein 4, 24kDa
342372_at	PKD1L3	-0.321348	0.800322	5.19263	-2.75266	0.00663123	0.24594	-2.39975	polycystic kidney disease 1-like 3
57121_at	LPAR5	-0.138479	0.908476	8.60966	-2.75131	0.00665735	0.24594	-2.40293	lysophosphatidic acid receptor 5
84162_at	KIAA1109	0.0948619	1.06796	9.79783	2.75115	0.00666045	0.24594	-2.4033	KIAA1109
1453_at	CSNK1D	0.0915453	1.06551	9.94783	2.75101	0.00666307	0.24594	-2.40362	casein kinase 1, delta
57704_at	GBA2	0.0957423	1.06862	7.42568	2.75086	0.00666609	0.24594	-2.40399	glucosidase, beta (bile acid) 2
100616343_at	MIR4677	0.135979	1.09884	7.59892	2.75011	0.00668054	0.24599	-2.40574	microRNA 4677
84034_at	EMILIN2	0.134687	1.09785	8.36369	2.74762	0.00672903	0.246407	-2.41158	elastin microfibril interfacer 2
285224_at	DNAJB8-AS1	0.11056	1.07965	3.66184	2.74554	0.00676987	0.246407	-2.41647	DNAJB8 antisense RNA 1
9871_at	SEC24D	0.0961731	1.06893	8.72516	2.74403	0.00679947	0.246407	-2.42	SEC24 family member D
285740_at	LOC285740	0.150763	1.11016	3.60527	2.7437	0.00680596	0.246407	-2.42077	uncharacterized LOC285740
339287_at	MSL1	0.102338	1.07351	10.5253	2.74365	0.00680708	0.246407	-2.4209	male-specific lethal 1 homolog (Drosophila)
7139_at	TNNT2	0.179513	1.1325	4.72699	2.74329	0.00681409	0.246407	-2.42173	troponin T type 2 (cardiac)
56180_at	MOSPD1	-0.2593	0.835493	7.17627	-2.74324	0.00681502	0.246407	-2.42184	motile sperm domain containing 1
101927586_at	LINC01271	0.135224	1.09826	4.676	2.74166	0.00684638	0.246407	-2.42555	uncharacterized LOC101927586
57104_at	PNPLA2	-0.177592	0.884178	10.5472	-2.74163	0.00684699	0.246407	-2.42562	patatin-like phospholipase domain containing 2
7922_at	SLC39A7	0.0929261	1.06653	7.03019	2.74151	0.00684943	0.246407	-2.42591	solute carrier family 39 (zinc transporter), member 7
9425_at	CDYL	-0.0954894	0.935955	7.05901	-2.74098	0.0068599	0.246407	-2.42714	chromodomain protein, Y-like
101928219_at	LOC101928219	0.460708	1.37622	4.35532	2.73996	0.0068801	0.246407	-2.42952	uncharacterized LOC101928219
5567_at	PRKACB	-0.161525	0.894079	9.89156	-2.73994	0.00688062	0.246407	-2.42958	protein kinase, cAMP-dependent, catalytic, beta
220002_at	CYB561A3	-0.105502	0.929482	7.00285	-2.73906	0.00689808	0.246407	-2.43163	cytochrome b561 family, member A3
7850_at	IL1R2	0.161191	1.11821	9.72411	2.73889	0.00690153	0.246407	-2.43203	interleukin 1 receptor, type II
9846_at	GAB2	0.113272	1.08168	9.40577	2.73879	0.00690357	0.246407	-2.43227	GRB2-associated binding protein 2
91445_at	RNF185	0.103086	1.07407	8.58913	2.73824	0.00691449	0.246407	-2.43355	ring finger protein 185
55094_at	GPATCH1	-0.0878018	0.940955	7.17607	-2.73481	0.00698359	0.246567	-2.44158	G patch domain containing 1
25949_at	SYF2	-0.0986737	0.933891	7.65188	-2.73367	0.00700657	0.246567	-2.44423	SYF2 pre-mRNA-splicing factor
3482_at	IGF2R	0.152405	1.11142	10.4586	2.7335	0.00700998	0.246567	-2.44462	insulin-like growth factor 2 receptor
148808_at	MFSD4	-0.163157	0.893069	4.68142	-2.73348	0.00701039	0.246567	-2.44467	major facilitator superfamily domain containing 4
54386_at	TERF2IP	-0.194307	0.873993	9.97622	-2.73339	0.00701218	0.246567	-2.44488	telomeric repeat binding factor 2, interacting protein
57154_at	SMURF1	0.0741043	1.05271	7.92538	2.73259	0.00702846	0.246567	-2.44675	SMAD specific E3 ubiquitin protein ligase 1
7994_at	KAT6A	0.098056	1.07033	10.1415	2.73237	0.00703306	0.246567	-2.44728	K(lysine) acetyltransferase 6A
84824_at	FCRLA	-0.228069	0.853777	6.31348	-2.73199	0.00704066	0.246567	-2.44815	Fc receptor-like A
100874143_at	LINC00358	0.134596	1.09779	3.87807	2.73113	0.00705822	0.246567	-2.45016	long intergenic non-protein coding RNA 358
55357_at	TBC1D2	0.132058	1.09586	8.59269	2.7307	0.00706698	0.246567	-2.45116	TBC1 domain family, member 2
342909_at	ZNF284	-0.212346	0.863133	6.01784	-2.73009	0.00707958	0.246567	-2.4526	zinc finger protein 284
390748_at	PABPN1L	0.122654	1.08874	4.41754	2.72996	0.00708212	0.246567	-2.45289	poly(A) binding protein, nuclear 1-like (cytoplasmic)
51380_at	CSAD	0.121528	1.08789	8.80638	2.72741	0.00713439	0.246567	-2.45882	cysteine sulfinic acid decarboxylase
1346_at	COX7A1	0.140448	1.10225	3.66812	2.72684	0.00714617	0.246567	-2.46016	cytochrome c oxidase subunit VIIa polypeptide 1 (muscle)
96459_at	FNIP1	0.0958647	1.06871	10.0691	2.72631	0.00715711	0.246567	-2.46139	folliculin interacting protein 1
4338_at	MOCS2	-0.162236	0.893639	7.43773	-2.72574	0.00716896	0.246567	-2.46273	molybdenum cofactor synthesis 2
101928154_at	LINC01485	-0.276743	0.825452	3.68555	-2.72571	0.0071695	0.246567	-2.46279	uncharacterized LOC101928154
10856_at	RUVBL2	-0.110918	0.925999	7.01868	-2.72552	0.00717348	0.246567	-2.46323	RuvB-like AAA ATPase 2
55857_at	KIZ	-0.10792	0.927925	6.87398	-2.7251	0.0071822	0.246567	-2.46421	polo-like kinase 1 substrate 1
349114_at	LINC00265	-0.161017	0.894394	7.1948	-2.72493	0.00718582	0.246567	-2.46462	long intergenic non-protein coding RNA 265
80267_at	EDEM3	0.0782396	1.05573	8.74749	2.72348	0.00721581	0.246567	-2.46798	ER degradation enhancer, mannosidase alpha-like 3
84818_at	IL17RC	0.137778	1.10021	5.58964	2.72255	0.00723519	0.246567	-2.47015	interleukin 17 receptor C
11321_at	GPN1	-0.122498	0.918596	6.72352	-2.72255	0.00723523	0.246567	-2.47015	GPN-loop GTPase 1
80022_at	MYO15B	0.116253	1.08392	6.90383	2.72217	0.00724318	0.246567	-2.47104	myosin XVB pseudogene
54502_at	RBM47	0.110485	1.07959	9.89499	2.72201	0.00724657	0.246567	-2.47141	RNA binding motif protein 47
3006_at	HIST1H1C	-0.163786	0.892679	7.85185	-2.72018	0.00728484	0.247422	-2.47566	histone cluster 1, H1c
101927507_at	NA	-0.441679	0.736277	6.89536	-2.71892	0.00731129	0.247873	-2.47859	uncharacterized LOC101927507
79990_at	PLEKHH3	0.119869	1.08664	4.72291	2.71634	0.00736587	0.248302	-2.48459	pleckstrin homology domain containing, family H (with MyTH4 domain) member 3
689_at	BTF3	-0.131916	0.912618	10.2379	-2.71632	0.00736616	0.248302	-2.48462	basic transcription factor 3
7706_at	TRIM25	0.0911433	1.06521	11.413	2.71629	0.00736687	0.248302	-2.4847	tripartite motif containing 25
55658_at	RNF126	-0.102776	0.931239	8.34649	-2.71569	0.00737963	0.248302	-2.48609	ring finger protein 126
348235_at	SKA2	-0.148528	0.902171	5.95957	-2.71516	0.00739085	0.248302	-2.48732	spindle and kinetochore associated complex subunit 2
100859930_at	HEIH	0.137122	1.09971	7.36663	2.71381	0.00741957	0.248302	-2.49045	hepatocellular carcinoma up-regulated EZH2-associated long non-coding RNA
5450_at	POU2AF1	-0.294932	0.815111	6.00951	-2.7126	0.00744548	0.248302	-2.49326	POU class 2 associating factor 1
10490_at	VTI1B	-0.162292	0.893604	9.76237	-2.71241	0.00744965	0.248302	-2.49371	vesicle transport through interaction with t-SNAREs 1B
7771_at	ZNF112	0.20057	1.14915	4.55253	2.71112	0.00747733	0.248302	-2.4967	zinc finger protein 112
10537_at	UBD	0.0943822	1.06761	3.61497	2.71109	0.00747795	0.248302	-2.49677	ubiquitin D
728716_at	LINC01346	0.134424	1.09765	5.54403	2.70953	0.00751149	0.248302	-2.50037	uncharacterized LOC728716
693191_at	MIR606	0.340991	1.26663	5.03797	2.7094	0.00751441	0.248302	-2.50069	microRNA 606
11275_at	KLHL2	0.156326	1.11445	8.99015	2.70837	0.00753651	0.248302	-2.50305	kelch-like family member 2
494335_at	MIR423	-0.192628	0.875011	5.32741	-2.70831	0.00753787	0.248302	-2.5032	microRNA 423
57336_at	ZNF287	-0.172317	0.887416	5.73394	-2.70662	0.00757448	0.248302	-2.50711	zinc finger protein 287
23648_at	SSBP3	-0.221078	0.857924	9.84883	-2.70644	0.00757838	0.248302	-2.50752	single stranded DNA binding protein 3
9759_at	HDAC4	0.0903221	1.06461	8.00896	2.70589	0.00759048	0.248302	-2.50881	histone deacetylase 4
151473_at	SLC16A14	-0.260981	0.83452	4.46052	-2.70551	0.00759881	0.248302	-2.50969	solute carrier family 16, member 14
406984_at	MIR200B	0.149659	1.10931	5.25888	2.70525	0.00760439	0.248302	-2.51028	microRNA 200b
1173_at	AP2M1	-0.19738	0.872133	10.9488	-2.70501	0.00760973	0.248302	-2.51085	adaptor-related protein complex 2, mu 1 subunit
8031_at	NCOA4	-0.123802	0.917766	11.5991	-2.70398	0.00763222	0.248302	-2.51323	nuclear receptor coactivator 4
6273_at	S100A2	0.216277	1.16173	4.80214	2.70358	0.00764084	0.248302	-2.51414	S100 calcium binding protein A2
101928953_at	LOC101928953	0.104615	1.07521	4.71451	2.70347	0.00764335	0.248302	-2.5144	uncharacterized LOC101928953
374899_at	ZNF829	-0.203324	0.868547	5.14259	-2.70301	0.00765346	0.248302	-2.51547	zinc finger protein 829
653479_at	MRPL45P2	-0.172251	0.887457	4.69871	-2.70299	0.00765387	0.248302	-2.51551	mitochondrial ribosomal protein L45 pseudogene 2
56902_at	PNO1	-0.159893	0.895091	5.96021	-2.70126	0.00769183	0.248885	-2.5195	partner of NOB1 homolog (S. cerevisiae)
57061_at	HYMAI	0.183419	1.13557	5.724	2.70097	0.00769828	0.248885	-2.52017	hydatidiform mole associated and imprinted (non-protein coding)
138882_at	OR1N2	0.268348	1.20443	4.03121	2.70019	0.00771547	0.248976	-2.52197	olfactory receptor, family 1, subfamily N, member 2
151556_at	GPR155	0.110452	1.07957	9.27884	2.69965	0.00772756	0.248976	-2.52323	G protein-coupled receptor 155
267_at	AMFR	-0.191785	0.875522	10.6359	-2.696	0.00780876	0.250988	-2.53165	autocrine motility factor receptor, E3 ubiquitin protein ligase
8666_at	EIF3G	-0.102469	0.931438	10.476	-2.69527	0.00782504	0.250988	-2.53333	eukaryotic translation initiation factor 3, subunit G
9586_at	CREB5	0.0834986	1.05958	7.28657	2.69505	0.00783004	0.250988	-2.53385	cAMP responsive element binding protein 5
9126_at	SMC3	-0.118839	0.920929	7.74755	-2.69331	0.00786912	0.251812	-2.53786	structural maintenance of chromosomes 3
1209_at	CLPTM1	-0.0871058	0.941409	10.0297	-2.69189	0.00790109	0.252406	-2.54112	cleft lip and palate associated transmembrane protein 1
11342_at	RNF13	0.0961917	1.06895	10.8153	2.68962	0.0079526	0.253235	-2.54636	ring finger protein 13
7001_at	PRDX2	-0.256072	0.837365	11.3763	-2.68955	0.00795398	0.253235	-2.5465	peroxiredoxin 2
91522_at	COL23A1	0.127997	1.09278	5.87265	2.68743	0.00800234	0.254345	-2.55138	collagen, type XXIII, alpha 1
9622_at	KLK4	0.118465	1.08558	4.26999	2.68559	0.00804445	0.255252	-2.5556	kallikrein-related peptidase 4
64848_at	YTHDC2	0.0900915	1.06444	7.85957	2.68341	0.00809464	0.256207	-2.56061	YTH domain containing 2
84172_at	POLR1B	-0.145378	0.904143	5.71169	-2.68167	0.00813492	0.256207	-2.56461	polymerase (RNA) I polypeptide B, 128kDa
100996419_at	LOC100996419	-0.104523	0.930112	4.1784	-2.68161	0.0081363	0.256207	-2.56474	uncharacterized LOC100996419
819_at	CAMLG	-0.121439	0.91927	7.22653	-2.68091	0.00815259	0.256207	-2.56635	calcium modulating ligand
8578_at	SCARF1	0.199451	1.14826	7.59396	2.68028	0.00816731	0.256207	-2.5678	scavenger receptor class F, member 1
257068_at	PLCXD2	-0.246246	0.843087	6.09848	-2.6798	0.00817851	0.256207	-2.56891	phosphatidylinositol-specific phospholipase C, X domain containing 2
146712_at	B3GNTL1	0.143671	1.10471	7.31403	2.6788	0.00820191	0.256207	-2.57121	UDP-GlcNAc:betaGal beta-1,3-N-acetylglucosaminyltransferase-like 1
4676_at	NAP1L4	-0.130235	0.913683	8.56547	-2.67862	0.00820596	0.256207	-2.5716	nucleosome assembly protein 1-like 4
83448_at	PUS7L	-0.180914	0.882144	6.73521	-2.67769	0.00822776	0.256207	-2.57374	pseudouridylate synthase 7 homolog (S. cerevisiae)-like
4082_at	MARCKS	0.154268	1.11286	7.86121	2.67744	0.00823364	0.256207	-2.57431	myristoylated alanine-rich protein kinase C substrate
401934_at	RNF223	0.128463	1.09313	4.91972	2.67738	0.00823516	0.256207	-2.57446	ring finger protein 223
166929_at	SGMS2	0.173427	1.12773	6.04895	2.6772	0.0082392	0.256207	-2.57486	sphingomyelin synthase 2
9543_at	IGDCC3	0.132658	1.09631	4.50086	2.67618	0.00826335	0.256207	-2.57721	immunoglobulin superfamily, DCC subclass, member 3
11176_at	BAZ2A	0.0957484	1.06862	9.45507	2.6761	0.00826518	0.256207	-2.57739	bromodomain adjacent to zinc finger domain, 2A
8085_at	KMT2D	0.102835	1.07388	8.56285	2.67337	0.00832954	0.257558	-2.58363	lysine (K)-specific methyltransferase 2D
23166_at	STAB1	0.1928	1.14298	7.26543	2.67309	0.00833614	0.257558	-2.58427	stabilin 1
80008_at	TMEM156	-0.179952	0.882732	6.69463	-2.67236	0.00835362	0.257675	-2.58595	transmembrane protein 156
51366_at	UBR5	0.07631	1.05432	8.53353	2.671	0.0083859	0.258247	-2.58905	ubiquitin protein ligase E3 component n-recognin 5
4191_at	MDH2	-0.0877175	0.94101	10.7429	-2.67016	0.00840592	0.258441	-2.59097	malate dehydrogenase 2, NAD (mitochondrial)
163_at	AP2B1	-0.161925	0.893832	10.3133	-2.66897	0.00843455	0.258898	-2.59371	adaptor-related protein complex 2, beta 1 subunit
51533_at	PHF7	-0.125473	0.916703	5.99433	-2.66654	0.00849288	0.260041	-2.59925	PHD finger protein 7
200424_at	TET3	0.102245	1.07344	7.99963	2.66627	0.00849943	0.260041	-2.59987	tet methylcytosine dioxygenase 3
26873_at	OPLAH	0.168151	1.12362	5.35317	2.66464	0.00853886	0.260564	-2.60359	5-oxoprolinase (ATP-hydrolysing)
10944_at	C11orf58	-0.123039	0.918251	7.78555	-2.6642	0.00854951	0.260564	-2.60459	chromosome 11 open reading frame 58
23137_at	SMC5	-0.139513	0.907825	8.62292	-2.66342	0.00856848	0.260564	-2.60638	structural maintenance of chromosomes 5
26094_at	DCAF4	-0.179464	0.883031	6.11949	-2.66328	0.00857192	0.260564	-2.6067	DDB1 and CUL4 associated factor 4
8723_at	SNX4	-0.195408	0.873326	6.30333	-2.65727	0.00871924	0.262095	-2.6204	sorting nexin 4
55009_at	C19orf24	-0.111475	0.925641	7.38588	-2.65698	0.00872637	0.262095	-2.62105	chromosome 19 open reading frame 24
10221_at	TRIB1	0.133195	1.09672	8.86049	2.65688	0.00872882	0.262095	-2.62128	tribbles pseudokinase 1
257177_at	CFAP126	0.142354	1.1037	3.60123	2.65678	0.00873133	0.262095	-2.62151	chromosome 1 open reading frame 192
10419_at	PRMT5	0.15142	1.11066	7.941	2.65658	0.00873617	0.262095	-2.62195	protein arginine methyltransferase 5
1184_at	CLCN5	0.120629	1.08721	5.28859	2.65651	0.00873792	0.262095	-2.62212	chloride channel, voltage-sensitive 5
973_at	CD79A	-0.210177	0.864431	10.1054	-2.65642	0.00874008	0.262095	-2.62231	CD79a molecule, immunoglobulin-associated alpha
93594_at	TBC1D31	-0.140894	0.906957	7.46434	-2.65596	0.00875161	0.262095	-2.62337	TBC1 domain family, member 31
7259_at	TSPYL1	-0.0998793	0.933111	7.30747	-2.65559	0.00876063	0.262095	-2.6242	TSPY-like 1
9452_at	ITM2A	-0.206403	0.866696	7.29655	-2.65503	0.00877464	0.262095	-2.62549	integral membrane protein 2A
84852_at	ATP1A1-AS1	-0.128067	0.915056	6.67474	-2.65458	0.0087857	0.262095	-2.6265	ATP1A1 opposite strand
149076_at	ZNF362	-0.0959797	0.935637	8.46272	-2.65431	0.00879239	0.262095	-2.62711	zinc finger protein 362
51441_at	YTHDF2	-0.0830974	0.944029	7.6935	-2.65387	0.00880335	0.262095	-2.62811	YTH domain family, member 2
9753_at	ZSCAN12	-0.174736	0.88593	5.01519	-2.65301	0.00882487	0.26232	-2.63007	zinc finger and SCAN domain containing 12
8776_at	MTMR1	0.0892083	1.06379	9.17815	2.65203	0.00884934	0.262525	-2.6323	myotubularin related protein 1
147407_at	SLC25A52	0.16642	1.12227	3.96002	2.65112	0.00887225	0.262525	-2.63437	solute carrier family 25, member 52
6741_at	SSB	-0.168672	0.889661	8.28349	-2.65106	0.00887362	0.262525	-2.6345	Sjogren syndrome antigen B (autoantigen La)
163702_at	IFNLR1	-0.176453	0.884876	5.42417	-2.6493	0.00891791	0.262717	-2.6385	interferon, lambda receptor 1
503645_at	DPRXP4	0.158529	1.11615	7.02011	2.64916	0.00892158	0.262717	-2.63883	divergent-paired related homeobox pseudogene 4
6731_at	SRP72	-0.115092	0.923324	9.68578	-2.64798	0.00895134	0.262717	-2.6415	signal recognition particle 72kDa
257357_at	NA	0.154219	1.11282	3.78082	2.64752	0.008963	0.262717	-2.64255	BRWD1 intronic transcript 2 (non-protein coding)
9869_at	SETDB1	0.0892571	1.06382	7.87776	2.6475	0.00896346	0.262717	-2.64259	SET domain, bifurcated 1
1508_at	CTSB	-0.133155	0.911835	12.2649	-2.64748	0.00896388	0.262717	-2.64263	cathepsin B
55743_at	CHFR	0.0830697	1.05927	7.56118	2.64575	0.00900791	0.263028	-2.64656	checkpoint with forkhead and ring finger domains, E3 ubiquitin protein ligase
3034_at	HAL	0.163427	1.11994	9.48828	2.64541	0.00901641	0.263028	-2.64732	histidine ammonia-lyase
9075_at	CLDN2	-0.0990597	0.933641	3.95944	-2.64512	0.00902394	0.263028	-2.64799	claudin 2
101928571_at	ZNF649-AS1	0.150435	1.1099	3.8143	2.64451	0.00903933	0.263028	-2.64936	uncharacterized LOC101928571
126767_at	AADACL3	0.16914	1.12439	4.02859	2.64385	0.00905622	0.263028	-2.65086	arylacetamide deacetylase-like 3
23355_at	VPS8	0.100674	1.07227	8.95436	2.6436	0.00906263	0.263028	-2.65143	vacuolar protein sorting 8 homolog (S. cerevisiae)
28424_at	IGHV3-48	-0.285021	0.82073	9.9665	-2.64322	0.00907235	0.263028	-2.65229	immunoglobulin heavy variable 3-48
100505648_at	RAD51-AS1	-0.141743	0.906423	7.29801	-2.64198	0.00910412	0.263232	-2.65509	RAD51 antisense RNA 1 (head to head)
2580_at	GAK	0.0714157	1.05075	8.55659	2.64175	0.00910995	0.263232	-2.65561	cyclin G associated kinase
101929355_at	LOC101929355	0.0763178	1.05432	3.66859	2.64131	0.00912134	0.263232	-2.65661	uncharacterized LOC101929355
6574_at	SLC20A1	0.113559	1.08189	9.21947	2.63729	0.00922539	0.264492	-2.66572	solute carrier family 20 (phosphate transporter), member 1
7038_at	TG	0.191506	1.14196	6.013	2.63709	0.00923051	0.264492	-2.66616	thyroglobulin
10825_at	NEU3	0.124641	1.09024	6.40867	2.6368	0.00923804	0.264492	-2.66682	sialidase 3 (membrane sialidase)
643387_at	LOC643387	-0.233811	0.850386	3.69508	-2.63629	0.00925128	0.264492	-2.66797	TAR DNA binding protein pseudogene
23765_at	IL17RA	0.0644705	1.0457	12.1203	2.63589	0.00926164	0.264492	-2.66886	interleukin 17 receptor A
55423_at	SIRPG	-0.181137	0.882008	10.5898	-2.63573	0.0092659	0.264492	-2.66923	signal-regulatory protein gamma
10988_at	METAP2	-0.152524	0.899675	6.76016	-2.63483	0.00928946	0.264492	-2.67127	methionyl aminopeptidase 2
56950_at	SMYD2	-0.13433	0.911093	7.85256	-2.63459	0.00929568	0.264492	-2.67181	SET and MYND domain containing 2
23389_at	MED13L	0.0781119	1.05564	10.1718	2.63451	0.00929788	0.264492	-2.672	mediator complex subunit 13-like
54949_at	SDHAF2	-0.055652	0.96216	8.34448	-2.63421	0.00930559	0.264492	-2.67266	succinate dehydrogenase complex assembly factor 2
389827_at	TMEM8C	0.116289	1.08394	4.20803	2.63365	0.0093204	0.264514	-2.67394	transmembrane protein 8C
100289061_at	LOC100289061	0.230457	1.17321	6.11105	2.63291	0.00933965	0.264661	-2.6756	uncharacterized LOC100289061
51379_at	CRLF3	-0.084653	0.943011	9.58805	-2.63165	0.00937284	0.26485	-2.67844	cytokine receptor-like factor 3
55356_at	SLC22A15	0.138982	1.10113	8.44363	2.63086	0.00939387	0.26485	-2.68024	solute carrier family 22, member 15
431707_at	LHX8	0.0989114	1.07097	3.88577	2.63061	0.00940035	0.26485	-2.68079	LIM homeobox 8
11181_at	TREH	0.105313	1.07573	3.63359	2.63052	0.00940263	0.26485	-2.68099	trehalase (brush-border membrane glycoprotein)
7690_at	ZNF131	-0.148046	0.902472	7.47137	-2.62734	0.00948702	0.26658	-2.68816	zinc finger protein 131
58488_at	PCTP	-0.209661	0.86474	7.93682	-2.62714	0.0094924	0.26658	-2.68861	phosphatidylcholine transfer protein
7695_at	ZNF136	-0.137938	0.908817	8.15411	-2.6235	0.00959001	0.267505	-2.69681	zinc finger protein 136
100507117_at	ASAP1-IT2	0.129932	1.09424	7.78851	2.62349	0.00959034	0.267505	-2.69684	ASAP1 intronic transcript 2 (non-protein coding)
692207_at	SNORD91A	0.251192	1.19019	3.71657	2.62348	0.00959043	0.267505	-2.69685	small nucleolar RNA, C/D box 91A
23403_at	FBXO46	-0.101965	0.931763	7.03201	-2.62184	0.00963479	0.267505	-2.70055	F-box protein 46
9994_at	CASP8AP2	-0.160904	0.894464	7.40395	-2.61991	0.00968707	0.267505	-2.70489	caspase 8 associated protein 2
26269_at	FBXO8	-0.105326	0.929595	7.67774	-2.61819	0.00973383	0.267505	-2.70875	F-box protein 8
25801_at	GCA	0.0838649	1.05985	11.8959	2.618	0.00973913	0.267505	-2.70919	grancalcin, EF-hand calcium binding protein
100500843_at	MIR3922	0.186933	1.13834	4.06178	2.61706	0.00976468	0.267505	-2.71129	microRNA 3922
2776_at	GNAQ	0.100785	1.07236	10.7687	2.61679	0.009772	0.267505	-2.71189	guanine nucleotide binding protein (G protein), q polypeptide
84365_at	NIFK	-0.185372	0.879422	6.91276	-2.61621	0.00978796	0.267505	-2.7132	nucleolar protein interacting with the FHA domain of MKI67
100131726_at	FAM83A-AS1	0.122588	1.08869	3.98595	2.61617	0.00978907	0.267505	-2.71329	FAM83A antisense RNA 1
8554_at	PIAS1	0.0497922	1.03512	11.492	2.61598	0.00979431	0.267505	-2.71372	protein inhibitor of activated STAT, 1
203228_at	C9orf72	0.117259	1.08467	9.59697	2.61575	0.00980053	0.267505	-2.71422	chromosome 9 open reading frame 72
10015_at	PDCD6IP	0.080895	1.05767	10.5144	2.61557	0.00980543	0.267505	-2.71463	programmed cell death 6 interacting protein
23514_at	SPIDR	0.0823781	1.05876	7.89734	2.6153	0.00981295	0.267505	-2.71524	scaffolding protein involved in DNA repair
79677_at	SMC6	-0.142338	0.90605	7.01885	-2.6152	0.00981568	0.267505	-2.71546	structural maintenance of chromosomes 6
100302196_at	MIR1234	-0.239701	0.846921	4.97703	-2.61487	0.00982473	0.267505	-2.7162	microRNA 1234
4068_at	SH2D1A	-0.189991	0.876611	7.57439	-2.61467	0.00983035	0.267505	-2.71666	SH2 domain containing 1A
55219_at	TMEM57	-0.12171	0.919098	8.06889	-2.61465	0.00983092	0.267505	-2.71671	transmembrane protein 57
29937_at	NENF	-0.138609	0.908395	6.17965	-2.61407	0.00984665	0.267505	-2.71799	neudesin neurotrophic factor
154467_at	CCDC167	-0.177466	0.884255	5.42233	-2.61386	0.00985251	0.267505	-2.71846	coiled-coil domain containing 167
90288_at	EFCAB12	0.164602	1.12086	5.68609	2.61187	0.00990761	0.267505	-2.72293	EF-hand calcium binding domain 12
8086_at	AAAS	-0.0985733	0.933956	8.34701	-2.61163	0.00991415	0.267505	-2.72346	achalasia, adrenocortical insufficiency, alacrimia
9092_at	SART1	0.101953	1.07323	7.26455	2.61061	0.00994264	0.267505	-2.72576	squamous cell carcinoma antigen recognized by T cells
10608_at	MXD4	-0.197502	0.872059	8.19222	-2.61021	0.00995361	0.267505	-2.72664	MAX dimerization protein 4
55840_at	EAF2	0.1351	1.09817	9.38389	2.60925	0.00998044	0.267505	-2.7288	ELL associated factor 2
26019_at	UPF2	-0.0857035	0.942325	8.52603	-2.60871	0.00999544	0.267505	-2.73001	UPF2 regulator of nonsense transcripts homolog (yeast)
729291_at	LOC729291	-0.22398	0.8562	6.85719	-2.6087	0.00999571	0.267505	-2.73003	uncharacterized LOC729291
79134_at	TMEM185B	0.124851	1.0904	8.73919	2.60869	0.00999607	0.267505	-2.73006	transmembrane protein 185B
8604_at	SLC25A12	-0.120071	0.920142	7.11568	-2.60868	0.00999634	0.267505	-2.73008	solute carrier family 25 (aspartate/glutamate carrier), member 12
4851_at	NOTCH1	0.122412	1.08855	9.74381	2.60794	0.0100171	0.267505	-2.73174	notch 1
2873_at	GPS1	-0.101261	0.932218	9.32975	-2.60759	0.0100269	0.267505	-2.73252	G protein pathway suppressor 1
1854_at	DUT	-0.296021	0.814495	4.53127	-2.60699	0.0100435	0.267505	-2.73385	deoxyuridine triphosphatase
56479_at	KCNQ5	-0.175315	0.885574	6.38213	-2.60684	0.0100478	0.267505	-2.73419	potassium voltage-gated channel, KQT-like subfamily, member 5
55002_at	TMCO3	0.158094	1.11581	8.02351	2.60628	0.0100637	0.267505	-2.73545	transmembrane and coiled-coil domains 3
55285_at	RBM41	-0.137713	0.908959	6.31345	-2.60577	0.0100778	0.267505	-2.73658	RNA binding motif protein 41
90736_at	FAM104B	-0.194042	0.874153	7.42727	-2.60398	0.0101284	0.267505	-2.74059	family with sequence similarity 104, member B
80764_at	THAP7	-0.127174	0.915623	6.95107	-2.60345	0.0101433	0.267505	-2.74177	THAP domain containing 7
51386_at	EIF3L	-0.100492	0.932715	11.136	-2.60281	0.0101615	0.267505	-2.7432	eukaryotic translation initiation factor 3, subunit L
23144_at	ZC3H3	0.0938049	1.06718	7.64081	2.60244	0.010172	0.267505	-2.74403	zinc finger CCCH-type containing 3
8242_at	KDM5C	0.086818	1.06203	8.06743	2.60218	0.0101794	0.267505	-2.74461	lysine (K)-specific demethylase 5C
158471_at	PRUNE2	0.249734	1.18899	4.68707	2.60186	0.0101885	0.267505	-2.74533	prune homolog 2 (Drosophila)
25792_at	CIZ1	-0.143523	0.905306	8.74356	-2.6007	0.0102215	0.267505	-2.74791	CDKN1A interacting zinc finger protein 1
645455_at	CEP170P1	0.152995	1.11188	6.4834	2.60022	0.0102351	0.267505	-2.74899	centrosomal protein 170kDa pseudogene 1
366_at	AQP9	0.0578867	1.04094	12.4394	2.59992	0.0102436	0.267505	-2.74965	aquaporin 9
7760_at	ZNF213	0.107547	1.07739	5.50795	2.59982	0.0102464	0.267505	-2.74987	zinc finger protein 213
84916_at	CIRH1A	-0.0891031	0.940107	8.64547	-2.59918	0.0102647	0.267505	-2.75129	cirrhosis, autosomal recessive 1A (cirhin)
29883_at	CNOT7	-0.112778	0.924805	6.98971	-2.59857	0.0102823	0.267505	-2.75267	CCR4-NOT transcription complex, subunit 7
339855_at	KY	0.121655	1.08798	5.42542	2.59813	0.0102949	0.267505	-2.75364	kyphoscoliosis peptidase
2805_at	GOT1	-0.0944912	0.936602	7.72942	-2.59778	0.0103048	0.267505	-2.75442	glutamic-oxaloacetic transaminase 1, soluble
284459_at	HKR1	-0.174369	0.886155	6.32655	-2.59777	0.0103051	0.267505	-2.75444	HKR1, GLI-Kruppel zinc finger family member
100507002_at	LOC100507002	0.296204	1.22791	4.6912	2.59745	0.0103143	0.267505	-2.75515	uncharacterized LOC100507002
9555_at	H2AFY	0.0962188	1.06897	10.3921	2.59739	0.010316	0.267505	-2.75529	H2A histone family, member Y
54094_at	NA	0.30032	1.23142	6.3097	2.59727	0.0103197	0.267505	-2.75557	chromosome 21 open reading frame 15
79772_at	MCTP1	0.0954928	1.06843	9.3695	2.59716	0.0103229	0.267505	-2.75582	multiple C2 domains, transmembrane 1
23443_at	SLC35A3	-0.137949	0.90881	6.51511	-2.59667	0.0103367	0.267505	-2.75689	solute carrier family 35 (UDP-N-acetylglucosamine (UDP-GlcNAc) transporter), member A3
331_at	XIAP	0.110923	1.07992	6.19157	2.59646	0.0103429	0.267505	-2.75737	X-linked inhibitor of apoptosis
151516_at	ASPRV1	0.228751	1.17182	7.11901	2.59599	0.0103566	0.267505	-2.75843	aspartic peptidase, retroviral-like 1
257144_at	GCSAM	-0.167089	0.890638	6.8342	-2.59542	0.010373	0.267505	-2.7597	germinal center-associated, signaling and motility
23385_at	NCSTN	0.0915009	1.06548	10.6459	2.59476	0.010392	0.267505	-2.76116	nicastrin
693129_at	MIR548C	0.175846	1.12963	8.7506	2.59474	0.0103926	0.267505	-2.7612	microRNA 548c
100616284_at	MIR4489	0.131213	1.09521	7.6621	2.59382	0.0104192	0.267825	-2.76326	microRNA 4489
85009_at	MGC16025	0.152989	1.11187	5.07243	2.59207	0.0104701	0.268043	-2.76715	uncharacterized LOC85009
126070_at	ZNF440	-0.183821	0.880368	6.7565	-2.59149	0.010487	0.268043	-2.76845	zinc finger protein 440
163087_at	ZNF383	-0.141848	0.906358	7.90491	-2.59131	0.0104921	0.268043	-2.76884	zinc finger protein 383
1937_at	EEF1G	-0.0881161	0.94075	11.9926	-2.59125	0.0104939	0.268043	-2.76897	eukaryotic translation elongation factor 1 gamma
51031_at	GLOD4	-0.125903	0.91643	6.79488	-2.59108	0.010499	0.268043	-2.76936	glyoxalase domain containing 4
162387_at	MFSD6L	0.130919	1.09499	4.96521	2.59056	0.0105141	0.268043	-2.77051	major facilitator superfamily domain containing 6-like
4882_at	NPR2	0.16319	1.11976	5.18718	2.5901	0.0105274	0.268043	-2.77152	natriuretic peptide receptor B/guanylate cyclase B (atrionatriuretic peptide receptor B)
2887_at	GRB10	0.203763	1.1517	6.12509	2.58941	0.0105476	0.268133	-2.77306	growth factor receptor-bound protein 10
83637_at	ZMIZ2	0.0878847	1.06281	7.85327	2.58854	0.0105732	0.268133	-2.775	zinc finger, MIZ-type containing 2
7150_at	TOP1	-0.108888	0.927303	10.8368	-2.58844	0.0105762	0.268133	-2.77522	topoisomerase (DNA) I
5346_at	PLIN1	0.122696	1.08877	4.75601	2.58804	0.0105879	0.268133	-2.77611	perilipin 1
80173_at	IFT74	-0.186989	0.878437	5.33833	-2.58717	0.0106136	0.26842	-2.77804	intraflagellar transport 74 homolog (Chlamydomonas)
28626_at	TRBJ2-3	-0.161503	0.894093	10.5788	-2.58593	0.0106503	0.268523	-2.78081	T cell receptor beta joining 2-3
10767_at	HBS1L	-0.110047	0.926558	8.84922	-2.58552	0.0106622	0.268523	-2.7817	HBS1-like (S. cerevisiae)
5984_at	RFC4	-0.129463	0.914171	6.24434	-2.58552	0.0106624	0.268523	-2.78172	replication factor C (activator 1) 4, 37kDa
8611_at	PPAP2A	-0.163981	0.892559	7.19932	-2.5851	0.0106747	0.268523	-2.78264	phosphatidic acid phosphatase type 2A
6793_at	STK10	0.0714649	1.05078	10.8688	2.58281	0.0107429	0.268716	-2.78773	serine/threonine kinase 10
55160_at	ARHGEF10L	0.133652	1.09707	6.17586	2.58248	0.0107526	0.268716	-2.78845	Rho guanine nucleotide exchange factor (GEF) 10-like
10079_at	ATP9A	0.239844	1.18087	5.85108	2.58205	0.0107654	0.268716	-2.7894	ATPase, class II, type 9A
140731_at	ANKRD60	0.106899	1.07691	3.99549	2.58199	0.0107673	0.268716	-2.78955	ankyrin repeat domain 60
5893_at	RAD52	0.125825	1.09113	6.25715	2.58135	0.0107865	0.268716	-2.79097	RAD52 homolog (S. cerevisiae)
654231_at	OCM	-0.171395	0.887984	5.61853	-2.58121	0.0107905	0.268716	-2.79127	oncomodulin
116985_at	ARAP1	0.098078	1.07035	9.31958	2.5807	0.0108059	0.268716	-2.79241	ArfGAP with RhoGAP domain, ankyrin repeat and PH domain 1
5884_at	RAD17	-0.127374	0.915497	7.19736	-2.58003	0.0108259	0.268716	-2.79388	RAD17 homolog (S. pombe)
255488_at	RNF144B	0.105512	1.07588	8.81637	2.58	0.0108269	0.268716	-2.79396	ring finger protein 144B
81611_at	ANP32E	-0.148076	0.902453	6.90642	-2.57999	0.0108272	0.268716	-2.79398	acidic (leucine-rich) nuclear phosphoprotein 32 family, member E
165530_at	CLEC4F	0.321955	1.25002	5.03968	2.57958	0.0108395	0.268716	-2.79489	C-type lectin domain family 4, member F
26228_at	STAP1	-0.243511	0.844687	6.26949	-2.57791	0.0108897	0.269422	-2.79858	signal transducing adaptor family member 1
101929243_at	LOC101929243	-0.140962	0.906914	7.41068	-2.57716	0.0109123	0.269422	-2.80024	uncharacterized LOC101929243
23347_at	SMCHD1	0.0712918	1.05066	11.5948	2.57703	0.0109164	0.269422	-2.80054	structural maintenance of chromosomes flexible hinge domain containing 1
55322_at	C5orf22	-0.0845102	0.943105	8.79151	-2.57673	0.0109252	0.269422	-2.80119	chromosome 5 open reading frame 22
56242_at	ZNF253	-0.195405	0.873328	7.09426	-2.57473	0.0109862	0.270313	-2.80564	zinc finger protein 253
101410538_at	MMP24-AS1	-0.110348	0.926364	8.21764	-2.5746	0.0109901	0.270313	-2.80592	MMP24 antisense RNA 1
10391_at	CORO2B	-0.161213	0.894273	4.034	-2.57129	0.0110909	0.271609	-2.81322	coronin, actin binding protein, 2B
3163_at	HMOX2	-0.0887053	0.940366	7.30288	-2.57025	0.0111231	0.271609	-2.81553	heme oxygenase (decycling) 2
9360_at	PPIG	-0.164114	0.892476	7.12462	-2.57013	0.0111266	0.271609	-2.81579	peptidylprolyl isomerase G (cyclophilin G)
6314_at	ATXN7	0.0715399	1.05084	9.95686	2.56988	0.0111343	0.271609	-2.81634	ataxin 7
254128_at	NIFK-AS1	-0.119739	0.920354	6.27062	-2.56972	0.0111392	0.271609	-2.81669	NIFK antisense RNA 1
26586_at	CKAP2	-0.15906	0.895608	6.4881	-2.56948	0.0111467	0.271609	-2.81723	cytoskeleton associated protein 2
388564_at	TMEM238	-0.147391	0.902882	9.24342	-2.56934	0.011151	0.271609	-2.81754	transmembrane protein 238
441177_at	LINC00602	0.125078	1.09057	4.03826	2.56871	0.0111705	0.271609	-2.81893	long intergenic non-protein coding RNA 602
9863_at	MAGI2	0.160034	1.11731	4.1256	2.56802	0.0111919	0.271609	-2.82046	membrane associated guanylate kinase, WW and PDZ domain containing 2
399823_at	FOXI2	0.131625	1.09553	5.12837	2.56716	0.0112185	0.271609	-2.82236	forkhead box I2
51311_at	TLR8	0.0916548	1.06559	9.79612	2.56713	0.0112194	0.271609	-2.82243	toll-like receptor 8
1105_at	CHD1	0.0828719	1.05912	8.99519	2.56686	0.0112276	0.271609	-2.82301	chromodomain helicase DNA binding protein 1
8760_at	CDS2	0.100798	1.07237	10.4304	2.56672	0.0112319	0.271609	-2.82331	CDP-diacylglycerol synthase (phosphatidate cytidylyltransferase) 2
375449_at	MAST4	0.1666	1.12241	6.52644	2.56577	0.0112616	0.271609	-2.82542	microtubule associated serine/threonine kinase family member 4
284058_at	KANSL1	0.0806396	1.05749	9.72956	2.56561	0.0112666	0.271609	-2.82578	KAT8 regulatory NSL complex subunit 1
27000_at	DNAJC2	-0.132595	0.912189	6.71212	-2.56538	0.0112737	0.271609	-2.82628	DnaJ (Hsp40) homolog, subfamily C, member 2
118427_at	OLFM3	0.119718	1.08652	3.73803	2.56475	0.0112931	0.271728	-2.82765	olfactomedin 3
643733_at	LOC643733	-0.0822734	0.944568	6.82356	-2.56358	0.0113298	0.272262	-2.83024	caspase 4, apoptosis-related cysteine peptidase pseudogene
390072_at	OR52N4	-0.243476	0.844708	5.12351	-2.5629	0.011351	0.272425	-2.83174	olfactory receptor, family 52, subfamily N, member 4
686_at	BTD	-0.0767078	0.948219	5.61801	-2.56192	0.0113817	0.272812	-2.83389	biotinidase
116842_at	LEAP2	0.149263	1.109	5.01935	2.56108	0.0114081	0.273098	-2.83575	liver expressed antimicrobial peptide 2
26278_at	SACS	-0.152753	0.899532	6.69167	-2.56008	0.0114396	0.273503	-2.83794	spastic ataxia of Charlevoix-Saguenay (sacsin)
310_at	ANXA7	-0.0919613	0.938246	8.4702	-2.55916	0.0114686	0.273848	-2.83997	annexin A7
1130_at	LYST	0.0721544	1.05129	10.2485	2.55845	0.0114911	0.274038	-2.84153	lysosomal trafficking regulator
219749_at	ZNF25	-0.146935	0.903167	6.66481	-2.55748	0.011522	0.274336	-2.84368	zinc finger protein 25
662_at	BNIP1	-0.133789	0.911434	5.38936	-2.55712	0.0115334	0.274336	-2.84446	BCL2/adenovirus E1B 19kDa interacting protein 1
3360_at	HTR4	0.117396	1.08478	3.94673	2.55668	0.0115473	0.274336	-2.84543	5-hydroxytryptamine (serotonin) receptor 4, G protein-coupled
150368_at	FAM109B	0.130419	1.09461	5.59187	2.55611	0.0115655	0.274421	-2.84668	family with sequence similarity 109, member B
6452_at	SH3BP2	0.0912477	1.06529	7.77542	2.55371	0.0116421	0.275891	-2.85196	SH3-domain binding protein 2
23201_at	FAM168A	0.0752142	1.05352	7.52679	2.55238	0.0116847	0.276376	-2.85487	family with sequence similarity 168, member A
401105_at	FLJ42393	0.122977	1.08898	6.04273	2.55206	0.0116949	0.276376	-2.85557	uncharacterized LOC401105
51090_at	PLLP	-0.183798	0.880382	5.36726	-2.5517	0.0117066	0.276376	-2.85637	plasmolipin
6209_at	RPS15	-0.0801718	0.945945	4.47858	-2.54964	0.011773	0.277188	-2.86088	ribosomal protein S15
93035_at	PKHD1L1	0.206078	1.15355	4.58707	2.54935	0.0117825	0.277188	-2.86152	polycystic kidney and hepatic disease 1 (autosomal recessive)-like 1
4253_at	CTAGE5	0.184835	1.13669	4.9969	2.54882	0.0117996	0.277188	-2.86268	CTAGE family, member 5
114932_at	MRFAP1L1	-0.155313	0.897937	6.63879	-2.54881	0.0117999	0.277188	-2.8627	Morf4 family associated protein 1-like 1
4141_at	MARS	0.0703778	1.04999	8.90138	2.54653	0.011874	0.278374	-2.8677	methionyl-tRNA synthetase
83401_at	ELOVL3	0.163422	1.11994	3.76422	2.54635	0.01188	0.278374	-2.8681	ELOVL fatty acid elongase 3
728392_at	LOC728392	0.112981	1.08146	9.18734	2.54578	0.0118987	0.278465	-2.86935	uncharacterized LOC728392
28948_at	IGKJ3	-0.30824	0.807626	9.89869	-2.54494	0.0119261	0.278699	-2.87119	immunoglobulin kappa joining 3
101927599_at	ZNF529-AS1	-0.183861	0.880344	6.54985	-2.54438	0.0119444	0.278699	-2.87241	uncharacterized LOC101927599
9473_at	THEMIS2	0.0651138	1.04617	11.4357	2.54411	0.0119531	0.278699	-2.87299	thymocyte selection associated family member 2
11284_at	PNKP	0.0887024	1.06341	7.94377	2.54306	0.0119877	0.278867	-2.8753	polynucleotide kinase 3'-phosphatase
8227_at	AKAP17A	0.108259	1.07793	7.50786	2.54299	0.01199	0.278867	-2.87545	A kinase (PRKA) anchor protein 17A
155_at	ADRB3	0.178358	1.1316	4.58321	2.5424	0.0120093	0.278972	-2.87673	adrenoceptor beta 3
51184_at	GPN3	-0.181431	0.881828	5.71981	-2.54079	0.0120624	0.27986	-2.88025	GPN-loop GTPase 3
29103_at	DNAJC15	-0.189265	0.877052	9.38841	-2.53962	0.0121012	0.280413	-2.88281	DnaJ (Hsp40) homolog, subfamily C, member 15
23327_at	NEDD4L	-0.262283	0.833768	6.89324	-2.53839	0.012142	0.280731	-2.88549	neural precursor cell expressed, developmentally down-regulated 4-like, E3 ubiquitin protein ligase
54977_at	SLC25A38	-0.144293	0.904822	9.53092	-2.53788	0.0121591	0.280731	-2.88662	solute carrier family 25, member 38
3559_at	IL2RA	-0.171437	0.887958	7.08295	-2.53755	0.0121701	0.280731	-2.88734	interleukin 2 receptor, alpha
66008_at	TRAK2	-0.199315	0.870964	10.6162	-2.53703	0.0121874	0.280731	-2.88847	trafficking protein, kinesin binding 2
10307_at	APBB3	0.120386	1.08703	8.91256	2.53668	0.012199	0.280731	-2.88923	amyloid beta (A4) precursor protein-binding, family B, member 3
6573_at	SLC19A1	0.1075	1.07736	7.77001	2.53652	0.0122044	0.280731	-2.88958	solute carrier family 19 (folate transporter), member 1
101929385_at	NA	0.116521	1.08412	7.83209	2.53549	0.0122387	0.281177	-2.89182	uncharacterized LOC101929385
29035_at	C16orf72	0.0790073	1.05629	10.4225	2.53485	0.0122602	0.281326	-2.89322	chromosome 16 open reading frame 72
51602_at	NOP58	-0.159953	0.895054	8.5677	-2.53352	0.012305	0.281732	-2.89613	NOP58 ribonucleoprotein
28670_at	TRAV13-2	-0.236691	0.84869	7.86372	-2.53344	0.0123078	0.281732	-2.89631	T cell receptor alpha variable 13-2
867_at	CBL	0.0918674	1.06575	10.6516	2.53285	0.0123275	0.281839	-2.89758	Cbl proto-oncogene, E3 ubiquitin protein ligase
9453_at	GGPS1	-0.12029	0.920003	6.83505	-2.53118	0.0123839	0.282323	-2.90122	geranylgeranyl diphosphate synthase 1
122961_at	ISCA2	-0.0886803	0.940383	7.22048	-2.52964	0.0124362	0.282323	-2.90458	iron-sulfur cluster assembly 2
339745_at	SPOPL	0.0774269	1.05513	9.62545	2.52935	0.0124462	0.282323	-2.90522	speckle-type POZ protein-like
2323_at	FLT3LG	-0.126541	0.916025	10.6923	-2.52874	0.0124669	0.282323	-2.90654	fms-related tyrosine kinase 3 ligand
28468_at	IGHV1-18	-0.32429	0.798692	8.67764	-2.52846	0.0124763	0.282323	-2.90714	immunoglobulin heavy variable 1-18
7388_at	UQCRH	-0.210461	0.864261	4.66127	-2.52779	0.0124991	0.282323	-2.9086	ubiquinol-cytochrome c reductase hinge protein
29080_at	CCDC59	-0.154996	0.898135	7.378	-2.52756	0.012507	0.282323	-2.9091	coiled-coil domain containing 59
10606_at	PAICS	-0.0828208	0.94421	3.85279	-2.52686	0.012531	0.282323	-2.91063	phosphoribosylaminoimidazole carboxylase, phosphoribosylaminoimidazole succinocarboxamide synthetase
55297_at	CCDC91	-0.166435	0.891042	7.83386	-2.5262	0.0125536	0.282323	-2.91207	coiled-coil domain containing 91
10067_at	SCAMP3	-0.108423	0.927601	7.42491	-2.52608	0.0125577	0.282323	-2.91233	secretory carrier membrane protein 3
55096_at	EBLN2	0.120806	1.08734	7.14902	2.526	0.0125604	0.282323	-2.9125	endogenous Bornavirus-like nucleoprotein 2
5052_at	PRDX1	-0.129585	0.914095	9.2894	-2.52547	0.0125787	0.282323	-2.91366	peroxiredoxin 1
11345_at	GABARAPL2	-0.13752	0.909081	11.7373	-2.52488	0.0125989	0.282323	-2.91493	GABA(A) receptor-associated protein-like 2
153364_at	MBLAC2	-0.136387	0.909795	6.69051	-2.52339	0.0126502	0.282323	-2.91817	metallo-beta-lactamase domain containing 2
101927565_at	LINC01267	0.0879302	1.06284	3.69799	2.52315	0.0126584	0.282323	-2.91868	uncharacterized LOC101927565
100129482_at	ZNF37BP	-0.094941	0.936311	8.09894	-2.52291	0.0126668	0.282323	-2.91922	zinc finger protein 37B, pseudogene
6117_at	RPA1	-0.10322	0.930953	7.99561	-2.52275	0.0126722	0.282323	-2.91955	replication protein A1, 70kDa
6165_at	RPL35A	-0.139421	0.907883	9.14279	-2.52238	0.0126851	0.282323	-2.92036	ribosomal protein L35a
1382_at	CRABP2	0.146653	1.107	4.35865	2.52235	0.0126861	0.282323	-2.92043	cellular retinoic acid binding protein 2
10847_at	SRCAP	0.0801271	1.05711	8.58392	2.5221	0.0126949	0.282323	-2.92098	Snf2-related CREBBP activator protein
118460_at	EXOSC6	-0.134659	0.910885	8.25805	-2.52208	0.0126955	0.282323	-2.92102	exosome component 6
9318_at	COPS2	-0.207246	0.866189	9.19793	-2.52173	0.0127076	0.282323	-2.92177	COP9 signalosome subunit 2
643036_at	SLED1	0.166486	1.12232	8.748	2.52167	0.0127098	0.282323	-2.92191	proteoglycan 3 pseudogene
55311_at	ZNF444	-0.136994	0.909412	5.36271	-2.5213	0.0127226	0.282323	-2.92271	zinc finger protein 444
57580_at	PREX1	0.0910741	1.06516	10.3262	2.52085	0.0127382	0.282323	-2.92369	phosphatidylinositol-3,4,5-trisphosphate-dependent Rac exchange factor 1
8672_at	EIF4G3	0.0858691	1.06133	8.66937	2.52083	0.0127387	0.282323	-2.92373	eukaryotic translation initiation factor 4 gamma, 3
28731_at	TRAJ24	-0.29777	0.813509	8.68956	-2.51973	0.012777	0.282544	-2.92612	T cell receptor alpha joining 24
375616_at	KCP	0.102634	1.07373	4.86406	2.51941	0.0127881	0.282544	-2.9268	kielin/chordin-like protein
59341_at	TRPV4	0.123028	1.08902	4.63817	2.51925	0.0127938	0.282544	-2.92716	transient receptor potential cation channel, subfamily V, member 4
5350_at	PLN	0.119219	1.08615	4.30205	2.51837	0.0128243	0.282628	-2.92906	phospholamban
10921_at	RNPS1	-0.0638005	0.95674	9.14726	-2.51828	0.0128276	0.282628	-2.92926	RNA binding protein S1, serine-rich domain
23731_at	TMEM245	-0.109001	0.92723	8.79906	-2.51707	0.0128698	0.282999	-2.93187	transmembrane protein 245
27075_at	TSPAN13	-0.223298	0.856605	6.94508	-2.51694	0.0128745	0.282999	-2.93217	tetraspanin 13
124446_at	TMEM219	0.0988104	1.07089	7.2809	2.5156	0.0129217	0.283704	-2.93508	transmembrane protein 219
25853_at	DCAF12	-0.106152	0.929063	12.8803	-2.51324	0.0130048	0.284511	-2.94018	DDB1 and CUL4 associated factor 12
8972_at	MGAM	0.118661	1.08573	11.6174	2.51164	0.0130613	0.284511	-2.94363	maltase-glucoamylase (alpha-glucosidase)
8721_at	EDF1	-0.0828851	0.944168	9.62159	-2.51099	0.0130847	0.284511	-2.94505	endothelial differentiation-related factor 1
50808_at	AK3	-0.100551	0.932677	8.43196	-2.51091	0.0130875	0.284511	-2.94523	adenylate kinase 3
84289_at	ING5	0.0998009	1.07163	5.54507	2.51079	0.0130917	0.284511	-2.94548	inhibitor of growth family, member 5
7111_at	TMOD1	-0.211088	0.863886	11.1248	-2.5106	0.0130984	0.284511	-2.94589	tropomodulin 1
7128_at	TNFAIP3	0.0928013	1.06644	9.67724	2.51055	0.0131003	0.284511	-2.946	tumor necrosis factor, alpha-induced protein 3
126282_at	TNFAIP8L1	-0.121757	0.919068	6.18525	-2.51028	0.0131096	0.284511	-2.94657	tumor necrosis factor, alpha-induced protein 8-like 1
203111_at	ERICH5	0.0835917	1.05965	3.69231	2.51005	0.0131179	0.284511	-2.94707	chromosome 8 open reading frame 47
30968_at	STOML2	-0.189642	0.876824	9.05713	-2.51002	0.0131189	0.284511	-2.94713	stomatin (EPB72)-like 2
3640_at	INSL3	0.178751	1.1319	7.77672	2.50933	0.0131438	0.284511	-2.94864	insulin-like 3 (Leydig cell)
201973_at	PRIMPOL	-0.134171	0.911193	6.48763	-2.50865	0.0131678	0.284511	-2.95009	primase and polymerase (DNA-directed)
100423000_at	MIR3161	0.210841	1.15736	6.65861	2.50845	0.013175	0.284511	-2.95053	microRNA 3161
51596_at	CUTA	-0.112508	0.924978	7.49073	-2.50803	0.0131901	0.284511	-2.95144	cutA divalent cation tolerance homolog (E. coli)
26289_at	AK5	-0.207155	0.866244	7.66419	-2.50757	0.0132067	0.284511	-2.95244	adenylate kinase 5
6533_at	SLC6A6	0.0851384	1.06079	10.9175	2.50721	0.0132195	0.284511	-2.95321	solute carrier family 6 (neurotransmitter transporter), member 6
64852_at	TUT1	-0.0858122	0.942254	6.51015	-2.50707	0.0132246	0.284511	-2.95352	terminal uridylyl transferase 1, U6 snRNA-specific
10051_at	SMC4	-0.128105	0.915032	7.85067	-2.50657	0.0132425	0.284511	-2.95459	structural maintenance of chromosomes 4
22990_at	PCNX	0.0905959	1.06481	10.4744	2.50535	0.0132863	0.284511	-2.95722	pecanex homolog (Drosophila)
4931_at	NVL	-0.140468	0.907225	6.69064	-2.50535	0.0132865	0.284511	-2.95723	nuclear VCP-like
92822_at	ZNF276	0.0837461	1.05977	7.99938	2.50418	0.0133285	0.284511	-2.95974	zinc finger protein 276
6223_at	RPS19	-0.124022	0.917626	10.6042	-2.50396	0.0133366	0.284511	-2.96022	ribosomal protein S19
513_at	ATP5D	-0.138873	0.908228	9.54167	-2.50367	0.013347	0.284511	-2.96084	ATP synthase, H+ transporting, mitochondrial F1 complex, delta subunit
5218_at	CDK14	0.120693	1.08726	8.99283	2.5035	0.0133532	0.284511	-2.96121	cyclin-dependent kinase 14
101929536_at	LOC101929536	-0.171492	0.887924	3.69639	-2.50346	0.0133547	0.284511	-2.96131	atherin-like
51320_at	MEX3C	-0.0993458	0.933456	8.30858	-2.50317	0.0133653	0.284511	-2.96194	mex-3 RNA binding family member C
6513_at	SLC2A1	-0.1799	0.882764	10.815	-2.50282	0.0133778	0.284511	-2.96268	solute carrier family 2 (facilitated glucose transporter), member 1
3718_at	JAK3	0.109213	1.07864	9.61923	2.50244	0.0133916	0.284511	-2.9635	Janus kinase 3
100289635_at	ZNF605	-0.211918	0.863388	6.24278	-2.50229	0.0133969	0.284511	-2.96382	zinc finger protein 605
23392_at	KIAA0368	0.070136	1.04982	7.72183	2.50167	0.0134197	0.284674	-2.96517	KIAA0368
4201_at	MEA1	-0.0886483	0.940403	9.78999	-2.50097	0.013445	0.284853	-2.96666	male-enhanced antigen 1
3183_at	HNRNPC	0.0859588	1.06139	9.72758	2.5006	0.0134585	0.284853	-2.96746	heterogeneous nuclear ribonucleoprotein C (C1/C2)
6936_at	GCFC2	-0.117244	0.921947	6.53333	-2.49969	0.0134918	0.285239	-2.96943	GC-rich sequence DNA-binding factor 2
9782_at	MATR3	-0.125317	0.916802	8.95848	-2.49907	0.0135144	0.28525	-2.97075	matrin 3
100129354_at	NRADDP	0.139507	1.10153	4.88369	2.49885	0.0135227	0.28525	-2.97124	neurotrophin receptor associated death domain, pseudogene
11161_at	C14orf1	-0.100092	0.932973	9.96756	-2.49728	0.0135802	0.286142	-2.97462	chromosome 14 open reading frame 1
10771_at	ZMYND11	-0.0975683	0.934607	6.69532	-2.49566	0.0136397	0.286771	-2.97809	zinc finger, MYND-type containing 11
643339_at	LOC643339	-0.31351	0.804681	5.23343	-2.49564	0.0136405	0.286771	-2.97814	uncharacterized LOC643339
9373_at	PLAA	-0.0690288	0.95328	8.40803	-2.49392	0.0137041	0.287785	-2.98183	phospholipase A2-activating protein
132864_at	CPEB2	0.113962	1.0822	8.30073	2.4926	0.0137531	0.288494	-2.98467	cytoplasmic polyadenylation element binding protein 2
89848_at	FCHSD1	0.100553	1.07218	6.91498	2.49187	0.0137802	0.288685	-2.98624	FCH and double SH3 domains 1
7378_at	UPP1	0.116507	1.08411	7.66597	2.49153	0.0137929	0.288685	-2.98697	uridine phosphorylase 1
55702_at	CCDC94	-0.109653	0.926811	8.25987	-2.49074	0.0138224	0.288979	-2.98866	coiled-coil domain containing 94
55831_at	EMC3	-0.176301	0.884969	10.2673	-2.48921	0.0138797	0.289544	-2.99196	ER membrane protein complex subunit 3
55361_at	PI4K2A	-0.122446	0.918629	7.80299	-2.48882	0.0138942	0.289544	-2.99279	phosphatidylinositol 4-kinase type 2 alpha
6347_at	CCL2	0.37252	1.29461	4.26153	2.48852	0.0139057	0.289544	-2.99344	chemokine (C-C motif) ligand 2
57448_at	BIRC6	0.0763945	1.05438	9.01579	2.48838	0.0139109	0.289544	-2.99374	baculoviral IAP repeat containing 6
201176_at	ARHGAP27	0.0797816	1.05686	8.67603	2.48785	0.0139308	0.289638	-2.99487	Rho GTPase activating protein 27
51633_at	OTUD6B	-0.117653	0.921686	6.93853	-2.4871	0.0139589	0.289901	-2.99647	OTU domain containing 6B
148223_at	C19orf25	-0.0874079	0.941212	6.76037	-2.48633	0.0139878	0.290109	-2.99812	chromosome 19 open reading frame 25
23185_at	LARP4B	0.0774891	1.05518	8.54758	2.48602	0.0139997	0.290109	-2.99879	La ribonucleoprotein domain family, member 4B
54_at	ACP5	-0.249998	0.840897	6.17818	-2.4844	0.0140609	0.290306	-3.00226	acid phosphatase 5, tartrate resistant
168537_at	GIMAP7	-0.181722	0.88165	8.7953	-2.48416	0.01407	0.290306	-3.00277	GTPase, IMAP family member 7
79719_at	AAGAB	-0.0947683	0.936423	7.01856	-2.48343	0.0140979	0.290306	-3.00434	alpha- and gamma-adaptin binding protein
1039_at	CDR2	-0.151178	0.900515	6.7932	-2.48323	0.0141054	0.290306	-3.00477	cerebellar degeneration-related protein 2, 62kDa
51099_at	ABHD5	0.0943241	1.06757	11.0046	2.4831	0.0141104	0.290306	-3.00505	abhydrolase domain containing 5
55854_at	ZC3H15	-0.164733	0.892093	8.66565	-2.48292	0.0141173	0.290306	-3.00544	zinc finger CCCH-type containing 15
7013_at	TERF1	-0.111868	0.925389	7.98247	-2.48252	0.0141324	0.290306	-3.00629	telomeric repeat binding factor (NIMA-interacting) 1
10411_at	RAPGEF3	0.0993263	1.07127	3.83582	2.4824	0.0141369	0.290306	-3.00654	Rap guanine nucleotide exchange factor (GEF) 3
114757_at	CYGB	0.119387	1.08627	5.3216	2.482	0.0141521	0.290306	-3.00739	cytoglobin
131540_at	ZDHHC19	0.300074	1.23121	6.33674	2.4817	0.0141635	0.290306	-3.00803	zinc finger, DHHC-type containing 19
6909_at	TBX2	0.129141	1.09364	4.6012	2.48042	0.0142127	0.290875	-3.01079	T-box 2
6651_at	SON	0.0737811	1.05247	8.89861	2.4801	0.0142247	0.290875	-3.01146	SON DNA binding protein
3042_at	HBM	-0.282527	0.82215	10.7242	-2.47977	0.0142377	0.290875	-3.01218	hemoglobin, mu
439996_at	IFIT1B	-0.398957	0.758406	9.81759	-2.47852	0.0142855	0.291235	-3.01484	interferon-induced protein with tetratricopeptide repeats 1B
285540_at	SEPSECS-AS1	-0.151208	0.900496	8.29201	-2.47807	0.0143027	0.291235	-3.0158	SEPSECS antisense RNA 1 (head to head)
28661_at	TRAV22	-0.221985	0.857385	8.53804	-2.47779	0.0143134	0.291235	-3.01639	T cell receptor alpha variable 22
1069_at	CETN2	-0.170416	0.888586	8.03273	-2.4777	0.0143172	0.291235	-3.0166	centrin, EF-hand protein, 2
222161_at	DKFZP586I1420	0.12159	1.08793	7.98367	2.47599	0.0143832	0.29197	-3.02025	uncharacterized protein DKFZp586I1420
51334_at	PRR16	0.147898	1.10795	4.3837	2.47522	0.0144129	0.29197	-3.02189	proline rich 16
54883_at	CWC25	0.0898092	1.06423	7.91939	2.47462	0.0144363	0.29197	-3.02317	CWC25 spliceosome-associated protein homolog (S. cerevisiae)
1193_at	CLIC2	-0.338378	0.79093	7.50092	-2.47396	0.0144617	0.29197	-3.02457	chloride intracellular channel 2
26512_at	INTS6	0.0788646	1.05619	8.82912	2.47381	0.0144675	0.29197	-3.02489	integrator complex subunit 6
51645_at	PPIL1	-0.145512	0.904059	6.2735	-2.4732	0.0144914	0.29197	-3.0262	peptidylprolyl isomerase (cyclophilin)-like 1
54893_at	MTMR10	0.0582994	1.04124	10.8419	2.47303	0.0144981	0.29197	-3.02657	myotubularin related protein 10
51763_at	INPP5K	-0.159518	0.895324	9.23951	-2.47296	0.0145006	0.29197	-3.0267	inositol polyphosphate-5-phosphatase K
163131_at	ZNF780B	-0.146488	0.903447	8.26733	-2.47293	0.014502	0.29197	-3.02678	zinc finger protein 780B
27183_at	VPS4A	-0.0608352	0.958709	7.97699	-2.47212	0.0145335	0.29197	-3.0285	vacuolar protein sorting 4 homolog A (S. cerevisiae)
100287852_at	LOC100287852	0.20446	1.15225	5.7081	2.47143	0.0145605	0.29197	-3.02998	protein FAM136A-like
11223_at	MST1L	0.216405	1.16183	4.16236	2.47092	0.0145806	0.29197	-3.03107	macrophage stimulating 1-like
10444_at	ZER1	-0.228476	0.853536	10.1414	-2.47076	0.0145868	0.29197	-3.0314	zyg-11 related, cell cycle regulator
51678_at	MPP6	-0.164615	0.892166	7.0705	-2.47061	0.0145927	0.29197	-3.03173	membrane protein, palmitoylated 6 (MAGUK p55 subfamily member 6)
283578_at	TMED8	0.112881	1.08139	8.57752	2.47031	0.0146043	0.29197	-3.03236	transmembrane emp24 protein transport domain containing 8
125919_at	ZNF543	-0.12247	0.918614	7.1985	-2.47013	0.0146113	0.29197	-3.03274	zinc finger protein 543
91801_at	ALKBH8	-0.141879	0.906338	6.11856	-2.46998	0.0146171	0.29197	-3.03305	alkB, alkylation repair homolog 8 (E. coli)
10452_at	TOMM40	-0.154009	0.89875	6.09564	-2.46758	0.0147116	0.292651	-3.03817	translocase of outer mitochondrial membrane 40 homolog (yeast)
54413_at	NLGN3	0.10849	1.0781	6.02883	2.46722	0.0147261	0.292651	-3.03894	neuroligin 3
28719_at	TRAJ36	-0.182049	0.88145	10.0247	-2.46632	0.0147614	0.292651	-3.04084	T cell receptor alpha joining 36
28990_at	ASTE1	-0.0892737	0.939996	7.26182	-2.46571	0.0147856	0.292651	-3.04214	asteroid homolog 1 (Drosophila)
5890_at	RAD51B	0.136036	1.09888	6.29611	2.4654	0.0147981	0.292651	-3.04281	RAD51 paralog B
10133_at	OPTN	-0.208816	0.865247	8.79583	-2.46539	0.0147985	0.292651	-3.04283	optineurin
7696_at	ZNF137P	-0.198252	0.871606	4.88033	-2.46494	0.0148161	0.292651	-3.04378	zinc finger protein 137, pseudogene
84976_at	DISP1	-0.117933	0.921507	5.39455	-2.46487	0.0148192	0.292651	-3.04394	dispatched homolog 1 (Drosophila)
101929464_at	LOC101929464	0.190551	1.1412	4.67796	2.46428	0.0148427	0.292651	-3.0452	uncharacterized LOC101929464
246243_at	RNASEH1	-0.12063	0.919786	6.70992	-2.46375	0.0148637	0.292651	-3.04632	ribonuclease H1
56683_at	C21orf59	-0.114069	0.923979	6.33412	-2.46293	0.0148963	0.292651	-3.04806	chromosome 21 open reading frame 59
51193_at	ZNF639	-0.130976	0.913213	6.05131	-2.46256	0.0149112	0.292651	-3.04885	zinc finger protein 639
148266_at	ZNF569	-0.140465	0.907227	4.92477	-2.46249	0.0149139	0.292651	-3.04899	zinc finger protein 569
10107_at	TRIM10	-0.298004	0.813377	6.90772	-2.46228	0.0149221	0.292651	-3.04943	tripartite motif containing 10
100422931_at	MIR4304	0.135073	1.09815	7.02066	2.46203	0.0149321	0.292651	-3.04996	microRNA 4304
56260_at	C8orf44	-0.104539	0.930102	7.26754	-2.46194	0.0149358	0.292651	-3.05016	chromosome 8 open reading frame 44
1845_at	DUSP3	0.124588	1.0902	8.2265	2.46194	0.0149358	0.292651	-3.05016	dual specificity phosphatase 3
57060_at	PCBP4	-0.132797	0.912062	5.96765	-2.46186	0.014939	0.292651	-3.05032	poly(rC) binding protein 4
10423_at	CDIPT	-0.137075	0.909361	10.3643	-2.4613	0.0149614	0.292651	-3.05152	CDP-diacylglycerol--inositol 3-phosphatidyltransferase
51060_at	TXNDC12	-0.0921946	0.938095	10.1914	-2.46128	0.0149623	0.292651	-3.05156	thioredoxin domain containing 12 (endoplasmic reticulum)
1725_at	DHPS	-0.0878664	0.940913	9.06993	-2.46002	0.0150129	0.292951	-3.05424	deoxyhypusine synthase
6861_at	SYT5	0.101638	1.07299	4.61625	2.45979	0.0150221	0.292951	-3.05473	synaptotagmin V
164127_at	CCDC185	0.13817	1.10051	4.43176	2.45973	0.0150243	0.292951	-3.05484	chromosome 1 open reading frame 65
8354_at	HIST1H3I	-0.170074	0.888797	10.5346	-2.45916	0.0150474	0.293098	-3.05606	histone cluster 1, H3i
25981_at	DNAH1	0.0915798	1.06554	7.60455	2.45784	0.0151005	0.293222	-3.05885	dynein, axonemal, heavy chain 1
6565_at	SLC15A2	0.135016	1.0981	7.28332	2.4575	0.0151144	0.293222	-3.05958	solute carrier family 15 (oligopeptide transporter), member 2
29982_at	NRBF2	0.0945701	1.06775	9.71725	2.45702	0.0151338	0.293222	-3.0606	nuclear receptor binding factor 2
23029_at	RBM34	-0.151492	0.900319	6.92473	-2.45686	0.0151404	0.293222	-3.06094	RNA binding motif protein 34
149483_at	CCDC17	0.127844	1.09266	6.10295	2.45682	0.0151421	0.293222	-3.06103	coiled-coil domain containing 17
10929_at	SRSF8	-0.136164	0.909935	9.43189	-2.45634	0.0151613	0.293222	-3.06204	serine/arginine-rich splicing factor 8
9014_at	TAF1B	-0.144226	0.904865	7.32705	-2.4563	0.0151629	0.293222	-3.06212	TATA box binding protein (TBP)-associated factor, RNA polymerase I, B, 63kDa
9985_at	REC8	0.155591	1.11388	6.48991	2.45587	0.0151806	0.293262	-3.06304	REC8 meiotic recombination protein
51759_at	C9orf78	-0.26778	0.830597	10.821	-2.45466	0.0152298	0.293602	-3.06561	chromosome 9 open reading frame 78
55660_at	PRPF40A	-0.105048	0.929774	8.16592	-2.45406	0.0152542	0.293602	-3.06688	PRP40 pre-mRNA processing factor 40 homolog A (S. cerevisiae)
291_at	SLC25A4	-0.18881	0.877329	4.91958	-2.45404	0.0152548	0.293602	-3.06691	solute carrier family 25 (mitochondrial carrier; adenine nucleotide translocator), member 4
283897_at	C16orf54	-0.0806694	0.945619	10.4219	-2.45327	0.0152863	0.293602	-3.06854	chromosome 16 open reading frame 54
1910_at	EDNRB	0.126411	1.09157	3.76502	2.45319	0.0152896	0.293602	-3.06871	endothelin receptor type B
348801_at	LNP1	-0.119954	0.920217	4.54187	-2.45314	0.0152918	0.293602	-3.06883	leukemia NUP98 fusion partner 1
22900_at	CARD8	0.0754181	1.05367	9.36541	2.45175	0.0153487	0.293843	-3.07177	caspase recruitment domain family, member 8
8204_at	NRIP1	0.122441	1.08857	7.92155	2.45161	0.0153541	0.293843	-3.07205	nuclear receptor interacting protein 1
6934_at	TCF7L2	0.154174	1.11278	8.20402	2.45139	0.0153634	0.293843	-3.07253	transcription factor 7-like 2 (T-cell specific, HMG-box)
115727_at	RASGRP4	0.0983286	1.07053	10.0243	2.4513	0.0153668	0.293843	-3.0727	RAS guanyl releasing protein 4
1807_at	DPYS	0.179585	1.13256	3.99825	2.45056	0.0153975	0.294131	-3.07429	dihydropyrimidinase
7627_at	ZNF75A	-0.109646	0.926815	7.64621	-2.45005	0.0154183	0.294145	-3.07536	zinc finger protein 75a
4907_at	NT5E	-0.217208	0.860228	5.43387	-2.44899	0.0154621	0.294145	-3.0776	5'-nucleotidase, ecto (CD73)
26275_at	HIBCH	-0.137539	0.909069	7.00674	-2.44879	0.0154703	0.294145	-3.07802	3-hydroxyisobutyryl-CoA hydrolase
5789_at	PTPRD	0.0958961	1.06873	3.6203	2.44846	0.0154838	0.294145	-3.07871	protein tyrosine phosphatase, receptor type, D
50852_at	TRAT1	-0.212794	0.862865	10.5741	-2.44824	0.0154931	0.294145	-3.07919	T cell receptor associated transmembrane adaptor 1
90196_at	SYS1	-0.0678238	0.954076	7.37162	-2.44795	0.0155049	0.294145	-3.07979	SYS1 Golgi-localized integral membrane protein homolog (S. cerevisiae)
51024_at	FIS1	-0.19675	0.872514	8.65369	-2.44763	0.015518	0.294145	-3.08046	fission 1 (mitochondrial outer membrane) homolog (S. cerevisiae)
89122_at	TRIM4	-0.0841377	0.943348	7.98158	-2.44736	0.0155293	0.294145	-3.08104	tripartite motif containing 4
4354_at	MPP1	-0.0859512	0.942163	12.8453	-2.44675	0.0155547	0.294145	-3.08233	membrane protein, palmitoylated 1, 55kDa
442906_at	MIR338	0.172614	1.1271	5.52699	2.44655	0.0155628	0.294145	-3.08274	microRNA 338
23250_at	ATP11A	0.0891101	1.06371	9.4378	2.44638	0.0155702	0.294145	-3.08312	ATPase, class VI, type 11A
22898_at	DENND3	0.0905371	1.06477	10.3974	2.44594	0.0155882	0.29419	-3.08403	DENN/MADD domain containing 3
253012_at	HEPACAM2	-0.370703	0.773405	7.75799	-2.44537	0.0156121	0.294346	-3.08525	HEPACAM family member 2
653489_at	RGPD3	-0.203932	0.868181	5.85688	-2.44469	0.0156403	0.294582	-3.08667	RANBP2-like and GRIP domain containing 3
54980_at	C2orf42	-0.0740926	0.949939	7.6638	-2.44251	0.0157313	0.295851	-3.09127	chromosome 2 open reading frame 42
253639_at	ZNF620	-0.143018	0.905623	5.06278	-2.44233	0.0157391	0.295851	-3.09166	zinc finger protein 620
442903_at	MIR331	-0.155666	0.897718	5.14834	-2.44107	0.0157919	0.296547	-3.09431	microRNA 331
124961_at	ZFP3	-0.117908	0.921523	7.27169	-2.43956	0.0158556	0.297182	-3.0975	ZFP3 zinc finger protein
2617_at	GARS	-0.0735581	0.950291	8.41755	-2.43939	0.0158626	0.297182	-3.09785	glycyl-tRNA synthetase
10123_at	ARL4C	-0.137981	0.90879	8.95566	-2.43914	0.0158731	0.297182	-3.09837	ADP-ribosylation factor-like 4C
338963_at	LOC338963	0.137969	1.10036	4.10871	2.43837	0.0159058	0.297498	-3.1	epididymal protein pseudogene
28395_at	IGHV4-34	-0.292283	0.816609	9.66231	-2.43788	0.0159262	0.297535	-3.10102	immunoglobulin heavy variable 4-34
192670_at	AGO4	0.0835319	1.05961	10.1974	2.43758	0.0159394	0.297535	-3.10167	argonaute RISC catalytic component 4
23315_at	SLC9A8	0.0873288	1.0624	10.5513	2.43714	0.0159576	0.29758	-3.10258	solute carrier family 9, subfamily A (NHE8, cation proton antiporter 8), member 8
100506413_at	DOCK4-AS1	0.175011	1.12897	4.53598	2.43501	0.0160485	0.297763	-3.10707	DOCK4 antisense RNA 1
29946_at	SERTAD3	0.101947	1.07322	7.22503	2.43477	0.0160587	0.297763	-3.10757	SERTA domain containing 3
90488_at	TMEM263	-0.144241	0.904855	7.729	-2.4346	0.0160661	0.297763	-3.10794	chromosome 12 open reading frame 23
22800_at	RRAS2	-0.179044	0.883288	5.63944	-2.43378	0.016101	0.297763	-3.10965	related RAS viral (r-ras) oncogene homolog 2
84318_at	CCDC77	-0.105006	0.929801	5.69461	-2.43371	0.016104	0.297763	-3.1098	coiled-coil domain containing 77
55272_at	IMP3	-0.0957401	0.935792	5.89991	-2.43363	0.0161072	0.297763	-3.10996	IMP3, U3 small nucleolar ribonucleoprotein, homolog (yeast)
29777_at	ABT1	-0.0749363	0.949384	7.60275	-2.43344	0.0161156	0.297763	-3.11037	activator of basal transcription 1
283598_at	C14orf177	0.115716	1.08351	3.82078	2.43339	0.0161174	0.297763	-3.11046	chromosome 14 open reading frame 177
100130298_at	LOC100130298	-0.186118	0.878967	6.02975	-2.43335	0.0161194	0.297763	-3.11055	hCG1816373-like
389906_at	LOC389906	-0.159754	0.895178	7.58493	-2.4332	0.0161258	0.297763	-3.11087	zinc finger protein 839 pseudogene
79094_at	CHAC1	0.168975	1.12426	4.64137	2.43243	0.0161588	0.297763	-3.11249	ChaC, cation transport regulator homolog 1 (E. coli)
246184_at	CDC26	-0.149177	0.901765	7.07069	-2.43242	0.016159	0.297763	-3.1125	cell division cycle 26
118788_at	PIK3AP1	0.105563	1.07591	10.5301	2.43196	0.0161789	0.297763	-3.11347	phosphoinositide-3-kinase adaptor protein 1
598_at	BCL2L1	-0.125417	0.916739	12.4701	-2.43173	0.0161889	0.297763	-3.11396	BCL2-like 1
83732_at	RIOK1	-0.104873	0.929887	6.79856	-2.43135	0.0162053	0.297772	-3.11476	RIO kinase 1
55122_at	AKIRIN2	0.0676073	1.04798	10.2922	2.42954	0.0162832	0.298912	-3.11855	akirin 2
28483_at	IGHJ1	-0.19896	0.871178	6.1164	-2.42769	0.0163631	0.299116	-3.12243	immunoglobulin heavy joining 1
79135_at	APOO	-0.181714	0.881655	5.06905	-2.42755	0.0163695	0.299116	-3.12273	apolipoprotein O
50832_at	TAS2R4	0.190607	1.14124	7.43077	2.42753	0.0163701	0.299116	-3.12276	taste receptor, type 2, member 4
11319_at	ECD	-0.0776461	0.947602	9.55158	-2.42722	0.0163839	0.299116	-3.12343	ecdysoneless homolog (Drosophila)
5731_at	PTGER1	-0.111059	0.925908	4.50118	-2.42671	0.0164058	0.299116	-3.12448	prostaglandin E receptor 1 (subtype EP1), 42kDa
7182_at	NR2C2	0.0608744	1.0431	10.0206	2.42671	0.0164059	0.299116	-3.12449	nuclear receptor subfamily 2, group C, member 2
400629_at	TEX19	0.115175	1.08311	4.57294	2.42615	0.0164304	0.299116	-3.12567	testis expressed 19
284751_at	LINC01270	0.283443	1.2171	8.07352	2.42595	0.0164391	0.299116	-3.12609	uncharacterized LOC284751
51134_at	CEP83	-0.127733	0.915268	6.03084	-2.42588	0.0164418	0.299116	-3.12622	coiled-coil domain containing 41
51439_at	FAM8A1	0.0909669	1.06508	10.4347	2.42562	0.0164533	0.299116	-3.12677	family with sequence similarity 8, member A1
729164_at	LOC729164	0.126386	1.09156	4.09811	2.42441	0.0165059	0.299459	-3.1293	hCG1732469
3460_at	IFNGR2	0.0631503	1.04474	11.4137	2.42411	0.0165192	0.299459	-3.12993	interferon gamma receptor 2 (interferon gamma transducer 1)
26354_at	GNL3	-0.161081	0.894355	7.18524	-2.4241	0.0165199	0.299459	-3.12997	guanine nucleotide binding protein-like 3 (nucleolar)
114034_at	TOE1	-0.0849635	0.942808	7.3033	-2.42305	0.0165659	0.300004	-3.13216	target of EGR1, member 1 (nuclear)
23256_at	SCFD1	-0.0972461	0.934816	7.93697	-2.42257	0.0165867	0.300092	-3.13316	sec1 family domain containing 1
28713_at	TRAJ42	-0.193223	0.87465	8.69259	-2.42158	0.0166304	0.300459	-3.13523	T cell receptor alpha joining 42
57795_at	BRINP2	-0.122935	0.918318	4.5228	-2.42098	0.0166567	0.300459	-3.13648	bone morphogenetic protein/retinoic acid inducible neural-specific 2
51362_at	CDC40	-0.088202	0.940694	8.4257	-2.42088	0.0166612	0.300459	-3.1367	cell division cycle 40
9218_at	VAPA	0.0933197	1.06682	9.09804	2.41967	0.0167143	0.300459	-3.13921	VAMP (vesicle-associated membrane protein)-associated protein A, 33kDa
51808_at	PHAX	-0.122142	0.918823	7.70731	-2.41951	0.0167217	0.300459	-3.13956	phosphorylated adaptor for RNA export
100500853_at	MIR3605	0.143862	1.10486	8.81123	2.4193	0.0167309	0.300459	-3.13999	microRNA 3605
113_at	ADCY7	0.0793398	1.05653	8.12974	2.41915	0.0167373	0.300459	-3.1403	adenylate cyclase 7
28996_at	HIPK2	0.0957186	1.0686	9.77938	2.4183	0.0167753	0.300459	-3.14209	homeodomain interacting protein kinase 2
442361_at	OR2A2	0.281784	1.2157	3.80037	2.41827	0.0167766	0.300459	-3.14215	olfactory receptor, family 2, subfamily A, member 2
2582_at	GALE	0.165537	1.12158	4.85895	2.4177	0.0168018	0.300459	-3.14334	UDP-galactose-4-epimerase
3727_at	JUND	-0.127523	0.915402	10.0796	-2.41756	0.0168082	0.300459	-3.14364	jun D proto-oncogene
8324_at	FZD7	0.164079	1.12045	4.02497	2.41724	0.0168221	0.300459	-3.14429	frizzled family receptor 7
79823_at	CAMKMT	-0.156558	0.897163	7.2962	-2.41713	0.0168274	0.300459	-3.14454	calmodulin-lysine N-methyltransferase
3646_at	EIF3E	-0.151643	0.900225	9.30642	-2.41705	0.0168305	0.300459	-3.14469	eukaryotic translation initiation factor 3, subunit E
8522_at	GAS7	0.162693	1.11937	8.06548	2.41509	0.0169181	0.300865	-3.14879	growth arrest-specific 7
79746_at	ECHDC3	0.173843	1.12806	6.12397	2.41498	0.0169229	0.300865	-3.14901	enoyl CoA hydratase domain containing 3
51363_at	CHST15	0.0856801	1.06119	11.5203	2.41487	0.016928	0.300865	-3.14925	carbohydrate (N-acetylgalactosamine 4-sulfate 6-O) sulfotransferase 15
22806_at	IKZF3	-0.1384	0.908526	9.33112	-2.41449	0.016945	0.300865	-3.15004	IKAROS family zinc finger 3 (Aiolos)
55192_at	DNAJC17	-0.117731	0.921636	5.51594	-2.4138	0.0169759	0.300865	-3.15148	DnaJ (Hsp40) homolog, subfamily C, member 17
6777_at	STAT5B	0.0965455	1.06921	10.7114	2.41376	0.0169778	0.300865	-3.15157	signal transducer and activator of transcription 5B
112752_at	IFT43	-0.108272	0.927698	4.58683	-2.41356	0.0169867	0.300865	-3.15198	intraflagellar transport 43 homolog (Chlamydomonas)
11224_at	RPL35	-0.192509	0.875083	10.461	-2.41334	0.0169966	0.300865	-3.15244	ribosomal protein L35
406974_at	MIR197	0.161778	1.11866	6.36767	2.41332	0.0169972	0.300865	-3.15247	microRNA 197
100316904_at	SAP25	0.120626	1.08721	7.55969	2.41221	0.0170471	0.30137	-3.15479	Sin3A-associated protein, 25kDa
7709_at	ZBTB17	0.092057	1.06589	6.94361	2.41198	0.0170578	0.30137	-3.15528	zinc finger and BTB domain containing 17
55781_at	RIOK2	-0.149837	0.901352	5.9166	-2.4108	0.0171108	0.302024	-3.15773	RIO kinase 2
10482_at	NXF1	0.0838631	1.05985	9.62692	2.40927	0.0171799	0.302959	-3.16092	nuclear RNA export factor 1
5775_at	PTPN4	-0.104623	0.930048	8.93211	-2.40858	0.0172113	0.303057	-3.16236	protein tyrosine phosphatase, non-receptor type 4 (megakaryocyte)
56061_at	UBFD1	-0.0812582	0.945233	8.27294	-2.40826	0.017226	0.303057	-3.16303	ubiquitin family domain containing 1
900_at	CCNG1	-0.0804698	0.94575	9.17584	-2.40801	0.0172371	0.303057	-3.16354	cyclin G1
440359_at	YBX3P1	-0.154709	0.898314	10.3906	-2.40773	0.0172499	0.303057	-3.16413	Y box binding protein 3 pseudogene 1
54927_at	CHCHD3	-0.0902014	0.939392	8.08313	-2.40711	0.0172782	0.303143	-3.16542	coiled-coil-helix-coiled-coil-helix domain containing 3
6478_at	SIAH2	-0.230124	0.852562	11.14	-2.40691	0.017287	0.303143	-3.16582	siah E3 ubiquitin protein ligase 2
100873932_at	DPYD-AS1	0.11614	1.08383	3.86025	2.40535	0.0173584	0.303859	-3.16908	DPYD antisense RNA 1
84950_at	PRPF38A	-0.0817331	0.944922	9.66553	-2.40531	0.0173601	0.303859	-3.16915	pre-mRNA processing factor 38A
6929_at	TCF3	-0.167609	0.890317	8.3363	-2.40388	0.0174255	0.304382	-3.17212	transcription factor 3
27316_at	RBMX	-0.115599	0.922999	7.68561	-2.4038	0.0174294	0.304382	-3.1723	RNA binding motif protein, X-linked
50943_at	FOXP3	-0.137153	0.909312	5.93549	-2.4036	0.0174385	0.304382	-3.17271	forkhead box P3
118429_at	ANTXR2	0.0694831	1.04934	11.0157	2.40264	0.0174829	0.304556	-3.17471	anthrax toxin receptor 2
729603_at	LOC729603	0.129852	1.09418	8.33538	2.40236	0.0174954	0.304556	-3.17528	calcineurin-like EF hand protein 1 pseudogene
22929_at	SEPHS1	-0.105442	0.92952	8.08782	-2.40127	0.0175456	0.304556	-3.17754	selenophosphate synthetase 1
1653_at	DDX1	-0.112912	0.92472	7.8163	-2.40112	0.0175529	0.304556	-3.17787	DEAD (Asp-Glu-Ala-Asp) box helicase 1
506_at	ATP5B	-0.082568	0.944375	11.7724	-2.40073	0.0175706	0.304556	-3.17866	ATP synthase, H+ transporting, mitochondrial F1 complex, beta polypeptide
654321_at	SNORA75	0.179142	1.13221	6.65624	2.40072	0.0175713	0.304556	-3.1787	small nucleolar RNA, H/ACA box 75
150365_at	MEI1	-0.0861961	0.942003	4.48407	-2.40064	0.0175747	0.304556	-3.17885	meiosis inhibitor 1
101927752_at	LOC101927752	-0.249168	0.841382	10.5138	-2.40057	0.017578	0.304556	-3.179	uncharacterized LOC101927752
84274_at	COQ5	-0.172962	0.887019	5.62356	-2.40005	0.0176024	0.304698	-3.18009	coenzyme Q5 homolog, methyltransferase (S. cerevisiae)
3783_at	KCNN4	-0.163753	0.8927	6.40284	-2.39961	0.0176227	0.30477	-3.181	potassium intermediate/small conductance calcium-activated channel, subfamily N, member 4
28452_at	IGHV3-7	-0.325932	0.797783	6.28758	-2.39687	0.01775	0.305981	-3.18668	immunoglobulin heavy variable 3-7
100288432_at	IL10RB-AS1	0.173082	1.12746	8.92125	2.39628	0.0177774	0.305981	-3.18789	IL10RB antisense RNA 1 (head to head)
83937_at	RASSF4	0.160749	1.11787	8.24559	2.39626	0.0177782	0.305981	-3.18793	Ras association (RalGDS/AF-6) domain family member 4
2593_at	GAMT	-0.0994887	0.933364	6.14933	-2.39623	0.0177796	0.305981	-3.18799	guanidinoacetate N-methyltransferase
285533_at	RNF175	-0.223397	0.856546	6.25114	-2.39623	0.0177797	0.305981	-3.188	ring finger protein 175
83719_at	YPEL3	-0.0934335	0.937289	11.1875	-2.396	0.0177904	0.305981	-3.18847	yippee-like 3 (Drosophila)
7421_at	VDR	0.126278	1.09147	7.87995	2.39431	0.0178696	0.307064	-3.19198	vitamin D (1,25- dihydroxyvitamin D3) receptor
54756_at	IL17RD	0.0967257	1.06934	3.78034	2.39392	0.0178878	0.307095	-3.19278	interleukin 17 receptor D
7596_at	ZNF45	-0.119697	0.920381	6.57279	-2.39343	0.0179109	0.307211	-3.19379	zinc finger protein 45
101928931_at	SEMA3B-AS1	0.115692	1.08349	4.28463	2.39304	0.0179291	0.307244	-3.1946	SEMA3B antisense RNA 1 (head to head)
6907_at	TBL1X	0.113999	1.08222	9.09184	2.39261	0.0179496	0.307312	-3.1955	transducin (beta)-like 1X-linked
353345_at	GPR141	0.159206	1.11667	7.20598	2.39208	0.0179746	0.307312	-3.1966	G protein-coupled receptor 141
26767_at	RNU105B	0.18471	1.13659	6.56252	2.39192	0.0179821	0.307312	-3.19692	RNA, U105B small nucleolar
54549_at	SDK2	-0.169546	0.889122	4.93587	-2.39088	0.018031	0.307741	-3.19907	sidekick cell adhesion molecule 2
441478_at	NRARP	0.112599	1.08117	3.67031	2.3907	0.0180399	0.307741	-3.19945	NOTCH-regulated ankyrin repeat protein
28629_at	TRBJ2-1	-0.173182	0.886885	10.5447	-2.38974	0.0180854	0.308034	-3.20144	T cell receptor beta joining 2-1
3032_at	HADHB	0.0661763	1.04694	9.03827	2.38964	0.0180898	0.308034	-3.20163	hydroxyacyl-CoA dehydrogenase/3-ketoacyl-CoA thiolase/enoyl-CoA hydratase (trifunctional protein), beta subunit
167465_at	ZNF366	0.14443	1.10529	5.11272	2.38913	0.018114	0.308135	-3.20269	zinc finger protein 366
1062_at	CENPE	-0.197173	0.872258	4.21871	-2.38853	0.0181428	0.308135	-3.20394	centromere protein E, 312kDa
100129128_at	KHDC1L	-0.215125	0.861472	4.54061	-2.38848	0.0181449	0.308135	-3.20403	KH homology domain containing 1-like
28749_at	TRAJ6	-0.187851	0.877912	8.13877	-2.38727	0.0182028	0.30884	-3.20654	T cell receptor alpha joining 6
833_at	CARS	0.0889297	1.06358	7.05986	2.38689	0.0182208	0.30885	-3.20732	cysteinyl-tRNA synthetase
92283_at	ZNF461	-0.244071	0.844359	4.71775	-2.38656	0.0182364	0.30885	-3.208	zinc finger protein 461
118471_at	PRAP1	0.133221	1.09674	5.77124	2.38581	0.0182724	0.30885	-3.20955	proline-rich acidic protein 1
122830_at	NAA30	-0.094793	0.936407	6.98233	-2.38571	0.0182769	0.30885	-3.20974	N(alpha)-acetyltransferase 30, NatC catalytic subunit
94005_at	PIGS	-0.068153	0.953858	9.3045	-2.38554	0.0182855	0.30885	-3.21011	phosphatidylinositol glycan anchor biosynthesis, class S
79023_at	NUP37	-0.119155	0.920727	6.70766	-2.38498	0.0183119	0.30902	-3.21125	nucleoporin 37kDa
147694_at	ZNF548	-0.141103	0.906826	6.91476	-2.38183	0.0184634	0.309993	-3.21774	zinc finger protein 548
730051_at	ZNF814	-0.146251	0.903595	7.12183	-2.38172	0.018469	0.309993	-3.21798	zinc finger protein 814
35_at	ACADS	-0.130535	0.913493	6.62248	-2.38149	0.0184802	0.309993	-3.21846	acyl-CoA dehydrogenase, C-2 to C-3 short chain
7127_at	TNFAIP2	0.0915327	1.0655	9.64406	2.38032	0.0185366	0.309993	-3.22086	tumor necrosis factor, alpha-induced protein 2
51327_at	AHSP	-0.261718	0.834094	11.8758	-2.38023	0.0185409	0.309993	-3.22104	alpha hemoglobin stabilizing protein
79812_at	MMRN2	0.131225	1.09522	3.96666	2.38017	0.0185437	0.309993	-3.22116	multimerin 2
29994_at	BAZ2B	0.108801	1.07833	9.28574	2.37934	0.0185842	0.309993	-3.22288	bromodomain adjacent to zinc finger domain, 2B
10021_at	HCN4	0.102162	1.07338	5.47254	2.37923	0.0185893	0.309993	-3.2231	hyperpolarization activated cyclic nucleotide-gated potassium channel 4
2180_at	ACSL1	0.079354	1.05654	12.0897	2.37917	0.0185922	0.309993	-3.22322	acyl-CoA synthetase long-chain family member 1
55615_at	PRR5	-0.188839	0.877311	7.62244	-2.37904	0.0185989	0.309993	-3.2235	proline rich 5 (renal)
301_at	ANXA1	-0.175469	0.88548	11.6337	-2.37901	0.0186	0.309993	-3.22355	annexin A1
28784_at	IGLV4-69	-0.285248	0.820601	7.72795	-2.37899	0.0186012	0.309993	-3.2236	immunoglobulin lambda variable 4-69
79064_at	TMEM223	-0.119357	0.920598	8.10416	-2.37893	0.0186039	0.309993	-3.22371	transmembrane protein 223
25950_at	RWDD3	-0.119035	0.920803	6.09001	-2.37886	0.0186074	0.309993	-3.22386	RWD domain containing 3
3431_at	SP110	0.0745666	1.05304	10.511	2.37867	0.0186167	0.309993	-3.22426	SP110 nuclear body protein
3290_at	HSD11B1	0.103867	1.07465	4.90288	2.37785	0.0186567	0.310234	-3.22595	hydroxysteroid (11-beta) dehydrogenase 1
11025_at	LILRB3	0.100404	1.07207	9.88708	2.37726	0.0186852	0.310234	-3.22715	leukocyte immunoglobulin-like receptor, subfamily B (with TM and ITIM domains), member 3
3985_at	LIMK2	0.10379	1.07459	9.87463	2.37697	0.0186997	0.310234	-3.22776	LIM domain kinase 2
64332_at	NFKBIZ	0.0616645	1.04367	10.3076	2.37672	0.0187115	0.310234	-3.22826	nuclear factor of kappa light polypeptide gene enhancer in B-cells inhibitor, zeta
84612_at	PARD6B	-0.140981	0.906902	5.93095	-2.37668	0.0187136	0.310234	-3.22835	par-6 family cell polarity regulator beta
2830_at	GPR6	0.098849	1.07092	5.12456	2.37551	0.0187711	0.310663	-3.23076	G protein-coupled receptor 6
79074_at	C2orf49	-0.0921612	0.938116	6.6456	-2.37548	0.0187725	0.310663	-3.23082	chromosome 2 open reading frame 49
974_at	CD79B	-0.171218	0.888093	8.51101	-2.37447	0.0188221	0.310804	-3.2329	CD79b molecule, immunoglobulin-associated beta
2098_at	ESD	-0.101824	0.931854	6.70696	-2.37441	0.0188251	0.310804	-3.23302	esterase D
258010_at	SVIP	-0.16213	0.893705	7.6872	-2.37408	0.0188409	0.310804	-3.23368	small VCP/p97-interacting protein
10776_at	ARPP19	-0.0824071	0.944481	8.23788	-2.37396	0.0188471	0.310804	-3.23394	cAMP-regulated phosphoprotein, 19kDa
23588_at	KLHDC2	-0.0978469	0.934427	8.56706	-2.37351	0.0188692	0.310854	-3.23487	kelch domain containing 2
39_at	ACAT2	-0.116644	0.92233	5.91718	-2.37296	0.0188961	0.310854	-3.23598	acetyl-CoA acetyltransferase 2
56965_at	PARP6	0.0674649	1.04787	8.42299	2.37289	0.0188997	0.310854	-3.23614	poly (ADP-ribose) polymerase family, member 6
100506930_at	LINC00665	-0.115246	0.923225	4.89009	-2.37207	0.0189404	0.311251	-3.23783	long intergenic non-protein coding RNA 665
51257_at	2016-03-02	-0.20229	0.86917	10.4922	-2.37163	0.0189619	0.311333	-3.23872	membrane-associated ring finger (C3HC4) 2, E3 ubiquitin protein ligase
57142_at	RTN4	0.064974	1.04607	9.59433	2.37077	0.0190043	0.311756	-3.24048	reticulon 4
440248_at	HERC2P9	0.158146	1.11585	7.23053	2.36953	0.0190658	0.312494	-3.24303	hect domain and RLD 2 pseudogene 9
339487_at	ZBTB8OS	-0.157784	0.896401	5.60132	-2.36656	0.0192139	0.313777	-3.24911	zinc finger and BTB domain containing 8 opposite strand
28935_at	IGKV1-27	-0.363307	0.777381	7.65677	-2.36643	0.0192204	0.313777	-3.24938	immunoglobulin kappa variable 1-27
286006_at	LSMEM1	0.175753	1.12955	7.08757	2.36636	0.0192241	0.313777	-3.24953	leucine-rich single-pass membrane protein 1
6535_at	SLC6A8	-0.171825	0.887719	12.6126	-2.36625	0.0192296	0.313777	-3.24976	solute carrier family 6 (neurotransmitter transporter), member 8
79002_at	C19orf43	-0.0596669	0.959486	9.98823	-2.36594	0.0192449	0.313777	-3.25038	chromosome 19 open reading frame 43
100423012_at	MIR3177	0.152805	1.11173	3.891	2.3659	0.0192469	0.313777	-3.25046	microRNA 3177
25833_at	POU2F3	-0.103821	0.930565	4.26977	-2.36546	0.0192692	0.313777	-3.25137	POU class 2 homeobox 3
488_at	ATP2A2	0.0878637	1.0628	8.11614	2.36529	0.0192776	0.313777	-3.25171	ATPase, Ca++ transporting, cardiac muscle, slow twitch 2
646329_at	NA	0.151703	1.11088	8.17943	2.36358	0.0193634	0.314389	-3.25521	uncharacterized LOC646329
84771_at	DDX11L2	0.306068	1.23633	5.61971	2.36325	0.0193802	0.314389	-3.25589	DEAD/H (Asp-Glu-Ala-Asp/His) box helicase 11 like 2
9643_at	MORF4L2	-0.101768	0.93189	8.46385	-2.36313	0.0193862	0.314389	-3.25614	mortality factor 4 like 2
100132911_at	DPH3P1	0.132588	1.09626	4.18875	2.363	0.0193927	0.314389	-3.2564	diphthamide biosynthesis 3 pseudogene 1
55680_at	RUFY2	-0.0969769	0.93499	7.31985	-2.36288	0.0193987	0.314389	-3.25664	RUN and FYVE domain containing 2
3787_at	KCNS1	-0.141372	0.906656	3.92603	-2.36205	0.0194406	0.314716	-3.25834	potassium voltage-gated channel, delayed-rectifier, subfamily S, member 1
6541_at	SLC7A1	-0.127056	0.915698	6.41396	-2.36182	0.0194523	0.314716	-3.25881	solute carrier family 7 (cationic amino acid transporter, y+ system), member 1
100616387_at	MIR3064	0.109526	1.07887	11.9481	2.36084	0.0195021	0.315125	-3.26082	microRNA 3064
146059_at	CDAN1	0.117855	1.08512	5.95212	2.36049	0.0195199	0.315125	-3.26154	codanin 1
5886_at	RAD23A	-0.234272	0.850114	10.5687	-2.36031	0.0195291	0.315125	-3.26191	RAD23 homolog A (S. cerevisiae)
1564_at	CYP2D7	0.173759	1.12799	5.18827	2.35983	0.0195532	0.315125	-3.26288	cytochrome P450, family 2, subfamily D, polypeptide 7, pseudogene
653437_at	AQP12B	-0.153451	0.899097	5.30253	-2.35967	0.0195614	0.315125	-3.26321	aquaporin 12B
286410_at	ATP11C	0.0802176	1.05718	7.98269	2.35896	0.0195977	0.31544	-3.26467	ATPase, class VI, type 11C
5829_at	PXN	0.0824587	1.05882	10.0291	2.35786	0.0196533	0.316024	-3.2669	paxillin
101928291_at	LOC101928291	0.139394	1.10144	6.91951	2.35758	0.0196675	0.316024	-3.26747	uncharacterized LOC101928291
28606_at	TRBV6-1	-0.234407	0.850035	8.48662	-2.35721	0.0196866	0.31606	-3.26823	T cell receptor beta variable 6-1
84671_at	ZNF347	-0.14274	0.905797	4.76933	-2.35682	0.0197068	0.316115	-3.26903	zinc finger protein 347
5005_at	ORM2	0.160239	1.11747	4.69401	2.35568	0.0197647	0.31627	-3.27134	orosomucoid 2
80177_at	MYCT1	0.252618	1.19137	5.88396	2.35567	0.0197655	0.31627	-3.27137	myc target 1
100616441_at	MIR4474	0.121445	1.08782	5.15397	2.35564	0.0197669	0.31627	-3.27143	microRNA 4474
56648_at	EIF5A2	-0.149227	0.901733	6.28952	-2.35486	0.0198069	0.316435	-3.27302	eukaryotic translation initiation factor 5A2
101928722_at	LOC101928722	0.206549	1.15392	6.06468	2.35479	0.0198108	0.316435	-3.27317	flocculation protein FLO11-like
100288842_at	LOC100288842	-0.155163	0.898031	6.27007	-2.35381	0.0198612	0.316971	-3.27517	UDP-GlcNAc:betaGal beta-1,3-N-acetylglucosaminyltransferase 5 pseudogene
284759_at	SIRPB2	0.137385	1.09991	9.28568	2.35269	0.0199189	0.317056	-3.27745	signal-regulatory protein beta 2
3516_at	RBPJ	0.0857789	1.06126	10.0091	2.35256	0.0199257	0.317056	-3.27772	recombination signal binding protein for immunoglobulin kappa J region
5955_at	RCN2	-0.170677	0.888426	6.90843	-2.35249	0.019929	0.317056	-3.27785	reticulocalbin 2, EF-hand calcium binding domain
5293_at	PIK3CD	0.0875432	1.06256	10.0917	2.3524	0.019934	0.317056	-3.27804	phosphatidylinositol-4,5-bisphosphate 3-kinase, catalytic subunit delta
28658_at	TRAV25	-0.221018	0.85796	6.69547	-2.352	0.0199542	0.317111	-3.27884	T cell receptor alpha variable 25
80155_at	NAA15	-0.118536	0.921122	7.50388	-2.35137	0.0199871	0.317365	-3.28014	N(alpha)-acetyltransferase 15, NatA auxiliary subunit
160622_at	GRASP	-0.119651	0.920411	4.55913	-2.35062	0.0200259	0.317713	-3.28166	GRP1 (general receptor for phosphoinositides 1)-associated scaffold protein
92014_at	SLC25A51	-0.150841	0.900725	6.46864	-2.34907	0.0201063	0.318472	-3.28481	solute carrier family 25, member 51
1362_at	CPD	0.116166	1.08385	10.2264	2.34902	0.0201091	0.318472	-3.28492	carboxypeptidase D
28796_at	IGLV3-21	-0.523976	0.695452	7.5565	-2.34872	0.0201245	0.318472	-3.28552	immunoglobulin lambda variable 3-21
101929011_at	LOC101929011	0.132802	1.09642	3.8298	2.34744	0.0201915	0.318796	-3.28813	uncharacterized LOC101929011
915_at	CD3D	-0.179274	0.883147	8.95132	-2.34714	0.0202072	0.318796	-3.28874	CD3d molecule, delta (CD3-TCR complex)
26523_at	AGO1	0.0757844	1.05393	8.69306	2.34645	0.0202433	0.318796	-3.29014	argonaute RISC catalytic component 1
8883_at	NAE1	-0.13873	0.908319	7.68537	-2.34602	0.0202658	0.318796	-3.29102	NEDD8 activating enzyme E1 subunit 1
6150_at	MRPL23	-0.126161	0.916266	6.89377	-2.34545	0.0202957	0.318796	-3.29217	mitochondrial ribosomal protein L23
57498_at	KIDINS220	0.071166	1.05057	8.60191	2.34543	0.0202968	0.318796	-3.29221	kinase D-interacting substrate, 220kDa
112858_at	TP53RK	-0.111455	0.925654	7.30522	-2.34537	0.0203001	0.318796	-3.29234	TP53 regulating kinase
5696_at	PSMB8	0.0760823	1.05415	8.62614	2.3445	0.0203454	0.318796	-3.29409	proteasome (prosome, macropain) subunit, beta type, 8
5336_at	PLCG2	0.0891837	1.06377	9.88986	2.34437	0.0203523	0.318796	-3.29436	phospholipase C, gamma 2 (phosphatidylinositol-specific)
60493_at	FASTKD5	-0.0973776	0.934731	8.90809	-2.34404	0.0203701	0.318796	-3.29505	FAST kinase domains 5
22920_at	KIFAP3	-0.0983336	0.934111	8.13489	-2.34393	0.0203758	0.318796	-3.29527	kinesin-associated protein 3
1378_at	CR1	0.139063	1.10119	10.1666	2.34348	0.0203992	0.318796	-3.29617	complement component (3b/4b) receptor 1 (Knops blood group)
7052_at	TGM2	-0.271118	0.828677	9.69934	-2.34321	0.0204135	0.318796	-3.29672	transglutaminase 2
11190_at	CEP250	-0.124559	0.917285	4.55226	-2.34318	0.0204153	0.318796	-3.29679	centrosomal protein 250kDa
148213_at	ZNF681	-0.261278	0.834349	6.20591	-2.3427	0.0204404	0.318796	-3.29775	zinc finger protein 681
5589_at	PRKCSH	-0.0793506	0.946484	10.6659	-2.34264	0.0204436	0.318796	-3.29787	protein kinase C substrate 80K-H
255043_at	TMEM86B	-0.274646	0.826653	8.73264	-2.34254	0.0204491	0.318796	-3.29808	transmembrane protein 86B
65263_at	PYCRL	-0.11124	0.925792	6.0404	-2.34252	0.02045	0.318796	-3.29812	pyrroline-5-carboxylate reductase-like
2995_at	GYPC	-0.113306	0.924467	11.1761	-2.34214	0.0204703	0.318848	-3.2989	glycophorin C (Gerbich blood group)
257415_at	FAM133B	-0.273925	0.827067	5.53384	-2.34102	0.0205294	0.319504	-3.30116	family with sequence similarity 133, member B
162967_at	ZNF320	-0.259245	0.835525	4.98792	-2.34016	0.0205748	0.319579	-3.3029	zinc finger protein 320
8509_at	NDST2	0.0679525	1.04823	8.82355	2.34006	0.0205806	0.319579	-3.30312	N-deacetylase/N-sulfotransferase (heparan glucosaminyl) 2
6208_at	RPS14	-0.129005	0.914462	8.8261	-2.33923	0.0206243	0.319579	-3.30478	ribosomal protein S14
4863_at	NPAT	-0.0944128	0.936653	9.38617	-2.33905	0.020634	0.319579	-3.30515	nuclear protein, ataxia-telangiectasia locus
473_at	RERE	0.0812458	1.05793	9.12557	2.33869	0.0206531	0.319579	-3.30588	arginine-glutamic acid dipeptide (RE) repeats
11043_at	MID2	-0.160142	0.894937	6.73272	-2.33863	0.0206567	0.319579	-3.30601	midline 2
101929461_at	LOC101929461	0.144281	1.10518	5.88628	2.33798	0.0206909	0.319579	-3.30732	uncharacterized LOC101929461
100616311_at	MIR3973	0.108386	1.07802	3.66411	2.33784	0.0206984	0.319579	-3.3076	microRNA 3973
10892_at	MALT1	-0.102082	0.931688	8.16187	-2.33782	0.0206997	0.319579	-3.30765	mucosa associated lymphoid tissue lymphoma translocation gene 1
3298_at	HSF2	-0.136204	0.90991	6.72224	-2.33753	0.0207152	0.319579	-3.30824	heat shock transcription factor 2
8724_at	SNX3	-0.139346	0.907931	11.6039	-2.33722	0.0207317	0.319579	-3.30886	sorting nexin 3
11060_at	WWP2	0.0725974	1.05161	9.19853	2.3371	0.020738	0.319579	-3.3091	WW domain containing E3 ubiquitin protein ligase 2
23524_at	SRRM2	0.0674642	1.04787	10.8245	2.33669	0.0207602	0.319659	-3.30994	serine/arginine repetitive matrix 2
828_at	CAPS	0.11346	1.08182	5.79379	2.33633	0.0207793	0.319692	-3.31066	calcyphosine
11085_at	ADAM30	0.14658	1.10694	3.67763	2.33563	0.0208168	0.319762	-3.31208	ADAM metallopeptidase domain 30
91947_at	ARRDC4	0.270692	1.20639	7.10545	2.33561	0.0208179	0.319762	-3.31212	arrestin domain containing 4
10198_at	MPHOSPH9	-0.0958228	0.935738	8.13058	-2.33379	0.0209156	0.32063	-3.31579	M-phase phosphoprotein 9
7766_at	ZNF223	-0.215301	0.861366	5.17704	-2.33347	0.020933	0.32063	-3.31645	zinc finger protein 223
10541_at	ANP32B	-0.151432	0.900357	8.91305	-2.33287	0.0209656	0.32063	-3.31766	acidic (leucine-rich) nuclear phosphoprotein 32 family, member B
128646_at	SIRPD	0.118535	1.08563	9.23796	2.33236	0.0209929	0.32063	-3.31869	signal-regulatory protein delta
28908_at	IGKV4-1	-0.301377	0.811477	7.93697	-2.33196	0.0210147	0.32063	-3.3195	immunoglobulin kappa variable 4-1
10575_at	CCT4	-0.0871142	0.941404	7.54589	-2.33124	0.0210539	0.32063	-3.32096	chaperonin containing TCP1, subunit 4 (delta)
80128_at	TRIM46	0.103533	1.0744	4.57228	2.33067	0.0210849	0.32063	-3.32212	tripartite motif containing 46
10404_at	CPQ	0.0891093	1.06371	10.4788	2.33062	0.0210876	0.32063	-3.32222	carboxypeptidase Q
163859_at	SDE2	-0.0958608	0.935714	8.02752	-2.33034	0.0211026	0.32063	-3.32277	SDE2 telomere maintenance homolog (S. pombe)
85302_at	FBF1	0.0946837	1.06783	5.46328	2.33022	0.0211092	0.32063	-3.32302	Fas (TNFRSF6) binding factor 1
51642_at	MRPL48	-0.180888	0.88216	6.19226	-2.33001	0.0211206	0.32063	-3.32344	mitochondrial ribosomal protein L48
83547_at	RILP	-0.264089	0.832724	8.80333	-2.3299	0.0211264	0.32063	-3.32366	Rab interacting lysosomal protein
6301_at	SARS	-0.0656275	0.95553	9.30616	-2.32982	0.0211306	0.32063	-3.32381	seryl-tRNA synthetase
100653515_at	CEP295NL	0.122439	1.08857	6.93509	2.32948	0.0211492	0.32063	-3.32451	differential display clone 8
677681_at	SCARNA20	0.14688	1.10717	6.87787	2.32912	0.0211688	0.32063	-3.32523	small Cajal body-specific RNA 20
57819_at	LSM2	-0.101346	0.932163	7.24471	-2.32911	0.0211694	0.32063	-3.32525	LSM2 homolog, U6 small nuclear RNA associated (S. cerevisiae)
2639_at	GCDH	-0.104326	0.930239	6.01258	-2.32894	0.0211788	0.32063	-3.3256	glutaryl-CoA dehydrogenase
1739_at	DLG1	-0.0663118	0.955076	8.1413	-2.32885	0.0211839	0.32063	-3.32579	discs, large homolog 1 (Drosophila)
143884_at	CWF19L2	-0.126703	0.915922	6.46532	-2.32858	0.0211981	0.32063	-3.32632	CWF19-like 2, cell cycle control (S. pombe)
101928527_at	PIGBOS1	-0.119108	0.920757	6.15031	-2.32765	0.021249	0.321141	-3.3282	uncharacterized LOC101928527
51614_at	ERGIC3	-0.0913423	0.938649	9.00772	-2.32681	0.0212952	0.321561	-3.3299	ERGIC and golgi 3
84314_at	TMEM107	-0.103329	0.930882	6.09922	-2.32547	0.0213684	0.321561	-3.33259	transmembrane protein 107
100128782_at	LINC00476	-0.158705	0.895829	5.64972	-2.32519	0.0213841	0.321561	-3.33317	long intergenic non-protein coding RNA 476
221472_at	FGD2	0.159092	1.11658	7.95092	2.32503	0.021393	0.321561	-3.33349	FYVE, RhoGEF and PH domain containing 2
10138_at	YAF2	0.0841382	1.06005	6.70253	2.32503	0.021393	0.321561	-3.33349	YY1 associated factor 2
6429_at	SRSF4	0.0702986	1.04993	7.44275	2.32498	0.0213955	0.321561	-3.33358	serine/arginine-rich splicing factor 4
149086_at	LINC01225	0.128153	1.09289	4.4326	2.32478	0.0214064	0.321561	-3.33399	predicted gene 853 pseudogene
122618_at	PLD4	-0.147792	0.902631	7.22276	-2.32461	0.021416	0.321561	-3.33433	phospholipase D family, member 4
7390_at	UROS	-0.0938178	0.93704	6.16687	-2.3242	0.0214384	0.321561	-3.33515	uroporphyrinogen III synthase
338436_at	BLACE	0.118606	1.08569	3.66771	2.32375	0.021463	0.321561	-3.33606	B-cell acute lymphoblastic leukemia expressed
386676_at	KRTAP10-9	0.161642	1.11856	5.75063	2.32372	0.0214647	0.321561	-3.33612	keratin associated protein 10-9
6001_at	RGS10	-0.170701	0.888411	9.43147	-2.3226	0.0215266	0.322193	-3.33837	regulator of G-protein signaling 10
11167_at	FSTL1	0.329871	1.2569	5.81245	2.32234	0.0215412	0.322193	-3.3389	follistatin-like 1
553_at	AVPR1B	0.144398	1.10527	3.90641	2.32098	0.0216164	0.323062	-3.34164	arginine vasopressin receptor 1B
4298_at	MLLT1	0.113921	1.08217	8.78804	2.32044	0.0216463	0.323252	-3.34272	myeloid/lymphoid or mixed-lineage leukemia (trithorax homolog, Drosophila); translocated to, 1
8664_at	EIF3D	-0.0832748	0.943913	10.3885	-2.31943	0.0217026	0.323662	-3.34476	eukaryotic translation initiation factor 3, subunit D
3303_at	HSPA1A	0.111481	1.08034	9.9266	2.31933	0.0217082	0.323662	-3.34496	heat shock 70kDa protein 1A
148870_at	CCDC27	0.106045	1.07627	4.18155	2.3188	0.0217375	0.323843	-3.34602	coiled-coil domain containing 27
116843_at	SLC18B1	-0.164117	0.892475	7.3028	-2.31768	0.0218001	0.324219	-3.34827	solute carrier family 18, subfamily B, member 1
23582_at	CCNDBP1	-0.121088	0.919494	10.5622	-2.31763	0.021803	0.324219	-3.34837	cyclin D-type binding-protein 1
2959_at	GTF2B	-0.0985345	0.933981	9.22447	-2.31742	0.0218145	0.324219	-3.34878	general transcription factor IIB
51382_at	ATP6V1D	-0.132609	0.912181	7.05949	-2.31564	0.0219145	0.325449	-3.35237	ATPase, H+ transporting, lysosomal 34kDa, V1 subunit D
9181_at	ARHGEF2	0.0628745	1.04454	9.39776	2.31476	0.0219637	0.325785	-3.35412	Rho/Rac guanine nucleotide exchange factor (GEF) 2
494143_at	CHAC2	-0.145757	0.903905	4.79298	-2.31448	0.0219796	0.325785	-3.35469	ChaC, cation transport regulator homolog 2 (E. coli)
101928045_at	LOC101928045	-0.132868	0.912017	5.1168	-2.31413	0.0219995	0.325785	-3.3554	uncharacterized LOC101928045
20_at	ABCA2	0.104173	1.07488	7.50426	2.31393	0.0220107	0.325785	-3.3558	ATP-binding cassette, sub-family A (ABC1), member 2
4609_at	MYC	-0.132649	0.912155	8.35227	-2.31366	0.0220258	0.325785	-3.35634	v-myc avian myelocytomatosis viral oncogene homolog
5422_at	POLA1	-0.107926	0.927921	6.10305	-2.313	0.0220634	0.325785	-3.35767	polymerase (DNA directed), alpha 1, catalytic subunit
252995_at	FNDC5	0.141577	1.10311	4.95708	2.31282	0.0220732	0.325785	-3.35802	fibronectin type III domain containing 5
51181_at	DCXR	-0.113195	0.924538	8.96558	-2.31269	0.0220809	0.325785	-3.35829	dicarbonyl/L-xylulose reductase
23303_at	KIF13B	0.103283	1.07422	7.23217	2.31221	0.0221078	0.325785	-3.35925	kinesin family member 13B
9870_at	AREL1	0.0721542	1.05129	10.7405	2.31214	0.0221119	0.325785	-3.35939	apoptosis resistant E3 ubiquitin protein ligase 1
114827_at	FHAD1	0.100973	1.0725	4.13137	2.31176	0.0221332	0.325785	-3.36015	forkhead-associated (FHA) phosphopeptide binding domain 1
1953_at	MEGF6	0.129183	1.09367	5.55083	2.31156	0.0221449	0.325785	-3.36056	multiple EGF-like-domains 6
23152_at	CIC	0.113845	1.08211	7.39118	2.31108	0.0221719	0.325888	-3.36151	capicua transcriptional repressor
63930_at	LOC63930	0.114665	1.08272	4.06281	2.31066	0.0221959	0.325888	-3.36236	uncharacterized LOC63930
5130_at	PCYT1A	0.0833776	1.0595	8.64926	2.31052	0.0222039	0.325888	-3.36264	phosphate cytidylyltransferase 1, choline, alpha
10983_at	CCNI	-0.0765742	0.948307	12.4068	-2.30971	0.0222497	0.32593	-3.36426	cyclin I
100750247_at	HIF1A-AS2	0.127457	1.09237	3.62312	2.30963	0.022254	0.32593	-3.36441	HIF1A antisense RNA 2
8731_at	RNMT	-0.135406	0.910414	6.76022	-2.30955	0.0222587	0.32593	-3.36457	RNA (guanine-7-) methyltransferase
89978_at	DPH6	-0.127025	0.915718	6.80713	-2.30898	0.0222914	0.326154	-3.36572	diphthamine biosynthesis 6
101927798_at	LOC101927798	0.119073	1.08604	3.67854	2.30861	0.0223122	0.326205	-3.36645	uncharacterized LOC101927798
387882_at	C12orf75	-0.180363	0.882481	8.30516	-2.30826	0.0223321	0.326243	-3.36715	chromosome 12 open reading frame 75
2249_at	FGF4	0.0978787	1.0702	5.15338	2.30788	0.0223539	0.326295	-3.36792	fibroblast growth factor 4
55363_at	HEMGN	-0.231371	0.851825	9.0025	-2.3071	0.0223988	0.326295	-3.36949	hemogen
11171_at	STRAP	-0.105893	0.92923	8.14151	-2.30706	0.0224011	0.326295	-3.36957	serine/threonine kinase receptor associated protein
283314_at	C1RL-AS1	0.174229	1.12836	6.10882	2.30676	0.0224179	0.326295	-3.37015	C1RL antisense RNA 1
3297_at	HSF1	-0.0766525	0.948255	7.81842	-2.30669	0.0224224	0.326295	-3.37031	heat shock transcription factor 1
219_at	ALDH1B1	-0.122275	0.918738	5.95468	-2.30614	0.0224534	0.32639	-3.37139	aldehyde dehydrogenase 1 family, member B1
150684_at	COMMD1	-0.116718	0.922283	7.31741	-2.30597	0.0224636	0.32639	-3.37175	copper metabolism (Murr1) domain containing 1
388015_at	RTL1	0.126334	1.09152	4.38381	2.30459	0.0225426	0.326682	-3.3745	retrotransposon-like 1
119774_at	OR52K2	0.246365	1.18621	7.8498	2.30439	0.0225546	0.326682	-3.37491	olfactory receptor, family 52, subfamily K, member 2
80148_at	PQLC1	-0.154633	0.898361	8.49205	-2.30416	0.0225676	0.326682	-3.37536	PQ loop repeat containing 1
729013_at	ZBED5-AS1	-0.126446	0.916086	8.36722	-2.30414	0.0225685	0.326682	-3.37539	ZBED5 antisense RNA 1
23305_at	ACSL6	-0.292169	0.816673	7.80599	-2.30411	0.0225705	0.326682	-3.37546	acyl-CoA synthetase long-chain family member 6
4807_at	NHLH1	0.127509	1.09241	4.8076	2.30341	0.0226107	0.327007	-3.37686	nescient helix loop helix 1
28682_at	TRAV8-4	-0.261064	0.834472	7.97309	-2.30294	0.0226378	0.327007	-3.37779	T cell receptor alpha variable 8-4
2166_at	FAAH	0.12494	1.09046	5.77241	2.30256	0.02266	0.327007	-3.37856	fatty acid amide hydrolase
22904_at	SBNO2	0.101981	1.07325	8.76159	2.30251	0.0226625	0.327007	-3.37865	strawberry notch homolog 2 (Drosophila)
80781_at	COL18A1	0.168965	1.12425	6.19494	2.30192	0.0226968	0.327092	-3.37983	collagen, type XVIII, alpha 1
677771_at	SCARNA4	-0.117958	0.921491	5.96989	-2.30158	0.0227166	0.327092	-3.38051	small Cajal body-specific RNA 4
808_at	CALM3	-0.0852075	0.942649	9.57441	-2.30151	0.0227205	0.327092	-3.38065	calmodulin 3 (phosphorylase kinase, delta)
221264_at	AK9	-0.102521	0.931404	6.18134	-2.30086	0.0227581	0.327184	-3.38194	adenylate kinase 9
101928087_at	LOC101928087	-0.10569	0.92936	3.90226	-2.30069	0.0227683	0.327184	-3.38229	uncharacterized LOC101928087
6207_at	RPS13	-0.102857	0.931187	11.8806	-2.30039	0.0227857	0.327184	-3.38289	ribosomal protein S13
101929746_at	ZNF341-AS1	-0.129797	0.91396	4.54446	-2.3002	0.0227964	0.327184	-3.38326	uncharacterized LOC101929746
3301_at	DNAJA1	-0.159083	0.895594	8.46769	-2.29965	0.0228286	0.327217	-3.38436	DnaJ (Hsp40) homolog, subfamily A, member 1
939_at	CD27	-0.153506	0.899063	10.2894	-2.29944	0.0228411	0.327217	-3.38479	CD27 molecule
29090_at	TIMM21	-0.130143	0.913741	5.88413	-2.29927	0.022851	0.327217	-3.38513	translocase of inner mitochondrial membrane 21 homolog (yeast)
63891_at	RNF123	-0.251218	0.840187	9.51707	-2.2976	0.0229482	0.32836	-3.38845	ring finger protein 123
100131378_at	C11orf91	0.131979	1.0958	3.9629	2.29729	0.0229664	0.32837	-3.38907	chromosome 11 open reading frame 91
100616408_at	MIR5047	0.107802	1.07759	10.2995	2.29685	0.022992	0.328387	-3.38994	microRNA 5047
7727_at	ZNF174	-0.0730987	0.950594	6.88154	-2.29655	0.0230096	0.328387	-3.39054	zinc finger protein 174
28656_at	TRAV26-2	-0.262193	0.833819	6.71319	-2.29613	0.0230345	0.328387	-3.39138	T cell receptor alpha variable 26-2
9702_at	CEP57	-0.112822	0.924777	8.54431	-2.29556	0.0230676	0.328387	-3.3925	centrosomal protein 57kDa
2885_at	GRB2	0.0575956	1.04073	11.4852	2.29503	0.0230989	0.328387	-3.39357	growth factor receptor-bound protein 2
27079_at	RPUSD2	-0.0983103	0.934126	6.01596	-2.29495	0.0231037	0.328387	-3.39373	RNA pseudouridylate synthase domain containing 2
5983_at	RFC3	-0.113091	0.924605	6.66152	-2.29475	0.0231152	0.328387	-3.39412	replication factor C (activator 1) 3, 38kDa
8804_at	CREG1	-0.191512	0.875688	10.5984	-2.2946	0.0231244	0.328387	-3.39443	cellular repressor of E1A-stimulated genes 1
8703_at	B4GALT3	-0.189301	0.877031	9.33126	-2.29459	0.0231246	0.328387	-3.39444	UDP-Gal:betaGlcNAc beta 1,4- galactosyltransferase, polypeptide 3
79890_at	RIN3	0.0712717	1.05064	10.089	2.2942	0.0231481	0.328473	-3.39523	Ras and Rab interactor 3
100133182_at	LOC100133182	0.114848	1.08286	12.684	2.29281	0.0232301	0.329388	-3.39799	uncharacterized LOC100133182
2064_at	ERBB2	-0.127729	0.915271	6.00283	-2.29206	0.0232745	0.329566	-3.39949	v-erb-b2 avian erythroblastic leukemia viral oncogene homolog 2
693197_at	MIR612	0.242495	1.18304	6.51555	2.29174	0.0232929	0.329566	-3.40011	microRNA 612
101928483_at	NALT1	-0.172675	0.887196	5.40728	-2.29128	0.0233202	0.329566	-3.40102	uncharacterized LOC101928483
115004_at	MB21D1	0.100809	1.07237	8.00277	2.29116	0.0233277	0.329566	-3.40127	Mab-21 domain containing 1
29928_at	TIMM22	-0.077026	0.94801	8.75072	-2.29112	0.0233302	0.329566	-3.40136	translocase of inner mitochondrial membrane 22 homolog (yeast)
124540_at	MSI2	-0.0764672	0.948377	8.14408	-2.29037	0.0233744	0.329942	-3.40284	musashi RNA-binding protein 2
25926_at	NOL11	-0.112473	0.925001	8.39071	-2.28977	0.0234102	0.3302	-3.40403	nucleolar protein 11
10907_at	TXNL4A	-0.0943111	0.936719	8.83561	-2.28892	0.0234605	0.330471	-3.40571	thioredoxin-like 4A
3111_at	HLA-DOA	-0.154683	0.89833	7.18835	-2.28844	0.0234891	0.330471	-3.40666	major histocompatibility complex, class II, DO alpha
10097_at	ACTR2	0.0571228	1.04039	11.4566	2.28836	0.0234941	0.330471	-3.40683	ARP2 actin-related protein 2 homolog (yeast)
10557_at	RPP38	-0.0945746	0.936548	7.555	-2.28827	0.0234997	0.330471	-3.40701	ribonuclease P/MRP 38kDa subunit
83733_at	SLC25A18	0.12257	1.08867	4.68291	2.28781	0.0235269	0.330607	-3.40792	solute carrier family 25 (glutamate carrier), member 18
916_at	CD3E	-0.130058	0.913795	9.70583	-2.28637	0.0236132	0.331513	-3.41078	CD3e molecule, epsilon (CD3-TCR complex)
759_at	CA1	-0.151563	0.900274	12.2391	-2.28615	0.0236267	0.331513	-3.41122	carbonic anhydrase I
10600_at	USP16	-0.144132	0.904924	7.30395	-2.28582	0.0236464	0.331542	-3.41187	ubiquitin specific peptidase 16
28638_at	TRBC2	-0.107259	0.92835	12.5728	-2.28497	0.0236974	0.331674	-3.41356	T cell receptor beta constant 2
84925_at	DIRC2	0.0862831	1.06163	11.0222	2.28488	0.023703	0.331674	-3.41374	disrupted in renal carcinoma 2
100129697_at	LOC100129697	0.113997	1.08222	6.88855	2.28478	0.0237086	0.331674	-3.41393	uncharacterized LOC100129697
23405_at	DICER1	0.0737896	1.05248	10.7026	2.28448	0.0237271	0.331685	-3.41454	dicer 1, ribonuclease type III
644961_at	ACTG1P20	-0.088857	0.940267	5.59819	-2.28394	0.0237593	0.331889	-3.4156	actin, gamma 1 pseudogene
92162_at	TMEM88	0.124876	1.09041	8.93173	2.28349	0.0237867	0.332005	-3.4165	transmembrane protein 88
1389_at	CREBL2	-0.0761898	0.948559	10.2377	-2.28322	0.0238029	0.332005	-3.41703	cAMP responsive element binding protein-like 2
9200_at	HACD1	-0.147469	0.902833	5.3989	-2.28226	0.0238605	0.332563	-3.41892	protein tyrosine phosphatase-like (proline instead of catalytic arginine), member A
10962_at	MLLT11	-0.102523	0.931403	7.33091	-2.28192	0.0238815	0.332609	-3.4196	myeloid/lymphoid or mixed-lineage leukemia (trithorax homolog, Drosophila); translocated to, 11
664709_at	HNRNPA1P10	-0.101106	0.932318	9.4791	-2.28082	0.0239483	0.333292	-3.42178	heterogeneous nuclear ribonucleoprotein A1 pseudogene 10
222484_at	LNX2	-0.105202	0.929675	7.58036	-2.28036	0.0239763	0.333435	-3.4227	ligand of numb-protein X 2
162333_at	2016-03-10	0.116435	1.08405	4.54897	2.27944	0.0240318	0.333782	-3.4245	membrane-associated ring finger (C3HC4) 10, E3 ubiquitin protein ligase
58496_at	LY6G5B	0.113161	1.0816	8.04164	2.27871	0.0240767	0.333782	-3.42596	lymphocyte antigen 6 complex, locus G5B
10403_at	NDC80	-0.165272	0.89176	4.63635	-2.27831	0.0241007	0.333782	-3.42674	NDC80 kinetochore complex component
80725_at	SRCIN1	-0.0839764	0.943454	4.18222	-2.2782	0.0241076	0.333782	-3.42696	SRC kinase signaling inhibitor 1
63035_at	BCORL1	0.116565	1.08415	7.03154	2.27776	0.0241342	0.333782	-3.42782	BCL6 corepressor-like 1
7050_at	TGIF1	0.0785926	1.05599	5.95188	2.27722	0.0241676	0.333782	-3.4289	TGFB-induced factor homeobox 1
55625_at	ZDHHC7	0.0693484	1.04924	9.60732	2.27681	0.0241927	0.333782	-3.42971	zinc finger, DHHC-type containing 7
94032_at	CAMK2N2	0.108716	1.07827	4.35444	2.27669	0.0242001	0.333782	-3.42995	calcium/calmodulin-dependent protein kinase II inhibitor 2
112574_at	SNX18	0.11484	1.08286	9.25833	2.27647	0.0242136	0.333782	-3.43039	sorting nexin 18
2208_at	FCER2	-0.244861	0.843897	7.51846	-2.27625	0.0242268	0.333782	-3.43081	Fc fragment of IgE, low affinity II, receptor for (CD23)
26232_at	FBXO2	-0.107885	0.927948	5.10755	-2.27618	0.0242309	0.333782	-3.43095	F-box protein 2
161424_at	NOP9	0.0833322	1.05946	6.25132	2.27615	0.0242328	0.333782	-3.43101	NOP9 nucleolar protein
6122_at	RPL3	-0.128827	0.914575	4.49518	-2.27571	0.0242603	0.333782	-3.43189	ribosomal protein L3
79102_at	RNF26	-0.0798499	0.946156	7.74483	-2.2756	0.0242668	0.333782	-3.4321	ring finger protein 26
101927116_at	NA	-0.221263	0.857814	7.12096	-2.27557	0.0242689	0.333782	-3.43217	uncharacterized LOC101927116
2035_at	EPB41	-0.101476	0.932079	12.5259	-2.2753	0.0242851	0.333782	-3.43269	erythrocyte membrane protein band 4.1 (elliptocytosis 1, RH-linked)
1820_at	ARID3A	0.100781	1.07235	8.33446	2.27482	0.0243146	0.333853	-3.43364	AT rich interactive domain 3A (BRIGHT-like)
373_at	TRIM23	-0.102105	0.931673	6.83222	-2.27427	0.0243485	0.333853	-3.43472	tripartite motif containing 23
10472_at	ZBTB18	0.0829595	1.05919	8.87762	2.27418	0.0243542	0.333853	-3.43491	zinc finger and BTB domain containing 18
3142_at	HLX	0.13336	1.09685	8.16442	2.27406	0.0243612	0.333853	-3.43513	H2.0-like homeobox
84173_at	ELMOD3	0.0835337	1.05961	6.73911	2.27321	0.0244142	0.333888	-3.43683	ELMO/CED-12 domain containing 3
1945_at	EFNA4	-0.093769	0.937071	6.70594	-2.27317	0.0244165	0.333888	-3.4369	ephrin-A4
4026_at	LPP	0.089206	1.06378	9.28534	2.27315	0.0244176	0.333888	-3.43694	LIM domain containing preferred translocation partner in lipoma
80127_at	CCDC176	-0.271247	0.828603	9.37714	-2.27251	0.0244573	0.333888	-3.4382	coiled-coil domain containing 176
27430_at	MAT2B	-0.0597321	0.959442	9.89718	-2.27244	0.0244615	0.333888	-3.43834	methionine adenosyltransferase II, beta
57035_at	RSRP1	0.0838505	1.05984	10.5854	2.27226	0.0244728	0.333888	-3.4387	chromosome 1 open reading frame 63
23528_at	ZNF281	0.0956205	1.06852	8.55822	2.27201	0.0244879	0.333888	-3.43918	zinc finger protein 281
374900_at	ZNF568	-0.15319	0.89926	5.86728	-2.27154	0.024517	0.334005	-3.44011	zinc finger protein 568
54923_at	LIME1	-0.122574	0.918548	5.10966	-2.2713	0.0245321	0.334005	-3.44059	Lck interacting transmembrane adaptor 1
8822_at	FGF17	0.167867	1.1234	4.17337	2.26691	0.0248058	0.335805	-3.44924	fibroblast growth factor 17
4913_at	NTHL1	0.0954399	1.06839	5.28647	2.26675	0.0248154	0.335805	-3.44954	nth endonuclease III-like 1 (E. coli)
728411_at	GUSBP1	-0.233842	0.850367	6.14825	-2.26675	0.0248154	0.335805	-3.44954	glucuronidase, beta pseudogene 1
64763_at	ZNF574	-0.0826711	0.944308	7.39586	-2.26668	0.0248199	0.335805	-3.44968	zinc finger protein 574
4351_at	MPI	-0.101236	0.932234	8.73447	-2.2666	0.0248251	0.335805	-3.44985	mannose phosphate isomerase
1871_at	E2F3	0.102196	1.07341	7.50959	2.2665	0.0248313	0.335805	-3.45004	E2F transcription factor 3
91807_at	MYLK3	0.124754	1.09032	4.52744	2.26632	0.0248425	0.335805	-3.4504	myosin light chain kinase 3
131450_at	CD200R1	-0.140704	0.907076	7.14864	-2.2655	0.0248941	0.335805	-3.45201	CD200 receptor 1
406900_at	MIR106B	0.0980031	1.07029	5.23185	2.26544	0.0248979	0.335805	-3.45213	microRNA 106b
768214_at	MIR668	0.163466	1.11997	4.02756	2.26482	0.0249368	0.335805	-3.45335	microRNA 668
9908_at	G3BP2	-0.05313	0.963843	8.88576	-2.26424	0.024973	0.335805	-3.45448	GTPase activating protein (SH3 domain) binding protein 2
23186_at	RCOR1	0.0883625	1.06316	9.76979	2.26378	0.0250022	0.335805	-3.45539	REST corepressor 1
693222_at	MIR637	0.140764	1.10249	6.24856	2.26353	0.0250182	0.335805	-3.45589	microRNA 637
399668_at	SMIM10L2A	0.179794	1.13272	5.05437	2.26298	0.0250529	0.335805	-3.45697	long intergenic non-protein coding RNA 86
101928079_at	LINC01057	0.284803	1.21824	3.8944	2.2628	0.0250638	0.335805	-3.45731	long intergenic non-protein coding RNA 1057
283159_at	OR8D1	0.162012	1.11885	4.58221	2.2624	0.0250892	0.335805	-3.4581	olfactory receptor, family 8, subfamily D, member 1
23191_at	CYFIP1	0.133363	1.09685	6.40821	2.26187	0.025123	0.335805	-3.45915	cytoplasmic FMR1 interacting protein 1
28610_at	TRBV5-5	-0.206616	0.866567	6.84447	-2.26184	0.0251247	0.335805	-3.4592	T cell receptor beta variable 5-5
79168_at	LILRA6	0.2158	1.16135	9.81956	2.26181	0.0251266	0.335805	-3.45926	leukocyte immunoglobulin-like receptor, subfamily A (with TM domain), member 6
28732_at	TRAJ23	-0.169421	0.889199	8.99652	-2.26165	0.0251369	0.335805	-3.45958	T cell receptor alpha joining 23
4171_at	MCM2	-0.129824	0.913943	5.60005	-2.26145	0.0251492	0.335805	-3.45996	minichromosome maintenance complex component 2
23196_at	FAM120A	0.0552462	1.03904	9.40228	2.26118	0.0251662	0.335805	-3.46049	family with sequence similarity 120A
5176_at	SERPINF1	-0.166794	0.89082	6.16904	-2.26077	0.0251927	0.335805	-3.46131	serpin peptidase inhibitor, clade F (alpha-2 antiplasmin, pigment epithelium derived factor), member 1
3741_at	KCNA5	0.148039	1.10806	4.49252	2.26062	0.0252023	0.335805	-3.4616	potassium voltage-gated channel, shaker-related subfamily, member 5
285780_at	LY86-AS1	0.146358	1.10677	3.79513	2.26057	0.0252052	0.335805	-3.46169	LY86 antisense RNA 1
222699_at	TOB2P1	-0.174608	0.886008	3.65897	-2.2604	0.0252162	0.335805	-3.46203	transducer of ERBB2, 2 pseudogene 1
240_at	ALOX5	0.0596169	1.04219	12.0226	2.25987	0.0252495	0.335805	-3.46306	arachidonate 5-lipoxygenase
9605_at	VPS9D1	0.131963	1.09578	7.50736	2.25959	0.0252672	0.335805	-3.46361	VPS9 domain containing 1
55069_at	TMEM248	-0.0391784	0.973209	10.5009	-2.25957	0.0252689	0.335805	-3.46366	transmembrane protein 248
9344_at	TAOK2	0.0639084	1.04529	7.63222	2.25931	0.0252852	0.335805	-3.46417	TAO kinase 2
728485_at	LOC728485	-0.117677	0.921671	4.97686	-2.25896	0.0253076	0.335805	-3.46486	uncharacterized LOC728485
124220_at	ZG16B	0.176494	1.13013	5.65048	2.25857	0.0253326	0.335805	-3.46562	zymogen granule protein 16B
23468_at	CBX5	-0.128502	0.914781	7.54172	-2.25804	0.0253663	0.335805	-3.46666	chromobox homolog 5
1944_at	EFNA3	-0.107848	0.927971	5.39452	-2.25759	0.025395	0.335805	-3.46754	ephrin-A3
66002_at	CYP4F12	-0.36122	0.778506	4.90087	-2.25757	0.0253963	0.335805	-3.46758	cytochrome P450, family 4, subfamily F, polypeptide 12
55609_at	ZNF280C	-0.0876769	0.941037	7.027	-2.2571	0.0254265	0.335805	-3.46851	zinc finger protein 280C
5606_at	MAP2K3	-0.1906	0.876241	11.1566	-2.25688	0.0254406	0.335805	-3.46894	mitogen-activated protein kinase kinase 3
28940_at	IGKV1-12	-0.31474	0.803996	6.43078	-2.25668	0.0254532	0.335805	-3.46933	immunoglobulin kappa variable 1-12
79184_at	BRCC3	-0.0865063	0.941801	8.31424	-2.25651	0.025464	0.335805	-3.46966	BRCA1/BRCA2-containing complex, subunit 3
693160_at	MIR575	0.118571	1.08566	3.91187	2.25647	0.0254663	0.335805	-3.46973	microRNA 575
163882_at	CNST	-0.0930693	0.937526	7.21695	-2.25605	0.0254935	0.335805	-3.47056	consortin, connexin sorting protein
146456_at	TMED6	-0.111152	0.925849	4.81369	-2.25594	0.0255006	0.335805	-3.47078	transmembrane emp24 protein transport domain containing 6
284697_at	BTBD8	-0.154119	0.898681	4.98156	-2.25584	0.0255071	0.335805	-3.47097	BTB (POZ) domain containing 8
388818_at	KRTAP26-1	0.102146	1.07337	4.04799	2.25475	0.0255772	0.335805	-3.47311	keratin associated protein 26-1
8887_at	TAX1BP1	-0.131046	0.913169	9.6227	-2.25452	0.025592	0.335805	-3.47356	Tax1 (human T-cell leukemia virus type I) binding protein 1
55208_at	DCUN1D2	0.091887	1.06576	8.03686	2.25444	0.0255967	0.335805	-3.4737	DCN1, defective in cullin neddylation 1, domain containing 2
56850_at	GRIPAP1	0.0724876	1.05153	7.21915	2.25444	0.0255967	0.335805	-3.47371	GRIP1 associated protein 1
8780_at	RIOK3	-0.189048	0.877184	11.2422	-2.25414	0.0256162	0.335805	-3.4743	RIO kinase 3
200539_at	ANKRD23	-0.108997	0.927233	5.65241	-2.25404	0.0256227	0.335805	-3.4745	ankyrin repeat domain 23
79626_at	TNFAIP8L2	0.0947924	1.06791	8.06059	2.25401	0.0256243	0.335805	-3.47455	tumor necrosis factor, alpha-induced protein 8-like 2
5536_at	PPP5C	-0.110019	0.926576	6.83624	-2.25365	0.0256477	0.335805	-3.47526	protein phosphatase 5, catalytic subunit
54801_at	HAUS6	-0.113596	0.924281	6.91693	-2.25326	0.0256732	0.335805	-3.47603	HAUS augmin-like complex, subunit 6
64780_at	MICAL1	0.0951784	1.0682	8.61451	2.25324	0.0256742	0.335805	-3.47606	microtubule associated monooxygenase, calponin and LIM domain containing 1
51530_at	ZC3HC1	-0.1206	0.919805	5.94625	-2.25246	0.0257243	0.335805	-3.47758	zinc finger, C3HC-type containing 1
152687_at	ZNF595	-0.293948	0.815667	6.3349	-2.25243	0.0257268	0.335805	-3.47766	zinc finger protein 595
58508_at	KMT2C	0.0634758	1.04498	10.5251	2.25238	0.0257297	0.335805	-3.47774	lysine (K)-specific methyltransferase 2C
202559_at	KHDRBS2	-0.171571	0.887876	4.68687	-2.25211	0.0257472	0.335805	-3.47827	KH domain containing, RNA binding, signal transduction associated 2
10620_at	ARID3B	0.0929077	1.06652	8.18864	2.25198	0.0257558	0.335805	-3.47853	AT rich interactive domain 3B (BRIGHT-like)
101929535_at	LOC101929535	0.136616	1.09932	4.9892	2.25171	0.0257729	0.335805	-3.47905	uncharacterized LOC101929535
[truncated: 17,375 more rows]

## Sheet: SPTB_Temporal
S1.3 Table: Genes displaying temporal changes between T1 and T2 in SPTB
[truncated: 18,817 more rows]

## Sheet: Term_Temporal
S1.4 Table: Genes displaying temporal changes between T1 and T2 in Term delivery
[truncated: 18,817 more rows]

[truncated: 1 more sheets: SPTB_Term_FoldChangeDiff]
