# Supplementary material for: Maternal Whole Blood Gene Expression at 18 and 28 Weeks of Gestation Associated with Spontaneous Preterm Birth in Asymptomatic Women
Source: PLoS One. 2016 Jun 22;11(6):e0155191. doi: 10.1371/journal.pone.0155191 (PMC4917227; doi:10.1371/journal.pone.0155191)
Supplement: S2 Table — (XLSX) [file pone.0155191.s002.xlsx]

## Sheet: SPTB_Term_T1
S2.1 Table: Significantly enriched gene sets in SPTB compared to Term delivery at 17-23 weeks (T1)
Up-regulated in STPB (n=37)	SIZE	ES	NES	NOM p-val	FDR q-val	FWER p-val	RANK AT MAX	LEADING EDGE
METAL_ION_TRANSPORT	85	0.487896	2.23506	0	0.011384	0.009	2867	tags=35%, list=15%, signal=42%
REACTOME_PLATELET_AGGREGATION_PLUG_FORMATION	31	0.596115	2.20377	0	0.0115414	0.018	4649	tags=71%, list=25%, signal=94%
GENERATION_OF_A_SIGNAL_INVOLVED_IN_CELL_CELL_SIGNALING	21	0.652198	2.18144	0	0.0107032	0.025	4454	tags=62%, list=24%, signal=81%
KEGG_FC_GAMMA_R_MEDIATED_PHAGOCYTOSIS	90	0.454651	2.13224	0	0.0138022	0.042	3113	tags=41%, list=17%, signal=49%
MONOVALENT_INORGANIC_CATION_TRANSPORT	70	0.461819	2.03	0	0.0382739	0.139	2843	tags=33%, list=15%, signal=39%
BLOOD_COAGULATION	36	0.510128	2.01385	0	0.0400437	0.172	3893	tags=50%, list=21%, signal=63%
REACTOME_IL1_SIGNALING	36	0.512521	2.00323	0	0.0392463	0.195	1537	tags=31%, list=8%, signal=33%
REACTOME_PLATELET_ACTIVATION_SIGNALING_AND_AGGREGATION	175	0.381346	1.99741	0	0.0366399	0.206	4094	tags=42%, list=22%, signal=53%
REGULATION_OF_RAS_PROTEIN_SIGNAL_TRANSDUCTION	17	0.630764	1.99452	0	0.0338698	0.215	4730	tags=76%, list=25%, signal=102%
CATION_TRANSPORT	107	0.416851	1.99019	0	0.032163	0.225	3939	tags=36%, list=21%, signal=46%
BIOCARTA_CCR3_PATHWAY	19	0.60991	1.98666	0.00223714	0.0307475	0.234	3566	tags=58%, list=19%, signal=72%
REACTOME_SIGNALING_BY_ILS	98	0.417596	1.97862	0	0.0304326	0.25	3837	tags=42%, list=21%, signal=52%
REACTOME_ACYL_CHAIN_REMODELLING_OF_PE	18	0.623071	1.97817	0.00227273	0.0281905	0.25	2734	tags=56%, list=15%, signal=65%
REGULATION_OF_GTPASE_ACTIVITY	15	0.653435	1.97683	0	0.0264462	0.251	4786	tags=73%, list=26%, signal=99%
WOUND_HEALING	47	0.484425	1.97098	0	0.0259792	0.263	3893	tags=45%, list=21%, signal=56%
KEGG_LEUKOCYTE_TRANSENDOTHELIAL_MIGRATION	100	0.415332	1.96435	0	0.0261323	0.28	4074	tags=41%, list=22%, signal=52%
REACTOME_ACYL_CHAIN_REMODELLING_OF_PC	19	0.605659	1.9489	0.00245098	0.029045	0.318	2734	tags=53%, list=15%, signal=62%
REGULATION_OF_SMALL_GTPASE_MEDIATED_SIGNAL_TRANSDUCTION	21	0.583141	1.94864	0.00230947	0.0274314	0.318	4730	tags=67%, list=25%, signal=89%
RHO_PROTEIN_SIGNAL_TRANSDUCTION	31	0.522198	1.94235	0.00235849	0.028325	0.345	4730	tags=58%, list=25%, signal=78%
REACTOME_INTEGRIN_ALPHAIIB_BETA3_SIGNALING	23	0.568661	1.93187	0	0.0298898	0.375	4427	tags=70%, list=24%, signal=91%
REACTOME_RESPONSE_TO_ELEVATED_PLATELET_CYTOSOLIC_CA2_	68	0.435786	1.92059	0	0.0326441	0.422	4007	tags=44%, list=22%, signal=56%
COAGULATION	36	0.510128	1.91596	0	0.0327394	0.438	3893	tags=50%, list=21%, signal=63%
REACTOME_CHONDROITIN_SULFATE_BIOSYNTHESIS	15	0.645267	1.91484	0.00230415	0.0315984	0.44	2303	tags=60%, list=12%, signal=68%
REACTOME_DEGRADATION_OF_THE_EXTRACELLULAR_MATRIX	20	0.578345	1.91395	0	0.0303337	0.44	5395	tags=65%, list=29%, signal=91%
REACTOME_INTEGRIN_CELL_SURFACE_INTERACTIONS	66	0.439619	1.91187	0	0.0297991	0.449	4602	tags=52%, list=25%, signal=68%
HEMOSTASIS	41	0.47956	1.91139	0.00250627	0.0288531	0.453	3985	tags=49%, list=21%, signal=62%
BIOCARTA_IL1R_PATHWAY	30	0.517359	1.90119	0.00250627	0.0302511	0.474	1130	tags=23%, list=6%, signal=25%
REGULATION_OF_BODY_FLUID_LEVELS	47	0.461474	1.89888	0.00236407	0.0301002	0.487	3985	tags=47%, list=21%, signal=59%
REACTOME_FORMATION_OF_FIBRIN_CLOT_CLOTTING_CASCADE	23	0.568568	1.89657	0.0023753	0.0296408	0.493	3541	tags=52%, list=19%, signal=64%
BIOCARTA_CREB_PATHWAY	27	0.523381	1.88866	0	0.0306338	0.511	5128	tags=63%, list=28%, signal=87%
KEGG_CHEMOKINE_SIGNALING_PATHWAY	162	0.363131	1.8741	0	0.0338059	0.554	4398	tags=43%, list=24%, signal=55%
KEGG_TOLL_LIKE_RECEPTOR_SIGNALING_PATHWAY	84	0.404966	1.87264	0	0.0335152	0.564	4295	tags=38%, list=23%, signal=49%
RESPONSE_TO_EXTERNAL_STIMULUS	245	0.340377	1.85535	0	0.0376247	0.618	4306	tags=38%, list=23%, signal=48%
BIOCARTA_NFKB_PATHWAY	22	0.546464	1.84325	0	0.0409995	0.662	1761	tags=27%, list=9%, signal=30%
BIOCARTA_NTHI_PATHWAY	23	0.53771	1.84048	0	0.0405934	0.67	4628	tags=52%, list=25%, signal=69%
BIOCARTA_MPR_PATHWAY	31	0.502794	1.84008	0	0.0396498	0.672	6451	tags=65%, list=35%, signal=99%
KEGG_FC_EPSILON_RI_SIGNALING_PATHWAY	67	0.417904	1.82789	0	0.0434202	0.734	2891	tags=33%, list=16%, signal=39%
Down-regulated in STPB (n=163)	SIZE	ES	NES	NOM p-val	FDR q-val	FWER p-val	RANK AT MAX	LEADING EDGE
REACTOME_BIOSYNTHESIS_OF_THE_N_GLYCAN_PRECURSOR_DOLICHOL_LIPID_LINKED_OLIGOSACCHARIDE_LLO_AND_TRANSFER_TO_A_NASCENT_PROTEIN	28	-0.685815	-2.34813	0	<0.001	<0.001	3126	tags=57%, list=17%, signal=69%
REACTOME_FORMATION_OF_THE_TERNARY_COMPLEX_AND_SUBSEQUENTLY_THE_43S_COMPLEX	35	-0.636653	-2.27676	0	<0.001	<0.001	4299	tags=63%, list=23%, signal=82%
RIBONUCLEOPROTEIN_COMPLEX_BIOGENESIS_AND_ASSEMBLY	80	-0.52894	-2.2694	0	<0.001	<0.001	4970	tags=61%, list=27%, signal=83%
RIBOSOME_BIOGENESIS_AND_ASSEMBLY	18	-0.743131	-2.25366	0	0.000166491	0.001	3855	tags=89%, list=21%, signal=112%
REACTOME_TRANSLATION	118	-0.495861	-2.26123	0	0.000208113	0.001	5635	tags=56%, list=30%, signal=80%
RRNA_METABOLIC_PROCESS	16	-0.749892	-2.23483	0	0.000309061	0.003	3855	tags=88%, list=21%, signal=110%
REACTOME_CYTOSOLIC_TRNA_AMINOACYLATION	24	-0.683954	-2.23498	0	0.000353212	0.003	2570	tags=58%, list=14%, signal=68%
REACTOME_ACTIVATION_OF_THE_MRNA_UPON_BINDING_OF_THE_CAP_BINDING_COMPLEX_AND_EIFS_AND_SUBSEQUENT_BINDING_TO_43S	41	-0.604083	-2.23601	0	0.000412081	0.003	4299	tags=56%, list=23%, signal=73%
REACTOME_MRNA_PROCESSING	143	-0.467793	-2.19337	0	0.000519516	0.007	5656	tags=56%, list=30%, signal=80%
REACTOME_METABOLISM_OF_RNA	221	-0.434388	-2.16519	0	0.00052295	0.009	4088	tags=41%, list=22%, signal=52%
REACTOME_PROCESSING_OF_CAPPED_INTRON_CONTAINING_PRE_MRNA	127	-0.472402	-2.16878	0	0.000563177	0.009	5656	tags=56%, list=30%, signal=80%
RRNA_PROCESSING	15	-0.761173	-2.20191	0	0.000571468	0.007	3855	tags=93%, list=21%, signal=118%
KEGG_PROTEASOME	40	-0.580947	-2.16949	0	0.000610108	0.009	969	tags=28%, list=5%, signal=29%
REACTOME_METABOLISM_OF_NON_CODING_RNA	42	-0.591804	-2.21136	0	0.000634964	0.007	4926	tags=69%, list=27%, signal=94%
RNA_PROCESSING	162	-0.449444	-2.15852	0	0.000651792	0.012	5539	tags=58%, list=30%, signal=82%
REACTOME_ER_PHAGOSOME_PATHWAY	55	-0.546885	-2.13349	0	0.000717284	0.015	3183	tags=38%, list=17%, signal=46%
TRNA_METABOLIC_PROCESS	19	-0.689736	-2.14278	0	0.000762114	0.015	3679	tags=68%, list=20%, signal=85%
REACTOME_RNA_POL_III_TRANSCRIPTION_INITIATION_FROM_TYPE_2_PROMOTER	23	-0.65011	-2.12541	0	0.000768646	0.017	5176	tags=70%, list=28%, signal=96%
REACTOME_HIV_INFECTION	180	-0.438567	-2.1079	0	0.0008949	0.022	4368	tags=39%, list=24%, signal=50%
REACTOME_3_UTR_MEDIATED_TRANSLATIONAL_REGULATION	80	-0.495751	-2.11563	0	0.000899585	0.021	5635	tags=54%, list=30%, signal=77%
REACTOME_HOST_INTERACTIONS_OF_HIV_FACTORS	115	-0.463785	-2.09674	0	0.0010458	0.027	4717	tags=43%, list=25%, signal=58%
KEGG_AMINOACYL_TRNA_BIOSYNTHESIS	41	-0.563333	-2.09287	0	0.00106084	0.03	4848	tags=61%, list=26%, signal=82%
REACTOME_RNA_POL_I_TRANSCRIPTION_INITIATION	22	-0.650286	-2.09442	0	0.00110906	0.03	2720	tags=50%, list=15%, signal=59%
REACTOME_TRANSPORT_OF_MATURE_TRANSCRIPT_TO_CYTOPLASM	50	-0.533643	-2.07309	0	0.00137247	0.044	5647	tags=60%, list=30%, signal=86%
REACTOME_MITOCHONDRIAL_PROTEIN_IMPORT	46	-0.535554	-2.07647	0	0.001421	0.042	6621	tags=74%, list=36%, signal=115%
REACTOME_P53_INDEPENDENT_G1_S_DNA_DAMAGE_CHECKPOINT	45	-0.542825	-2.07319	0	0.00142737	0.044	1332	tags=27%, list=7%, signal=29%
REACTOME_DESTABILIZATION_OF_MRNA_BY_AUF1_HNRNP_D0	46	-0.542843	-2.05767	0	0.00143629	0.054	1332	tags=28%, list=7%, signal=30%
REACTOME_CDK_MEDIATED_PHOSPHORYLATION_AND_REMOVAL_OF_CDC6	42	-0.554056	-2.06572	0	0.00144243	0.048	1332	tags=29%, list=7%, signal=31%
REACTOME_TRNA_AMINOACYLATION	42	-0.549696	-2.06136	0	0.00147635	0.05	4848	tags=60%, list=26%, signal=80%
KEGG_PYRUVATE_METABOLISM	34	-0.572555	-2.05996	0	0.00148057	0.052	5399	tags=59%, list=29%, signal=83%
KEGG_SPLICEOSOME	118	-0.452629	-2.05874	0	0.00148416	0.054	5647	tags=53%, list=30%, signal=75%
REACTOME_AUTODEGRADATION_OF_THE_E3_UBIQUITIN_LIGASE_COP1	44	-0.53701	-2.0502	0	0.00159239	0.062	1371	tags=30%, list=7%, signal=32%
REACTOME_METABOLISM_OF_PROTEINS	366	-0.387283	-2.04116	0	0.00159376	0.07	4650	tags=42%, list=25%, signal=54%
REACTOME_MRNA_SPLICING	100	-0.456901	-2.04603	0	0.00161608	0.065	5656	tags=55%, list=30%, signal=79%
KEGG_N_GLYCAN_BIOSYNTHESIS	45	-0.533451	-2.04197	0	0.00163854	0.068	4602	tags=53%, list=25%, signal=71%
REACTOME_TCA_CYCLE_AND_RESPIRATORY_ELECTRON_TRANSPORT	112	-0.454174	-2.0413	0	0.0016393	0.07	4995	tags=46%, list=27%, signal=63%
REACTOME_BRANCHED_CHAIN_AMINO_ACID_CATABOLISM	17	-0.674318	-2.03304	0	0.00185391	0.082	3455	tags=53%, list=19%, signal=65%
REACTOME_HIV_LIFE_CYCLE	104	-0.451941	-2.03022	0	0.00193256	0.088	4355	tags=40%, list=23%, signal=52%
REACTOME_ASSEMBLY_OF_THE_PRE_REPLICATIVE_COMPLEX	59	-0.500563	-2.02537	0	0.00194566	0.091	2079	tags=29%, list=11%, signal=32%
REACTOME_AUTODEGRADATION_OF_CDH1_BY_CDH1_APC_C	54	-0.511525	-2.01783	0	0.00198024	0.1	1332	tags=28%, list=7%, signal=30%
REACTOME_SRP_DEPENDENT_COTRANSLATIONAL_PROTEIN_TARGETING_TO_MEMBRANE	85	-0.470632	-2.01826	0	0.00202854	0.1	5622	tags=53%, list=30%, signal=76%
MITOCHONDRIAL_TRANSPORT	21	-0.629986	-2.02015	0.0017331	0.00203916	0.098	3972	tags=62%, list=21%, signal=79%
REACTOME_INFLUENZA_LIFE_CYCLE	111	-0.443115	-2.01403	0	0.00206569	0.106	5656	tags=51%, list=30%, signal=73%
REACTOME_RNA_POL_III_TRANSCRIPTION	33	-0.566075	-2.00863	0	0.00211063	0.11	5474	tags=67%, list=29%, signal=94%
REACTOME_EXTENSION_OF_TELOMERES	26	-0.591968	-1.99882	0	0.00226641	0.125	3200	tags=54%, list=17%, signal=65%
KEGG_VALINE_LEUCINE_AND_ISOLEUCINE_DEGRADATION	40	-0.539156	-1.99947	0.00167504	0.00231568	0.125	4017	tags=55%, list=22%, signal=70%
KEGG_DNA_REPLICATION	35	-0.558842	-2.00041	0	0.00236713	0.125	4353	tags=63%, list=23%, signal=82%
REACTOME_TRANSPORT_OF_MATURE_MRNA_DERIVED_FROM_AN_INTRONLESS_TRANSCRIPT	30	-0.575295	-1.99513	0	0.0023895	0.135	5503	tags=67%, list=30%, signal=95%
REACTOME_CROSS_PRESENTATION_OF_SOLUBLE_EXOGENOUS_ANTIGENS_ENDOSOMES	41	-0.535462	-1.9962	0	0.00240565	0.133	1332	tags=27%, list=7%, signal=29%
REACTOME_VIF_MEDIATED_DEGRADATION_OF_APOBEC3G	46	-0.521187	-1.98949	0	0.00259802	0.148	1332	tags=26%, list=7%, signal=28%
REACTOME_ASPARAGINE_N_LINKED_GLYCOSYLATION	76	-0.469454	-1.97953	0	0.00299066	0.172	4602	tags=49%, list=25%, signal=64%
REACTOME_INTERACTIONS_OF_VPR_WITH_HOST_CELLULAR_PROTEINS	30	-0.56192	-1.96809	0	0.00326073	0.189	4926	tags=63%, list=27%, signal=86%
REACTOME_SYNTHESIS_OF_DNA	85	-0.446778	-1.96436	0	0.00333614	0.197	4717	tags=42%, list=25%, signal=56%
REACTOME_RNA_POL_I_TRANSCRIPTION_TERMINATION	19	-0.631024	-1.96136	0.00175747	0.00343841	0.206	2511	tags=47%, list=14%, signal=55%
BIOCARTA_PROTEASOME_PATHWAY	28	-0.569811	-1.95718	0.0017762	0.00349385	0.211	969	tags=29%, list=5%, signal=30%
REACTOME_APC_C_CDH1_MEDIATED_DEGRADATION_OF_CDC20_AND_OTHER_APC_C_CDH1_TARGETED_PROTEINS_IN_LATE_MITOSIS_EARLY_G1	61	-0.485938	-1.95531	0	0.00351643	0.214	3207	tags=33%, list=17%, signal=39%
REACTOME_DNA_REPAIR	100	-0.440087	-1.95278	0	0.00363749	0.223	5179	tags=48%, list=28%, signal=66%
REACTOME_SCF_BETA_TRCP_MEDIATED_DEGRADATION_OF_EMI1	46	-0.519065	-1.9473	0	0.00385301	0.238	1332	tags=26%, list=7%, signal=28%
REACTOME_CDT1_ASSOCIATION_WITH_THE_CDC6_ORC_ORIGIN_COMPLEX	50	-0.498035	-1.93698	0	0.00452636	0.282	2079	tags=28%, list=11%, signal=31%
REACTOME_METABOLISM_OF_MRNA	182	-0.398973	-1.93303	0	0.00465005	0.291	4037	tags=37%, list=22%, signal=47%
REACTOME_S_PHASE	101	-0.431115	-1.92535	0	0.00479878	0.316	3375	tags=34%, list=18%, signal=41%
REACTOME_RNA_POL_III_CHAIN_ELONGATION	17	-0.638468	-1.92653	0.00357143	0.00481097	0.314	5176	tags=65%, list=28%, signal=90%
REACTOME_SIGNALING_BY_WNT	59	-0.467987	-1.92986	0	0.00483836	0.306	1332	tags=24%, list=7%, signal=25%
REACTOME_DNA_STRAND_ELONGATION	29	-0.561534	-1.92675	0	0.00488857	0.314	4353	tags=55%, list=23%, signal=72%
REACTOME_APC_C_CDC20_MEDIATED_DEGRADATION_OF_MITOTIC_PROTEINS	62	-0.469167	-1.91969	0	0.00525812	0.344	3207	tags=32%, list=17%, signal=39%
REACTOME_ORC1_REMOVAL_FROM_CHROMATIN	61	-0.471446	-1.91838	0	0.00527689	0.349	2079	tags=28%, list=11%, signal=31%
MITOCHONDRION_ORGANIZATION_AND_BIOGENESIS	46	-0.49441	-1.91587	0	0.00537786	0.36	3972	tags=48%, list=21%, signal=61%
KEGG_CITRATE_CYCLE_TCA_CYCLE	27	-0.565621	-1.91412	0	0.00542833	0.368	1403	tags=41%, list=8%, signal=44%
REACTOME_NEP_NS2_INTERACTS_WITH_THE_CELLULAR_EXPORT_MACHINERY	25	-0.566656	-1.89962	0.0017094	0.00632724	0.423	5407	tags=64%, list=29%, signal=90%
CHROMOSOME_ORGANIZATION_AND_BIOGENESIS	117	-0.416023	-1.89441	0	0.00673362	0.44	4609	tags=45%, list=25%, signal=60%
REACTOME_PEPTIDE_CHAIN_ELONGATION	62	-0.463664	-1.89063	0.00168919	0.00712899	0.461	5622	tags=52%, list=30%, signal=74%
REACTOME_CELL_CYCLE_CHECKPOINTS	106	-0.426908	-1.88486	0	0.00740953	0.478	4544	tags=39%, list=24%, signal=51%
KEGG_PROPANOATE_METABOLISM	30	-0.535304	-1.87975	0.00331675	0.00754294	0.498	4584	tags=57%, list=25%, signal=75%
REACTOME_PD1_SIGNALING	17	-0.637517	-1.87657	0.00183486	0.00756688	0.508	3044	tags=47%, list=16%, signal=56%
REACTOME_ANTIGEN_PROCESSING_CROSS_PRESENTATION	66	-0.459443	-1.8771	0	0.00763484	0.506	3183	tags=32%, list=17%, signal=38%
REACTOME_RNA_POL_III_TRANSCRIPTION_INITIATION_FROM_TYPE_3_PROMOTER	26	-0.559985	-1.87976	0	0.00764487	0.498	5474	tags=65%, list=29%, signal=93%
REACTOME_RNA_POL_III_TRANSCRIPTION_TERMINATION	19	-0.610263	-1.87279	0.00176367	0.00773295	0.528	5176	tags=63%, list=28%, signal=87%
T_CELL_ACTIVATION	39	-0.506584	-1.87384	0	0.00774871	0.524	4578	tags=56%, list=25%, signal=75%
REACTOME_LATE_PHASE_OF_HIV_LIFE_CYCLE	91	-0.432486	-1.87984	0	0.00774959	0.498	4123	tags=37%, list=22%, signal=48%
TRANSLATIONAL_INITIATION	34	-0.528805	-1.86832	0	0.00793767	0.542	4877	tags=53%, list=26%, signal=72%
REACTOME_M_G1_TRANSITION	72	-0.441657	-1.86538	0	0.00800098	0.553	3375	tags=33%, list=18%, signal=41%
REACTOME_ACTIVATION_OF_ATR_IN_RESPONSE_TO_REPLICATION_STRESS	33	-0.533293	-1.86605	0.0017331	0.00806005	0.553	4391	tags=48%, list=24%, signal=63%
REACTOME_REGULATION_OF_MRNA_STABILITY_BY_PROTEINS_THAT_BIND_AU_RICH_ELEMENTS	77	-0.438368	-1.86225	0	0.00812614	0.573	1332	tags=26%, list=7%, signal=28%
AMINO_ACID_METABOLIC_PROCESS	66	-0.445901	-1.86249	0	0.00818543	0.57	1779	tags=26%, list=10%, signal=28%
REACTOME_NONSENSE_MEDIATED_DECAY_ENHANCED_BY_THE_EXON_JUNCTION_COMPLEX	83	-0.435815	-1.85886	0	0.00839826	0.592	5622	tags=51%, list=30%, signal=72%
TRANSLATION	159	-0.390074	-1.85476	0	0.00875142	0.619	2877	tags=32%, list=15%, signal=38%
REACTOME_NUCLEOTIDE_EXCISION_REPAIR	46	-0.480333	-1.84947	0	0.0092502	0.644	2728	tags=37%, list=15%, signal=43%
KEGG_PRIMARY_IMMUNODEFICIENCY	32	-0.519098	-1.84121	0.00172117	0.0101432	0.68	4648	tags=53%, list=25%, signal=71%
REACTOME_GLOBAL_GENOMIC_NER_GG_NER	30	-0.528217	-1.83819	0.00351494	0.0102057	0.688	2728	tags=47%, list=15%, signal=55%
NEGATIVE_REGULATION_OF_DNA_METABOLIC_PROCESS	17	-0.623393	-1.83569	0	0.0102964	0.695	4850	tags=76%, list=26%, signal=103%
REACTOME_GENERATION_OF_SECOND_MESSENGER_MOLECULES	25	-0.552343	-1.83847	0.00169779	0.0103021	0.688	3562	tags=52%, list=19%, signal=64%
REACTOME_TRANSCRIPTION_COUPLED_NER_TC_NER	41	-0.487796	-1.83098	0.00163399	0.010746	0.711	5179	tags=51%, list=28%, signal=71%
BIOCARTA_CTLA4_PATHWAY	18	-0.594812	-1.82926	0.008726	0.0107609	0.714	3387	tags=61%, list=18%, signal=75%
REACTOME_REGULATION_OF_MITOTIC_CELL_CYCLE	74	-0.430515	-1.82543	0	0.0111001	0.73	4717	tags=39%, list=25%, signal=52%
REACTOME_P53_DEPENDENT_G1_DNA_DAMAGE_RESPONSE	50	-0.473198	-1.81592	0.00164474	0.0115162	0.754	1371	tags=26%, list=7%, signal=28%
REACTOME_INFLUENZA_VIRAL_RNA_TRANSCRIPTION_AND_REPLICATION	79	-0.425146	-1.81667	0.00157233	0.0115443	0.752	5656	tags=49%, list=30%, signal=71%
REACTOME_RNA_POL_I_RNA_POL_III_AND_MITOCHONDRIAL_TRANSCRIPTION	94	-0.418864	-1.81746	0	0.0115537	0.75	2720	tags=33%, list=15%, signal=38%
REACTOME_G2_M_CHECKPOINTS	39	-0.489394	-1.81767	0.00166389	0.0116489	0.75	4391	tags=44%, list=24%, signal=57%
REACTOME_LAGGING_STRAND_SYNTHESIS	18	-0.585438	-1.81804	0	0.0117031	0.748	4353	tags=61%, list=23%, signal=80%
AMINO_ACID_AND_DERIVATIVE_METABOLIC_PROCESS	84	-0.421232	-1.80663	0	0.012565	0.785	1839	tags=25%, list=10%, signal=28%
REACTOME_TRANSCRIPTION	171	-0.376975	-1.80745	0	0.0125861	0.779	5656	tags=47%, list=30%, signal=67%
REACTOME_REGULATION_OF_ORNITHINE_DECARBOXYLASE_ODC	44	-0.48132	-1.80404	0.00351494	0.0127817	0.793	1332	tags=25%, list=7%, signal=27%
KEGG_GRAFT_VERSUS_HOST_DISEASE	35	-0.502366	-1.80167	0.00170358	0.0127983	0.798	4213	tags=46%, list=23%, signal=59%
REACTOME_FORMATION_OF_INCISION_COMPLEX_IN_GG_NER	18	-0.588916	-1.8023	0.00728597	0.0128212	0.795	2728	tags=56%, list=15%, signal=65%
BIOCARTA_NO2IL12_PATHWAY	15	-0.631143	-1.79151	0.00362319	0.0138303	0.835	2964	tags=73%, list=16%, signal=87%
DNA_REPLICATION	95	-0.407366	-1.79224	0.00149925	0.0138697	0.834	5048	tags=46%, list=27%, signal=63%
DNA_METABOLIC_PROCESS	239	-0.358779	-1.79314	0	0.0138706	0.831	5266	tags=44%, list=28%, signal=61%
REACTOME_ACTIVATION_OF_NF_KAPPAB_IN_B_CELLS	59	-0.442329	-1.78111	0.00165563	0.0152278	0.86	3189	tags=31%, list=17%, signal=37%
REACTOME_IMMUNOREGULATORY_INTERACTIONS_BETWEEN_A_LYMPHOID_AND_A_NON_LYMPHOID_CELL	57	-0.435534	-1.77202	0	0.0168206	0.891	4269	tags=39%, list=23%, signal=50%
REACTOME_REGULATION_OF_GLUCOKINASE_BY_GLUCOKINASE_REGULATORY_PROTEIN	24	-0.535537	-1.76946	0.0100503	0.0169969	0.895	5407	tags=63%, list=29%, signal=88%
REGULATION_OF_TRANSLATIONAL_INITIATION	27	-0.530645	-1.76975	0.00719425	0.0171221	0.894	3997	tags=44%, list=22%, signal=57%
KEGG_ANTIGEN_PROCESSING_AND_PRESENTATION	68	-0.428482	-1.76675	0	0.0171583	0.901	4648	tags=41%, list=25%, signal=55%
KEGG_ALLOGRAFT_REJECTION	31	-0.508022	-1.76743	0.00336134	0.0171973	0.9	8095	tags=74%, list=44%, signal=131%
REACTOME_MITOTIC_M_M_G1_PHASES	155	-0.367532	-1.76218	0.00146413	0.0172597	0.911	4718	tags=38%, list=25%, signal=51%
PROTEIN_RNA_COMPLEX_ASSEMBLY	61	-0.437443	-1.76466	0	0.0172807	0.907	4970	tags=51%, list=27%, signal=69%
KEGG_RIBOSOME	65	-0.431404	-1.76272	0.00164474	0.0172956	0.909	6942	tags=60%, list=37%, signal=95%
REACTOME_RESPIRATORY_ELECTRON_TRANSPORT_ATP_SYNTHESIS_BY_CHEMIOSMOTIC_COUPLING_AND_HEAT_PRODUCTION_BY_UNCOUPLING_PROTEINS_	76	-0.413303	-1.76101	0.0015949	0.0173316	0.917	4995	tags=45%, list=27%, signal=61%
MRNA_PROCESSING_GO_0006397	69	-0.424957	-1.76348	0.00158228	0.0173411	0.907	5647	tags=58%, list=30%, signal=83%
REACTOME_TELOMERE_MAINTENANCE	61	-0.42736	-1.76505	0.00167224	0.017347	0.907	3200	tags=38%, list=17%, signal=45%
NUCLEOTIDE_EXCISION_REPAIR	19	-0.568777	-1.75477	0.0126126	0.0180699	0.931	3321	tags=53%, list=18%, signal=64%
KEGG_PORPHYRIN_AND_CHLOROPHYLL_METABOLISM	23	-0.543423	-1.75555	0.00345423	0.0180874	0.93	3351	tags=39%, list=18%, signal=48%
REACTOME_REGULATION_OF_APOPTOSIS	53	-0.451353	-1.75285	0	0.0182249	0.934	3183	tags=34%, list=17%, signal=41%
BIOCARTA_TCR_PATHWAY	44	-0.455263	-1.7468	0.00491803	0.0190943	0.944	2060	tags=36%, list=11%, signal=41%
CHROMATIN_REMODELING	25	-0.517826	-1.74437	0.00176367	0.0192972	0.948	4473	tags=56%, list=24%, signal=74%
KEGG_PEROXISOME	73	-0.419218	-1.73827	0	0.0204442	0.958	5111	tags=49%, list=27%, signal=68%
KEGG_RNA_POLYMERASE	27	-0.513393	-1.73601	0.0070922	0.0205592	0.963	2589	tags=33%, list=14%, signal=39%
REACTOME_PHOSPHORYLATION_OF_CD3_AND_TCR_ZETA_CHAINS	15	-0.604518	-1.73643	0.0052356	0.0206647	0.962	2964	tags=47%, list=16%, signal=55%
REACTOME_SCFSKP2_MEDIATED_DEGRADATION_OF_P27_P21	51	-0.436687	-1.732	0	0.0211153	0.969	1332	tags=24%, list=7%, signal=25%
REACTOME_CELL_CYCLE	365	-0.329631	-1.72579	0	0.0219948	0.973	4718	tags=36%, list=25%, signal=48%
REACTOME_PYRUVATE_METABOLISM_AND_CITRIC_ACID_TCA_CYCLE	39	-0.471218	-1.72632	0.0016	0.0220959	0.973	1403	tags=28%, list=8%, signal=30%
REACTOME_DNA_REPLICATION	175	-0.358185	-1.72399	0	0.0222255	0.975	4718	tags=38%, list=25%, signal=51%
TRANSCRIPTION_FROM_RNA_POLYMERASE_III_PROMOTER	19	-0.555396	-1.71338	0.00705467	0.0243902	0.985	3960	tags=58%, list=21%, signal=73%
KEGG_RNA_DEGRADATION	54	-0.430825	-1.70236	0.00328947	0.0267073	0.99	3954	tags=43%, list=21%, signal=54%
BIOCARTA_ATRBRCA_PATHWAY	20	-0.541466	-1.68463	0.00724638	0.0311826	0.994	4217	tags=55%, list=23%, signal=71%
KEGG_CYSTEINE_AND_METHIONINE_METABOLISM	30	-0.480066	-1.68093	0.0155979	0.032032	0.996	2806	tags=33%, list=15%, signal=39%
REACTOME_MRNA_SPLICING_MINOR_PATHWAY	38	-0.462033	-1.67811	0.0101523	0.0320996	0.996	5179	tags=47%, list=28%, signal=66%
KEGG_NUCLEOTIDE_EXCISION_REPAIR	42	-0.451373	-1.67948	0.00654665	0.0321988	0.996	4353	tags=50%, list=23%, signal=65%
REACTOME_CHROMOSOME_MAINTENANCE	98	-0.384318	-1.67834	0.00462963	0.0322806	0.996	4358	tags=40%, list=23%, signal=52%
MITOSIS	76	-0.388768	-1.66792	0.00657895	0.0350328	0.997	5132	tags=46%, list=28%, signal=63%
REACTOME_CELL_CYCLE_MITOTIC	292	-0.326745	-1.66283	0	0.0362455	0.998	4718	tags=36%, list=25%, signal=47%
M_PHASE_OF_MITOTIC_CELL_CYCLE	79	-0.394008	-1.6631	0	0.0364011	0.998	5132	tags=47%, list=28%, signal=64%
REACTOME_PERK_REGULATED_GENE_EXPRESSION	26	-0.487297	-1.65749	0.0136286	0.0378685	0.998	2877	tags=42%, list=15%, signal=50%
REACTOME_G1_S_TRANSITION	101	-0.367458	-1.65419	0.00158228	0.0387984	0.999	4544	tags=36%, list=24%, signal=47%
REACTOME_DESTABILIZATION_OF_MRNA_BY_KSRP	17	-0.549636	-1.65239	0.0238908	0.0391656	0.999	2842	tags=53%, list=15%, signal=62%
KEGG_MISMATCH_REPAIR	22	-0.508378	-1.64679	0.0122378	0.0404664	0.999	5778	tags=68%, list=31%, signal=99%
CELLULAR_BIOSYNTHETIC_PROCESS	273	-0.323466	-1.64716	0	0.04059	0.999	2877	tags=27%, list=15%, signal=32%
REACTOME_CLEAVAGE_OF_GROWING_TRANSCRIPT_IN_THE_TERMINATION_REGION_	39	-0.439109	-1.64422	0.00340136	0.0409524	0.999	5647	tags=56%, list=30%, signal=81%
REACTOME_TRANSPORT_OF_RIBONUCLEOPROTEINS_INTO_THE_HOST_NUCLEUS	25	-0.500279	-1.64484	0.0168919	0.0409848	0.999	5407	tags=60%, list=29%, signal=85%
REACTOME_FORMATION_OF_TRANSCRIPTION_COUPLED_NER_TC_NER_REPAIR_COMPLEX	26	-0.504444	-1.64317	0.0223368	0.0411024	1	2511	tags=35%, list=14%, signal=40%
DNA_REPAIR	119	-0.362722	-1.64126	0.00155763	0.0411329	1	4353	tags=39%, list=23%, signal=50%
REACTOME_PREFOLDIN_MEDIATED_TRANSFER_OF_SUBSTRATE_TO_CCT_TRIC	23	-0.509309	-1.64177	0.0121739	0.0412462	1	4109	tags=52%, list=22%, signal=67%
REACTOME_DEADENYLATION_DEPENDENT_MRNA_DECAY	41	-0.443693	-1.63946	0.00874126	0.0414262	1	3954	tags=41%, list=21%, signal=53%
MRNA_METABOLIC_PROCESS	80	-0.382948	-1.63971	0.00331675	0.0415786	1	4334	tags=44%, list=23%, signal=57%
REACTOME_RNA_POL_II_TRANSCRIPTION	91	-0.375039	-1.63427	0	0.0430628	1	5656	tags=45%, list=30%, signal=64%
NEGATIVE_REGULATION_OF_BINDING	15	-0.557528	-1.62816	0.0127971	0.0449303	1	4118	tags=60%, list=22%, signal=77%
REACTOME_CITRIC_ACID_CYCLE_TCA_CYCLE	18	-0.537104	-1.62344	0.00521739	0.0457728	1	4264	tags=67%, list=23%, signal=86%
DNA_RECOMBINATION	39	-0.442848	-1.62119	0.0112	0.0457799	1	5393	tags=56%, list=29%, signal=79%
RNA_SPLICING	86	-0.374285	-1.62497	0.00162075	0.0458026	1	5077	tags=47%, list=27%, signal=64%
REACTOME_ACTIVATION_OF_GENES_BY_ATF4	23	-0.492431	-1.62182	0.0216667	0.0458601	1	2842	tags=43%, list=15%, signal=51%
DNA_DEPENDENT_DNA_REPLICATION	52	-0.414063	-1.62377	0.00168919	0.0459308	1	4526	tags=44%, list=24%, signal=58%
KEGG_BUTANOATE_METABOLISM	28	-0.477362	-1.62195	0.0169779	0.0460979	1	3897	tags=39%, list=21%, signal=50%
MICROTUBULE_ORGANIZING_CENTER_ORGANIZATION_AND_BIOGENESIS	15	-0.558197	-1.61956	0.0318949	0.0461034	1	4071	tags=47%, list=22%, signal=60%
MACROMOLECULE_BIOSYNTHETIC_PROCESS	283	-0.315984	-1.61304	0	0.0484038	1	3997	tags=33%, list=22%, signal=41%

## Sheet: SPTB_Term_T2
S2.2 Table: Significantly enriched gene sets in SPTB compared to Term delivery at 27-33 weeks (T2)
Up-regulated in STPB (n=103)	SIZE	ES	NES	NOM p-val	FDR q-val	FWER p-val	RANK AT MAX	LEADING EDGE
BIOCARTA_NTHI_PATHWAY	23	0.654184	2.21421	0	0.00560023	0.009	2152	tags=52%, list=12%, signal=59%
KEGG_DORSO_VENTRAL_AXIS_FORMATION	19	0.623065	2.04271	0	0.00854404	0.12	3990	tags=63%, list=21%, signal=80%
RECEPTOR_MEDIATED_ENDOCYTOSIS	28	0.574161	2.02421	0	0.00879583	0.143	2418	tags=50%, list=13%, signal=57%
REACTOME_CHONDROITIN_SULFATE_BIOSYNTHESIS	15	0.693545	2.04433	0	0.00897284	0.119	2872	tags=53%, list=15%, signal=63%
REACTOME_HEPARAN_SULFATE_HEPARIN_HS_GAG_METABOLISM	37	0.519168	2.03028	0	0.00907186	0.134	3688	tags=46%, list=20%, signal=57%
REACTOME_PLATELET_AGGREGATION_PLUG_FORMATION	31	0.536978	2.02644	0	0.00911398	0.141	4824	tags=58%, list=26%, signal=78%
KEGG_GAP_JUNCTION	72	0.473912	2.08017	0	0.00912982	0.073	5634	tags=57%, list=30%, signal=81%
BIOCARTA_IL6_PATHWAY	22	0.612845	2.06084	0	0.00914049	0.087	3990	tags=50%, list=21%, signal=64%
KEGG_TOLL_LIKE_RECEPTOR_SIGNALING_PATHWAY	84	0.453507	2.04553	0	0.0092301	0.115	3085	tags=35%, list=17%, signal=41%
REGULATION_OF_HYDROLASE_ACTIVITY	69	0.468231	2.0562	0	0.00929854	0.096	2307	tags=35%, list=12%, signal=40%
REACTOME_GLYCOSAMINOGLYCAN_METABOLISM	83	0.457038	2.10462	0	0.00935061	0.053	4277	tags=42%, list=23%, signal=55%
REGULATION_OF_GTPASE_ACTIVITY	15	0.680922	2.0489	0.00208768	0.0095212	0.113	4377	tags=80%, list=24%, signal=105%
REACTOME_SIGNALING_BY_ILS	98	0.447266	2.09638	0	0.00957786	0.061	3677	tags=45%, list=20%, signal=56%
BIOCARTA_NFKB_PATHWAY	22	0.626027	2.06356	0	0.00964179	0.084	2865	tags=45%, list=15%, signal=54%
REACTOME_IL1_SIGNALING	36	0.551294	2.08251	0	0.00973848	0.07	2554	tags=44%, list=14%, signal=51%
KEGG_GLYCOSAMINOGLYCAN_DEGRADATION	16	0.670218	2.05095	0	0.0098636	0.109	4277	tags=81%, list=23%, signal=105%
RHO_PROTEIN_SIGNAL_TRANSDUCTION	31	0.569688	2.10921	0	0.00987574	0.048	3672	tags=48%, list=20%, signal=60%
KEGG_CHEMOKINE_SIGNALING_PATHWAY	162	0.437332	2.23479	0	0.00989611	0.008	2270	tags=33%, list=12%, signal=38%
REGULATION_OF_RAS_PROTEIN_SIGNAL_TRANSDUCTION	17	0.681612	2.13455	0	0.0105272	0.034	3447	tags=65%, list=19%, signal=79%
KEGG_GNRH_SIGNALING_PATHWAY	83	0.470624	2.11298	0	0.0115991	0.047	3596	tags=41%, list=19%, signal=51%
BIOCARTA_KERATINOCYTE_PATHWAY	45	0.492103	1.99278	0	0.0117968	0.199	2152	tags=33%, list=12%, signal=38%
KEGG_FC_GAMMA_R_MEDIATED_PHAGOCYTOSIS	90	0.463686	2.14371	0	0.0120371	0.029	3077	tags=41%, list=17%, signal=49%
BIOCARTA_CD40_PATHWAY	15	0.659107	1.99523	0.00210526	0.0121134	0.196	2865	tags=47%, list=15%, signal=55%
REGULATION_OF_SMALL_GTPASE_MEDIATED_SIGNAL_TRANSDUCTION	21	0.623401	1.97867	0	0.0126037	0.218	3533	tags=62%, list=19%, signal=76%
BIOCARTA_CCR3_PATHWAY	19	0.602618	1.96049	0	0.0147598	0.263	2098	tags=37%, list=11%, signal=41%
BIOCARTA_PYK2_PATHWAY	27	0.556323	1.95454	0.00219298	0.0148522	0.283	2865	tags=44%, list=15%, signal=52%
SMALL_GTPASE_MEDIATED_SIGNAL_TRANSDUCTION	75	0.441724	1.9546	0	0.0154235	0.283	3990	tags=44%, list=21%, signal=56%
CALCIUM_ION_TRANSPORT	18	0.614906	1.94299	0.00204082	0.0161328	0.309	2741	tags=44%, list=15%, signal=52%
RAS_PROTEIN_SIGNAL_TRANSDUCTION	57	0.460733	1.93862	0	0.0164229	0.32	3990	tags=44%, list=21%, signal=56%
BIOCARTA_TID_PATHWAY	18	0.602475	1.92925	0.00212314	0.017365	0.358	2152	tags=50%, list=12%, signal=56%
REACTOME_CHONDROITIN_SULFATE_DERMATAN_SULFATE_METABOLISM	40	0.486706	1.92578	0	0.0173669	0.365	6259	tags=58%, list=34%, signal=87%
KEGG_FC_EPSILON_RI_SIGNALING_PATHWAY	67	0.442046	1.93047	0	0.0174914	0.351	4515	tags=45%, list=24%, signal=59%
REACTOME_NRAGE_SIGNALS_DEATH_THROUGH_JNK	41	0.484484	1.91868	0	0.0178601	0.386	1638	tags=32%, list=9%, signal=35%
REACTOME_HS_GAG_DEGRADATION	16	0.628614	1.91907	0.00205761	0.0183615	0.385	3688	tags=50%, list=20%, signal=62%
RESPONSE_TO_WOUNDING	156	0.380381	1.90583	0	0.018971	0.425	4831	tags=42%, list=26%, signal=57%
BIOCARTA_CXCR4_PATHWAY	21	0.573634	1.90931	0	0.0190147	0.415	5133	tags=62%, list=28%, signal=85%
KEGG_LEISHMANIA_INFECTION	63	0.441404	1.89331	0	0.0212807	0.472	3427	tags=33%, list=18%, signal=41%
REACTOME_INTEGRIN_ALPHAIIB_BETA3_SIGNALING	23	0.554501	1.8859	0.00215054	0.022742	0.511	3990	tags=57%, list=21%, signal=72%
BIOCARTA_TOLL_PATHWAY	37	0.491941	1.87932	0	0.0234561	0.526	2905	tags=41%, list=16%, signal=48%
BIOCARTA_GSK3_PATHWAY	26	0.531111	1.85016	0.00409836	0.0255213	0.644	2951	tags=42%, list=16%, signal=50%
KEGG_REGULATION_OF_ACTIN_CYTOSKELETON	182	0.357967	1.85162	0	0.0256138	0.638	3509	tags=33%, list=19%, signal=40%
REACTOME_PLATELET_ACTIVATION_SIGNALING_AND_AGGREGATION	175	0.360564	1.85303	0	0.0256514	0.629	4824	tags=41%, list=26%, signal=55%
KEGG_OTHER_GLYCAN_DEGRADATION	15	0.610085	1.86035	0.00422833	0.0257744	0.6	5757	tags=80%, list=31%, signal=116%
BIOCARTA_IL1R_PATHWAY	30	0.517882	1.85536	0.00414079	0.0259642	0.615	2865	tags=40%, list=15%, signal=47%
PHOSPHOINOSITIDE_MEDIATED_SIGNALING	37	0.482347	1.86766	0	0.0260698	0.574	3961	tags=46%, list=21%, signal=58%
REACTOME_NOTCH1_INTRACELLULAR_DOMAIN_REGULATES_TRANSCRIPTION	43	0.462943	1.85311	0	0.0261972	0.629	2259	tags=37%, list=12%, signal=42%
BIOCARTA_CDMAC_PATHWAY	15	0.625926	1.85613	0	0.02621	0.612	2152	tags=40%, list=12%, signal=45%
REACTOME_AMINE_LIGAND_BINDING_RECEPTORS	23	0.550441	1.8609	0.0043384	0.0262585	0.599	3971	tags=48%, list=21%, signal=61%
REACTOME_SIGNALING_BY_NOTCH1	63	0.430974	1.86153	0	0.02665	0.596	2259	tags=32%, list=12%, signal=36%
WOUND_HEALING	47	0.454483	1.86344	0	0.0266696	0.587	4705	tags=45%, list=25%, signal=60%
BIOCARTA_AT1R_PATHWAY	30	0.499691	1.842	0	0.0270008	0.679	4656	tags=53%, list=25%, signal=71%
REACTOME_INTERFERON_GAMMA_SIGNALING	55	0.438786	1.83727	0	0.0270438	0.689	4799	tags=47%, list=26%, signal=64%
G_PROTEIN_SIGNALING_COUPLED_TO_IP3_SECOND_MESSENGERPHOSPHOLIPASE_C_ACTIVATING	36	0.475972	1.83857	0.00218341	0.0272583	0.686	3942	tags=44%, list=21%, signal=56%
KEGG_NOD_LIKE_RECEPTOR_SIGNALING_PATHWAY	54	0.432539	1.8317	0	0.0274699	0.706	3085	tags=33%, list=17%, signal=40%
KEGG_TYPE_II_DIABETES_MELLITUS	41	0.468195	1.83283	0	0.0277062	0.702	2826	tags=39%, list=15%, signal=46%
REACTOME_ION_TRANSPORT_BY_P_TYPE_ATPASES	30	0.510529	1.82932	0.00210084	0.0277485	0.722	4581	tags=50%, list=25%, signal=66%
KEGG_LEUKOCYTE_TRANSENDOTHELIAL_MIGRATION	100	0.383646	1.82308	0	0.0283718	0.74	4854	tags=44%, list=26%, signal=59%
REACTOME_SIGNALING_BY_FGFR1_MUTANTS	24	0.538474	1.81679	0.00221729	0.0285938	0.764	1332	tags=33%, list=7%, signal=36%
KEGG_LONG_TERM_DEPRESSION	54	0.438131	1.82431	0	0.0286958	0.738	5468	tags=46%, list=29%, signal=65%
KEGG_NEUROACTIVE_LIGAND_RECEPTOR_INTERACTION	165	0.360342	1.81789	0	0.0288475	0.761	5697	tags=45%, list=31%, signal=64%
BIOCARTA_TNFR2_PATHWAY	18	0.579508	1.81801	0.00683371	0.0292947	0.759	2865	tags=33%, list=15%, signal=39%
KEGG_MAPK_SIGNALING_PATHWAY	228	0.341071	1.8111	0	0.0300182	0.788	3615	tags=32%, list=19%, signal=39%
REACTOME_TRAF6_MEDIATED_NFKB_ACTIVATION	20	0.549023	1.80735	0.00431035	0.0304258	0.797	3106	tags=40%, list=17%, signal=48%
BIOCARTA_ERK_PATHWAY	23	0.523884	1.80244	0.00444444	0.0313947	0.813	2234	tags=35%, list=12%, signal=39%
REGULATION_OF_ANATOMICAL_STRUCTURE_MORPHOGENESIS	22	0.526001	1.80075	0.00884956	0.0314759	0.816	3419	tags=50%, list=18%, signal=61%
INFLAMMATORY_RESPONSE	103	0.377515	1.79724	0	0.032241	0.826	4347	tags=40%, list=23%, signal=52%
BIOCARTA_EPO_PATHWAY	19	0.558425	1.79426	0.00803213	0.032649	0.835	1548	tags=32%, list=8%, signal=34%
BIOCARTA_MAPK_PATHWAY	83	0.389344	1.78187	0	0.0339747	0.86	3342	tags=31%, list=18%, signal=38%
REACTOME_CYTOKINE_SIGNALING_IN_IMMUNE_SYSTEM	233	0.332711	1.78368	0	0.0340008	0.859	4831	tags=41%, list=26%, signal=54%
SECOND_MESSENGER_MEDIATED_SIGNALING	113	0.372776	1.78713	0	0.0343038	0.851	4014	tags=36%, list=22%, signal=46%
REACTOME_GASTRIN_CREB_SIGNALLING_PATHWAY_VIA_PKC_AND_MAPK	155	0.357697	1.78598	0	0.0343268	0.854	5792	tags=50%, list=31%, signal=72%
ACTIN_FILAMENT_BASED_PROCESS	105	0.376418	1.78368	0	0.0344865	0.859	2063	tags=26%, list=11%, signal=29%
REACTOME_GPCR_DOWNSTREAM_SIGNALING	445	0.305776	1.76936	0	0.0376229	0.887	4548	tags=35%, list=24%, signal=46%
BIOCARTA_SPRY_PATHWAY	15	0.587132	1.74797	0.00639659	0.0393858	0.93	4154	tags=53%, list=22%, signal=69%
RESPONSE_TO_EXTERNAL_STIMULUS	245	0.332054	1.75792	0	0.039411	0.914	4553	tags=38%, list=24%, signal=50%
POSITIVE_REGULATION_OF_HYDROLASE_ACTIVITY	47	0.437832	1.74638	0	0.0394356	0.93	2307	tags=32%, list=12%, signal=36%
BIOCARTA_EGF_PATHWAY	30	0.479836	1.74908	0.00211416	0.0394737	0.93	5044	tags=57%, list=27%, signal=78%
REACTOME_INTERFERON_ALPHA_BETA_SIGNALING	50	0.419359	1.73861	0	0.039517	0.937	4799	tags=46%, list=26%, signal=62%
KEGG_LYSOSOME	114	0.366643	1.74214	0	0.0395982	0.932	4849	tags=46%, list=26%, signal=63%
REACTOME_G_ALPHA_Q_SIGNALLING_EVENTS	137	0.355002	1.74324	0	0.039706	0.93	5792	tags=51%, list=31%, signal=74%
BIOCARTA_TPO_PATHWAY	24	0.509879	1.73902	0.00892857	0.0398081	0.937	4684	tags=50%, list=25%, signal=67%
KEGG_CALCIUM_SIGNALING_PATHWAY	142	0.35156	1.75481	0	0.0398488	0.919	4494	tags=37%, list=24%, signal=49%
REACTOME_INTEGRIN_CELL_SURFACE_INTERACTIONS	66	0.408403	1.75808	0	0.0398825	0.914	4004	tags=42%, list=22%, signal=54%
REACTOME_INFLAMMASOMES	16	0.568583	1.74913	0.0142857	0.0399241	0.93	3106	tags=50%, list=17%, signal=60%
REACTOME_IL_2_SIGNALING	36	0.461575	1.75346	0	0.0400474	0.922	3990	tags=50%, list=21%, signal=64%
BIOCARTA_RELA_PATHWAY	16	0.578179	1.759	0.00845666	0.0400668	0.913	2152	tags=38%, list=12%, signal=42%
ACTIN_CYTOSKELETON_ORGANIZATION_AND_BIOGENESIS	97	0.379592	1.75129	0	0.0402424	0.925	2063	tags=26%, list=11%, signal=29%
KEGG_NEUROTROPHIN_SIGNALING_PATHWAY	116	0.361684	1.73906	0.00257732	0.0402465	0.936	4494	tags=37%, list=24%, signal=49%
KEGG_MELANOGENESIS	87	0.377968	1.74932	0	0.0403402	0.929	3758	tags=36%, list=20%, signal=44%
REACTOME_ION_CHANNEL_TRANSPORT	34	0.469721	1.7594	0	0.0405416	0.911	4581	tags=47%, list=25%, signal=62%
REGULATION_OF_MAPKKK_CASCADE	15	0.581098	1.73192	0.0151844	0.0417596	0.956	648	tags=33%, list=3%, signal=35%
KEGG_ERBB_SIGNALING_PATHWAY	77	0.389662	1.726	0.00473934	0.0424396	0.963	4656	tags=43%, list=25%, signal=57%
DI__TRI_VALENT_INORGANIC_CATION_TRANSPORT	23	0.501348	1.72706	0.00843882	0.0424834	0.959	4138	tags=43%, list=22%, signal=56%
BIOCARTA_AGR_PATHWAY	29	0.474776	1.72838	0.00943396	0.0425303	0.959	2742	tags=34%, list=15%, signal=40%
KEGG_EPITHELIAL_CELL_SIGNALING_IN_HELICOBACTER_PYLORI_INFECTION	58	0.411342	1.72166	0.00456621	0.0433677	0.968	3291	tags=33%, list=18%, signal=40%
KEGG_NOTCH_SIGNALING_PATHWAY	45	0.432668	1.72211	0.00204918	0.0435874	0.967	2199	tags=31%, list=12%, signal=35%
KEGG_SPHINGOLIPID_METABOLISM	38	0.44853	1.71649	0.00408998	0.0451918	0.973	3184	tags=42%, list=17%, signal=51%
JAK_STAT_CASCADE	27	0.491096	1.71179	0.00650759	0.0458756	0.978	3111	tags=48%, list=17%, signal=58%
REACTOME_P75_NTR_RECEPTOR_MEDIATED_SIGNALLING	77	0.382859	1.71245	0.00461894	0.046179	0.977	2266	tags=26%, list=12%, signal=29%
TRANSMEMBRANE_RECEPTOR_PROTEIN_TYROSINE_KINASE_SIGNALING_PATHWAY	67	0.396743	1.70925	0.00436681	0.0463069	0.981	4349	tags=39%, list=23%, signal=50%
G_PROTEIN_COUPLED_RECEPTOR_PROTEIN_SIGNALING_PATHWAY	242	0.318646	1.70492	0	0.0475197	0.983	4014	tags=33%, list=22%, signal=42%
REACTOME_SIGNALLING_TO_ERKS	32	0.463942	1.70224	0.00438597	0.0483351	0.985	4911	tags=50%, list=26%, signal=68%
REACTOME_SPHINGOLIPID_METABOLISM	61	0.401118	1.70124	0.00455581	0.0484638	0.985	5089	tags=51%, list=27%, signal=70%
Down-regulated in STPB (n=100)	SIZE	ES	NES	NOM p-val	FDR q-val	FWER p-val	RANK AT MAX	LEADING EDGE
REACTOME_TRANSLATION	118	-0.579932	-2.68398	0	<0.001	<0.001	3735	tags=52%, list=20%, signal=64%
REACTOME_3_UTR_MEDIATED_TRANSLATIONAL_REGULATION	80	-0.610686	-2.62025	0	<0.001	<0.001	3735	tags=58%, list=20%, signal=72%
REACTOME_PEPTIDE_CHAIN_ELONGATION	62	-0.608871	-2.55572	0	<0.001	<0.001	4714	tags=63%, list=25%, signal=84%
REACTOME_SRP_DEPENDENT_COTRANSLATIONAL_PROTEIN_TARGETING_TO_MEMBRANE	85	-0.569853	-2.48999	0	<0.001	<0.001	5627	tags=64%, list=30%, signal=91%
KEGG_RIBOSOME	65	-0.592141	-2.48057	0	<0.001	<0.001	4805	tags=62%, list=26%, signal=83%
REACTOME_INFLUENZA_VIRAL_RNA_TRANSCRIPTION_AND_REPLICATION	79	-0.559601	-2.44225	0	<0.001	<0.001	4714	tags=57%, list=25%, signal=76%
REACTOME_ACTIVATION_OF_THE_MRNA_UPON_BINDING_OF_THE_CAP_BINDING_COMPLEX_AND_EIFS_AND_SUBSEQUENT_BINDING_TO_43S	41	-0.636985	-2.42523	0	<0.001	<0.001	3429	tags=63%, list=18%, signal=78%
REACTOME_FORMATION_OF_THE_TERNARY_COMPLEX_AND_SUBSEQUENTLY_THE_43S_COMPLEX	35	-0.659231	-2.41874	0	<0.001	<0.001	3429	tags=69%, list=18%, signal=84%
REACTOME_NONSENSE_MEDIATED_DECAY_ENHANCED_BY_THE_EXON_JUNCTION_COMPLEX	83	-0.544986	-2.36176	0	<0.001	<0.001	3735	tags=48%, list=20%, signal=60%
REACTOME_TCA_CYCLE_AND_RESPIRATORY_ELECTRON_TRANSPORT	112	-0.498991	-2.31189	0	8.01913e-05	0.001	4881	tags=56%, list=26%, signal=76%
REACTOME_DNA_STRAND_ELONGATION	29	-0.628117	-2.21379	0	0.000309594	0.005	2523	tags=41%, list=14%, signal=48%
KEGG_PROPANOATE_METABOLISM	30	-0.61631	-2.21865	0	0.000335393	0.005	3785	tags=63%, list=20%, signal=79%
REACTOME_RESPIRATORY_ELECTRON_TRANSPORT_ATP_SYNTHESIS_BY_CHEMIOSMOTIC_COUPLING_AND_HEAT_PRODUCTION_BY_UNCOUPLING_PROTEINS_	76	-0.505116	-2.1941	0	0.000344838	0.006	4881	tags=58%, list=26%, signal=78%
REACTOME_INFLUENZA_LIFE_CYCLE	111	-0.482825	-2.22318	0	0.000365884	0.005	5105	tags=53%, list=27%, signal=73%
KEGG_DNA_REPLICATION	35	-0.588534	-2.16676	0	0.000541256	0.01	2523	tags=43%, list=14%, signal=49%
REACTOME_EXTENSION_OF_TELOMERES	26	-0.638786	-2.15241	0	0.000658676	0.013	3133	tags=50%, list=17%, signal=60%
REACTOME_GENERIC_TRANSCRIPTION_PATHWAY	305	-0.409486	-2.14986	0	0.000713929	0.015	4001	tags=40%, list=22%, signal=50%
REACTOME_METABOLISM_OF_RNA	221	-0.420837	-2.13928	0	0.000719247	0.016	5283	tags=50%, list=28%, signal=69%
REACTOME_LAGGING_STRAND_SYNTHESIS	18	-0.707027	-2.12924	0	0.000850105	0.02	2523	tags=50%, list=14%, signal=58%
REACTOME_METABOLISM_OF_MRNA	182	-0.428314	-2.12025	0	0.000928913	0.023	5283	tags=51%, list=28%, signal=71%
RIBONUCLEOPROTEIN_COMPLEX_BIOGENESIS_AND_ASSEMBLY	80	-0.478031	-2.10344	0	0.00123936	0.032	3433	tags=45%, list=18%, signal=55%
KEGG_NUCLEOTIDE_EXCISION_REPAIR	42	-0.54263	-2.08003	0	0.00158672	0.043	3527	tags=45%, list=19%, signal=56%
REACTOME_TELOMERE_MAINTENANCE	61	-0.502648	-2.06737	0	0.00190341	0.053	5317	tags=56%, list=29%, signal=78%
RIBOSOME_BIOGENESIS_AND_ASSEMBLY	18	-0.663646	-2.04172	0	0.00270693	0.075	2966	tags=61%, list=16%, signal=73%
TRANSLATION	159	-0.419779	-2.03329	0	0.00302092	0.088	4487	tags=46%, list=24%, signal=60%
REACTOME_RNA_POL_III_TRANSCRIPTION	33	-0.558008	-2.02672	0	0.0032129	0.097	4298	tags=55%, list=23%, signal=71%
KEGG_PARKINSONS_DISEASE	100	-0.445243	-2.02204	0	0.00348792	0.109	4248	tags=48%, list=23%, signal=62%
BIOCARTA_CTLA4_PATHWAY	18	-0.651759	-2.00956	0	0.00400278	0.135	2926	tags=56%, list=16%, signal=66%
REACTOME_HIV_LIFE_CYCLE	104	-0.443617	-2.00561	0	0.00408776	0.142	5857	tags=57%, list=32%, signal=82%
REACTOME_METABOLISM_OF_PROTEINS	366	-0.369549	-2.00277	0	0.00411065	0.147	4861	tags=41%, list=26%, signal=54%
CHROMATIN_ASSEMBLY	16	-0.666602	-2.00984	0	0.00414574	0.135	4242	tags=63%, list=23%, signal=81%
REACTOME_TRANSCRIPTION	171	-0.401757	-1.98008	0	0.00532515	0.189	5317	tags=48%, list=29%, signal=67%
TRNA_METABOLIC_PROCESS	19	-0.625132	-1.97535	0	0.00553221	0.201	4341	tags=74%, list=23%, signal=96%
REACTOME_HIV_INFECTION	180	-0.401767	-1.96857	0	0.00587181	0.218	5655	tags=52%, list=30%, signal=74%
REACTOME_LATE_PHASE_OF_HIV_LIFE_CYCLE	91	-0.437832	-1.94768	0	0.00744345	0.272	4902	tags=48%, list=26%, signal=65%
KEGG_MISMATCH_REPAIR	22	-0.592706	-1.93907	0	0.00772199	0.297	2195	tags=41%, list=12%, signal=46%
REACTOME_CHROMOSOME_MAINTENANCE	98	-0.426162	-1.9364	0	0.0078185	0.307	5317	tags=51%, list=29%, signal=71%
REACTOME_RESPIRATORY_ELECTRON_TRANSPORT	61	-0.47439	-1.94028	0	0.00786826	0.294	4881	tags=54%, list=26%, signal=73%
REACTOME_NUCLEOTIDE_EXCISION_REPAIR	46	-0.491788	-1.9211	0	0.00909673	0.358	4189	tags=41%, list=23%, signal=53%
RRNA_PROCESSING	15	-0.641411	-1.91336	0.00188324	0.00976657	0.388	2966	tags=60%, list=16%, signal=71%
TRANSLATIONAL_INITIATION	34	-0.535012	-1.90598	0	0.0103218	0.418	3433	tags=56%, list=18%, signal=68%
REACTOME_G2_M_CHECKPOINTS	39	-0.503073	-1.87929	0.00176991	0.0120045	0.525	3329	tags=38%, list=18%, signal=47%
REACTOME_RNA_POL_III_TRANSCRIPTION_TERMINATION	19	-0.595332	-1.88183	0	0.0120372	0.511	4258	tags=63%, list=23%, signal=82%
REACTOME_RNA_POL_III_TRANSCRIPTION_INITIATION_FROM_TYPE_3_PROMOTER	26	-0.545973	-1.87688	0.00557621	0.0121386	0.534	4298	tags=58%, list=23%, signal=75%
REACTOME_RNA_POL_II_PRE_TRANSCRIPTION_EVENTS	52	-0.467586	-1.87966	0	0.0121916	0.523	4902	tags=54%, list=26%, signal=73%
KEGG_PORPHYRIN_AND_CHLOROPHYLL_METABOLISM	23	-0.5641	-1.88646	0.00362976	0.0122127	0.485	4158	tags=61%, list=22%, signal=78%
KEGG_VALINE_LEUCINE_AND_ISOLEUCINE_DEGRADATION	40	-0.500261	-1.88914	0	0.0122129	0.478	4322	tags=58%, list=23%, signal=75%
CHROMATIN_ASSEMBLY_OR_DISASSEMBLY	25	-0.558771	-1.88219	0.003861	0.0122508	0.509	4612	tags=52%, list=25%, signal=69%
REACTOME_ACTIVATION_OF_ATR_IN_RESPONSE_TO_REPLICATION_STRESS	33	-0.524818	-1.86688	0.00184162	0.01242	0.575	3329	tags=39%, list=18%, signal=48%
REACTOME_RNA_POL_I_RNA_POL_III_AND_MITOCHONDRIAL_TRANSCRIPTION	94	-0.425284	-1.88241	0	0.0124922	0.507	5317	tags=50%, list=29%, signal=70%
REACTOME_CELL_CYCLE	365	-0.345255	-1.86776	0	0.0125804	0.573	5425	tags=43%, list=29%, signal=59%
REACTOME_S_PHASE	101	-0.411762	-1.86883	0	0.0126512	0.569	3470	tags=33%, list=19%, signal=40%
PROTEIN_RNA_COMPLEX_ASSEMBLY	61	-0.452888	-1.86893	0	0.0128832	0.569	3433	tags=44%, list=18%, signal=54%
T_CELL_ACTIVATION	39	-0.50337	-1.87011	0	0.0129144	0.563	2894	tags=44%, list=16%, signal=52%
RRNA_METABOLIC_PROCESS	16	-0.621751	-1.85213	0	0.0141374	0.637	2966	tags=56%, list=16%, signal=67%
REACTOME_GLOBAL_GENOMIC_NER_GG_NER	30	-0.525844	-1.85374	0	0.0141896	0.634	4091	tags=43%, list=22%, signal=55%
REACTOME_BRANCHED_CHAIN_AMINO_ACID_CATABOLISM	17	-0.605506	-1.84339	0.00185529	0.01527	0.674	4257	tags=59%, list=23%, signal=76%
REACTOME_BIOSYNTHESIS_OF_THE_N_GLYCAN_PRECURSOR_DOLICHOL_LIPID_LINKED_OLIGOSACCHARIDE_LLO_AND_TRANSFER_TO_A_NASCENT_PROTEIN	28	-0.516095	-1.83429	0	0.0153827	0.719	5886	tags=61%, list=32%, signal=89%
REACTOME_MITOCHONDRIAL_PROTEIN_IMPORT	46	-0.477176	-1.84005	0	0.0154219	0.693	5254	tags=54%, list=28%, signal=76%
BIOCARTA_NO2IL12_PATHWAY	15	-0.631022	-1.83813	0.0019305	0.0154347	0.7	1728	tags=53%, list=9%, signal=59%
REACTOME_TRANSCRIPTION_COUPLED_NER_TC_NER	41	-0.478254	-1.84117	0.00176367	0.0154518	0.688	4189	tags=41%, list=23%, signal=53%
KEGG_OXIDATIVE_PHOSPHORYLATION	107	-0.401234	-1.83513	0	0.0154614	0.715	4881	tags=48%, list=26%, signal=64%
REACTOME_CYTOSOLIC_TRNA_AMINOACYLATION	24	-0.554307	-1.83624	0.00183486	0.0155683	0.712	4502	tags=75%, list=24%, signal=99%
REACTOME_DEPOSITION_OF_NEW_CENPA_CONTAINING_NUCLEOSOMES_AT_THE_CENTROMERE	48	-0.463425	-1.82653	0	0.016276	0.743	6309	tags=65%, list=34%, signal=98%
BIOCARTA_TOB1_PATHWAY	17	-0.598766	-1.8276	0	0.016365	0.74	2894	tags=47%, list=16%, signal=56%
REACTOME_SYNTHESIS_OF_DNA	85	-0.414567	-1.82363	0	0.0165462	0.752	3470	tags=34%, list=19%, signal=42%
REACTOME_RNA_POL_III_TRANSCRIPTION_INITIATION_FROM_TYPE_2_PROMOTER	23	-0.564532	-1.81772	0	0.0175073	0.773	4258	tags=57%, list=23%, signal=73%
REACTOME_DNA_REPLICATION	175	-0.365225	-1.80986	0	0.0185868	0.797	5221	tags=43%, list=28%, signal=60%
KEGG_RNA_POLYMERASE	27	-0.528192	-1.79558	0.00359066	0.0204649	0.832	4640	tags=52%, list=25%, signal=69%
BIOCARTA_STATHMIN_PATHWAY	19	-0.576683	-1.79921	0.00550459	0.0204701	0.828	1270	tags=37%, list=7%, signal=40%
REACTOME_RNA_POL_III_CHAIN_ELONGATION	17	-0.586765	-1.79339	0.00808081	0.0206024	0.84	4258	tags=65%, list=23%, signal=84%
REGULATION_OF_TRANSLATIONAL_INITIATION	27	-0.526336	-1.79574	0	0.0207337	0.832	2697	tags=52%, list=15%, signal=61%
LYMPHOCYTE_ACTIVATION	55	-0.438436	-1.78349	0	0.0216666	0.87	2935	tags=40%, list=16%, signal=47%
REACTOME_CELL_CYCLE_MITOTIC	292	-0.340325	-1.78412	0	0.0217838	0.868	5221	tags=40%, list=28%, signal=54%
REACTOME_DNA_REPAIR	100	-0.397624	-1.78078	0	0.0219786	0.876	3527	tags=32%, list=19%, signal=39%
CELLULAR_BIOSYNTHETIC_PROCESS	273	-0.33838	-1.78413	0	0.0220822	0.868	4505	tags=38%, list=24%, signal=50%
KEGG_PROTEIN_EXPORT	22	-0.545	-1.7787	0	0.0224078	0.88	5627	tags=50%, list=30%, signal=72%
HETEROCYCLE_METABOLIC_PROCESS	26	-0.522329	-1.77395	0.00377358	0.0225713	0.888	1677	tags=38%, list=9%, signal=42%
REACTOME_DEADENYLATION_DEPENDENT_MRNA_DECAY	41	-0.458216	-1.77441	0.00348432	0.0227657	0.887	3160	tags=37%, list=17%, signal=44%
MACROMOLECULE_BIOSYNTHETIC_PROCESS	283	-0.3397	-1.77526	0	0.0229325	0.885	4731	tags=40%, list=25%, signal=52%
REACTOME_CELL_CYCLE_CHECKPOINTS	106	-0.385488	-1.7703	0	0.0230878	0.897	4854	tags=41%, list=26%, signal=55%
AROMATIC_COMPOUND_METABOLIC_PROCESS	23	-0.537308	-1.76756	0.00346021	0.0233897	0.902	2708	tags=39%, list=15%, signal=46%
REACTOME_RNA_POL_I_TRANSCRIPTION_INITIATION	22	-0.534093	-1.75727	0.00585938	0.0254311	0.922	4258	tags=64%, list=23%, signal=82%
MITOTIC_SISTER_CHROMATID_SEGREGATION	15	-0.593441	-1.74282	0.0092081	0.0286272	0.935	5131	tags=53%, list=28%, signal=74%
KEGG_AMINOACYL_TRNA_BIOSYNTHESIS	41	-0.448574	-1.72808	0.00171821	0.0324906	0.96	4618	tags=54%, list=25%, signal=71%
NUCLEOTIDE_EXCISION_REPAIR	19	-0.544396	-1.72181	0.00701754	0.0341066	0.967	3527	tags=47%, list=19%, signal=58%
REACTOME_MITOTIC_M_M_G1_PHASES	155	-0.35	-1.70926	0	0.0375564	0.975	5221	tags=43%, list=28%, signal=60%
REGULATION_OF_T_CELL_ACTIVATION	24	-0.513296	-1.71022	0.00929368	0.0376211	0.974	2894	tags=46%, list=16%, signal=54%
REACTOME_HOST_INTERACTIONS_OF_HIV_FACTORS	115	-0.367717	-1.70671	0	0.0380388	0.976	5631	tags=49%, list=30%, signal=69%
KEGG_BASAL_TRANSCRIPTION_FACTORS	31	-0.471585	-1.69911	0.00380952	0.0402794	0.981	6238	tags=74%, list=34%, signal=111%
REACTOME_RNA_POL_II_TRANSCRIPTION	91	-0.377712	-1.69338	0	0.0413068	0.986	5093	tags=46%, list=27%, signal=63%
SISTER_CHROMATID_SEGREGATION	16	-0.570751	-1.6912	0.0168539	0.0413697	0.988	5131	tags=50%, list=28%, signal=69%
REACTOME_PACKAGING_OF_TELOMERE_ENDS	35	-0.462965	-1.69423	0.00383877	0.0415218	0.986	5317	tags=57%, list=29%, signal=80%
REACTOME_RNA_POL_I_TRANSCRIPTION	62	-0.410321	-1.69141	0.0018622	0.0417708	0.988	5317	tags=52%, list=29%, signal=72%
REACTOME_APC_C_CDH1_MEDIATED_DEGRADATION_OF_CDC20_AND_OTHER_APC_C_CDH1_TARGETED_PROTEINS_IN_LATE_MITOSIS_EARLY_G1	61	-0.404939	-1.68666	0.0017452	0.042448	0.99	5661	tags=52%, list=30%, signal=75%
KEGG_PYRIMIDINE_METABOLISM	88	-0.376789	-1.67882	0.00534759	0.0446193	0.994	4666	tags=41%, list=25%, signal=54%
REACTOME_FORMATION_OF_INCISION_COMPLEX_IN_GG_NER	18	-0.533031	-1.67934	0.0155039	0.0448551	0.993	4091	tags=44%, list=22%, signal=57%
REACTOME_PYRUVATE_METABOLISM_AND_CITRIC_ACID_TCA_CYCLE	39	-0.443675	-1.66975	0.0094697	0.0479358	0.995	4840	tags=49%, list=26%, signal=66%
REACTOME_RNA_POL_II_TRANSCRIPTION_PRE_INITIATION_AND_PROMOTER_OPENING	37	-0.44678	-1.66665	0.00888099	0.0487962	0.996	5857	tags=62%, list=32%, signal=91%
PEROXISOME_ORGANIZATION_AND_BIOGENESIS	16	-0.566661	-1.66514	0.0155642	0.0488354	0.997	4982	tags=56%, list=27%, signal=77%

## Sheet: SPTB_Temporal
S2.3 Table: Significantly enriched gene sets in SPTB at 27-33 weeks (T2) compared with 17-23 weeks (T1; i.e temporal changes)
Up-regulated at T2 (n=32)	SIZE	ES	NES	NOM p-val	FDR q-val	FWER p-val	RANK AT MAX	LEADING EDGE
REACTOME_DEGRADATION_OF_THE_EXTRACELLULAR_MATRIX	20	0.674124	2.08864	0	0.0191038	0.033	1330	tags=30%, list=7%, signal=32%
KEGG_LYSOSOME	114	0.480122	2.12399	0	0.0213602	0.019	3377	tags=36%, list=18%, signal=44%
CARBOXYLIC_ACID_METABOLIC_PROCESS	147	0.427286	1.94013	0	0.0253227	0.254	3412	tags=36%, list=18%, signal=44%
KEGG_OTHER_GLYCAN_DEGRADATION	15	0.691676	1.97016	0	0.0257495	0.188	2995	tags=53%, list=16%, signal=64%
COFACTOR_METABOLIC_PROCESS	47	0.524508	1.95723	0	0.0264542	0.212	3200	tags=43%, list=17%, signal=51%
KEGG_SYSTEMIC_LUPUS_ERYTHEMATOSUS	89	0.462548	1.94079	0	0.0270521	0.25	2128	tags=34%, list=11%, signal=38%
INTERPHASE	63	0.516812	2.04641	0	0.0273558	0.07	3892	tags=49%, list=21%, signal=62%
KEGG_CITRATE_CYCLE_TCA_CYCLE	27	0.589769	1.975	0	0.0275735	0.181	4858	tags=56%, list=26%, signal=75%
COFACTOR_BIOSYNTHETIC_PROCESS	21	0.634865	1.91589	0	0.0276694	0.329	2915	tags=48%, list=16%, signal=56%
REACTOME_SCF_BETA_TRCP_MEDIATED_DEGRADATION_OF_EMI1	46	0.508616	1.89999	0	0.027912	0.397	2906	tags=35%, list=16%, signal=41%
ORGANIC_ACID_METABOLIC_PROCESS	149	0.423474	1.92492	0	0.0281495	0.298	3412	tags=36%, list=18%, signal=43%
REACTOME_RESPIRATORY_ELECTRON_TRANSPORT_ATP_SYNTHESIS_BY_CHEMIOSMOTIC_COUPLING_AND_HEAT_PRODUCTION_BY_UNCOUPLING_PROTEINS_	76	0.473258	1.91937	0	0.0283844	0.317	4416	tags=41%, list=24%, signal=53%
BIOCARTA_CELLCYCLE_PATHWAY	23	0.603437	1.94268	0.00196464	0.0288856	0.248	3115	tags=39%, list=17%, signal=47%
REACTOME_G1_S_SPECIFIC_TRANSCRIPTION	16	0.681849	1.91002	0	0.0289693	0.357	3802	tags=63%, list=20%, signal=79%
REACTOME_REGULATION_OF_MITOTIC_CELL_CYCLE	74	0.470821	1.90035	0.00199203	0.0291454	0.396	4357	tags=42%, list=23%, signal=55%
REACTOME_TCA_CYCLE_AND_RESPIRATORY_ELECTRON_TRANSPORT	112	0.428799	1.9005	0	0.0307646	0.396	4654	tags=42%, list=25%, signal=56%
REACTOME_MITOTIC_G1_G1_S_PHASES	125	0.440251	1.97632	0	0.0308624	0.179	2906	tags=31%, list=16%, signal=37%
REACTOME_SIGNAL_TRANSDUCTION_BY_L1	31	0.56285	1.87973	0.00195312	0.0325093	0.491	2205	tags=35%, list=12%, signal=40%
REACTOME_CYCLIN_E_ASSOCIATED_EVENTS_DURING_G1_S_TRANSITION_	60	0.48193	1.88111	0	0.0332741	0.485	4357	tags=42%, list=23%, signal=54%
REACTOME_SCFSKP2_MEDIATED_DEGRADATION_OF_P27_P21	51	0.502214	1.8827	0	0.0342719	0.481	2906	tags=35%, list=16%, signal=42%
REACTOME_GLUTATHIONE_CONJUGATION	20	0.657793	1.97866	0	0.0352528	0.175	2039	tags=40%, list=11%, signal=45%
INTERPHASE_OF_MITOTIC_CELL_CYCLE	57	0.505302	1.98814	0	0.0371202	0.154	3892	tags=47%, list=21%, signal=60%
G1_S_TRANSITION_OF_MITOTIC_CELL_CYCLE	25	0.583277	1.85979	0	0.0389979	0.573	4299	tags=60%, list=23%, signal=78%
AMINO_ACID_METABOLIC_PROCESS	66	0.449613	1.824	0	0.0451096	0.726	3798	tags=38%, list=20%, signal=47%
REACTOME_G1_S_TRANSITION	101	0.461771	1.99064	0	0.0452635	0.15	3803	tags=39%, list=20%, signal=48%
REACTOME_MHC_CLASS_II_ANTIGEN_PRESENTATION	86	0.434622	1.82574	0	0.0457856	0.721	4255	tags=41%, list=23%, signal=53%
REACTOME_CDK_MEDIATED_PHOSPHORYLATION_AND_REMOVAL_OF_CDC6	42	0.505704	1.83375	0	0.0458087	0.686	3678	tags=40%, list=20%, signal=50%
REACTOME_CITRIC_ACID_CYCLE_TCA_CYCLE	18	0.636221	1.8378	0.00795229	0.0458815	0.672	4623	tags=56%, list=25%, signal=74%
REACTOME_VIF_MEDIATED_DEGRADATION_OF_APOBEC3G	46	0.496263	1.831	0.00383142	0.0459882	0.699	3678	tags=39%, list=20%, signal=49%
ELECTRON_TRANSPORT_GO_0006118	41	0.497426	1.82695	0.00190476	0.046507	0.715	3408	tags=39%, list=18%, signal=48%
REACTOME_APC_C_CDH1_MEDIATED_DEGRADATION_OF_CDC20_AND_OTHER_APC_C_CDH1_TARGETED_PROTEINS_IN_LATE_MITOSIS_EARLY_G1	61	0.466234	1.8397	0	0.0465847	0.659	4357	tags=44%, list=23%, signal=58%
KEGG_GLUTATHIONE_METABOLISM	46	0.494499	1.81407	0.00194932	0.0482889	0.759	3412	tags=41%, list=18%, signal=50%
Down-regulated at T2 (n=1)	SIZE	ES	NES	NOM p-val	FDR q-val	FWER p-val	RANK AT MAX	LEADING EDGE
REACTOME_GENERIC_TRANSCRIPTION_PATHWAY	305	-0.423132	-2.18499	0	0.00255177	0.003	5263	tags=50%, list=28%, signal=68%

## Sheet: Term_Temporal
S2.4 Table: Significantly enriched gene sets in term deliveries at 27-33 weeks (T2) compared with 17-23 weeks (T1; i.e temporal changes)
Up-regulated at T2 (n=114)	SIZE	ES	NES	NOM p-val	FDR q-val	FWER p-val	RANK AT MAX	LEADING EDGE
REACTOME_RESPIRATORY_ELECTRON_TRANSPORT_ATP_SYNTHESIS_BY_CHEMIOSMOTIC_COUPLING_AND_HEAT_PRODUCTION_BY_UNCOUPLING_PROTEINS_	76	0.655343	2.56977	0	<0.001	<0.001	3353	tags=58%, list=18%, signal=70%
REACTOME_RESPIRATORY_ELECTRON_TRANSPORT	61	0.645984	2.39288	0	<0.001	<0.001	3353	tags=57%, list=18%, signal=70%
REACTOME_DEGRADATION_OF_THE_EXTRACELLULAR_MATRIX	20	0.795913	2.28693	0	<0.001	<0.001	40	tags=25%, list=0%, signal=25%
KEGG_OXIDATIVE_PHOSPHORYLATION	107	0.538686	2.2212	0	0.000713353	0.003	3353	tags=50%, list=18%, signal=60%
RESPONSE_TO_OTHER_ORGANISM	59	0.609645	2.24186	0	0.000891691	0.003	3592	tags=44%, list=19%, signal=54%
RESPONSE_TO_BACTERIUM	21	0.742495	2.1981	0	0.000989426	0.005	1178	tags=33%, list=6%, signal=36%
REACTOME_TCA_CYCLE_AND_RESPIRATORY_ELECTRON_TRANSPORT	112	0.532225	2.17858	0	0.00118653	0.007	3353	tags=46%, list=18%, signal=56%
REACTOME_REGULATION_OF_MITOTIC_CELL_CYCLE	74	0.556071	2.13267	0	0.0019252	0.017	4575	tags=58%, list=25%, signal=77%
REACTOME_G1_S_TRANSITION	101	0.523899	2.1282	0	0.00196069	0.019	3740	tags=48%, list=20%, signal=59%
COFACTOR_METABOLIC_PROCESS	47	0.59835	2.14031	0	0.00200055	0.016	2396	tags=36%, list=13%, signal=41%
G1_S_TRANSITION_OF_MITOTIC_CELL_CYCLE	25	0.685957	2.14081	0	0.00222284	0.016	3740	tags=72%, list=20%, signal=90%
REACTOME_MITOTIC_G1_G1_S_PHASES	125	0.510217	2.14877	0	0.00234968	0.016	3740	tags=46%, list=20%, signal=58%
REACTOME_APC_C_CDH1_MEDIATED_DEGRADATION_OF_CDC20_AND_OTHER_APC_C_CDH1_TARGETED_PROTEINS_IN_LATE_MITOSIS_EARLY_G1	61	0.561856	2.10687	0	0.00244296	0.026	4575	tags=59%, list=25%, signal=78%
REACTOME_VIF_MEDIATED_DEGRADATION_OF_APOBEC3G	46	0.594703	2.09895	0	0.00251869	0.029	3203	tags=48%, list=17%, signal=58%
REACTOME_CYCLIN_E_ASSOCIATED_EVENTS_DURING_G1_S_TRANSITION_	60	0.558916	2.0881	0	0.00259166	0.032	3928	tags=53%, list=21%, signal=67%
REACTOME_AMYLOIDS	51	0.582957	2.08298	0	0.00272823	0.036	2032	tags=41%, list=11%, signal=46%
KEGG_PARKINSONS_DISEASE	100	0.506076	2.06672	0	0.00366982	0.05	3353	tags=45%, list=18%, signal=55%
REACTOME_APC_C_CDC20_MEDIATED_DEGRADATION_OF_MITOTIC_PROTEINS	62	0.540602	2.06038	0	0.00370872	0.06	4575	tags=56%, list=25%, signal=75%
REACTOME_SCFSKP2_MEDIATED_DEGRADATION_OF_P27_P21	51	0.573576	2.06439	0	0.00386184	0.056	3740	tags=53%, list=20%, signal=66%
BIOCARTA_ACTINY_PATHWAY	17	0.741632	2.06113	0	0.00390392	0.06	2159	tags=53%, list=12%, signal=60%
DEFENSE_RESPONSE_TO_BACTERIUM	16	0.751673	2.05324	0	0.00403457	0.069	264	tags=25%, list=1%, signal=25%
REACTOME_CDK_MEDIATED_PHOSPHORYLATION_AND_REMOVAL_OF_CDC6	42	0.586617	2.04044	0	0.00417494	0.074	3203	tags=50%, list=17%, signal=60%
REACTOME_G1_S_SPECIFIC_TRANSCRIPTION	16	0.73488	2.02215	0	0.00474587	0.095	2119	tags=63%, list=11%, signal=70%
KEGG_HUNTINGTONS_DISEASE	153	0.46337	2.02275	0	0.00489523	0.094	3504	tags=42%, list=19%, signal=51%
REACTOME_SCF_BETA_TRCP_MEDIATED_DEGRADATION_OF_EMI1	46	0.565286	2.02313	0	0.00505811	0.093	3203	tags=46%, list=17%, signal=55%
COENZYME_METABOLIC_PROCESS	32	0.619841	2.00586	0	0.00552036	0.117	2326	tags=34%, list=13%, signal=39%
REACTOME_M_G1_TRANSITION	72	0.522396	2.00593	0	0.00568779	0.116	4757	tags=54%, list=26%, signal=73%
REACTOME_GLYCEROPHOSPHOLIPID_BIOSYNTHESIS	72	0.516568	1.99874	0	0.00612061	0.133	2463	tags=35%, list=13%, signal=40%
REACTOME_ACTIVATION_OF_NF_KAPPAB_IN_B_CELLS	59	0.526185	1.98194	0	0.00618699	0.163	3203	tags=41%, list=17%, signal=49%
KEGG_PROTEASOME	40	0.573437	1.98719	0	0.0062015	0.153	3203	tags=50%, list=17%, signal=60%
COFACTOR_BIOSYNTHETIC_PROCESS	21	0.673225	1.983	0	0.00630336	0.161	2396	tags=43%, list=13%, signal=49%
REACTOME_P53_INDEPENDENT_G1_S_DNA_DAMAGE_CHECKPOINT	45	0.573956	1.988	0	0.00632412	0.151	3203	tags=49%, list=17%, signal=59%
REACTOME_ANTIGEN_PROCESSING_CROSS_PRESENTATION	66	0.519694	1.99191	0	0.00639803	0.144	3206	tags=44%, list=17%, signal=53%
KEGG_GLYCEROPHOSPHOLIPID_METABOLISM	62	0.529833	1.98859	0	0.00653492	0.151	2463	tags=32%, list=13%, signal=37%
KEGG_SYSTEMIC_LUPUS_ERYTHEMATOSUS	89	0.502086	1.97458	0	0.00665232	0.182	1374	tags=25%, list=7%, signal=27%
REACTOME_RESPONSE_TO_ELEVATED_PLATELET_CYTOSOLIC_CA2_	68	0.521818	1.97459	0	0.00684239	0.182	3376	tags=43%, list=18%, signal=52%
KEGG_LYSOSOME	114	0.475487	1.96961	0	0.0070405	0.197	3828	tags=41%, list=21%, signal=52%
REACTOME_SYNTHESIS_OF_PC	16	0.710758	1.96073	0	0.00812499	0.223	1655	tags=38%, list=9%, signal=41%
REGULATION_OF_CYCLIN_DEPENDENT_PROTEIN_KINASE_ACTIVITY	40	0.577468	1.95397	0	0.00879556	0.243	3227	tags=45%, list=17%, signal=54%
REACTOME_CROSS_PRESENTATION_OF_SOLUBLE_EXOGENOUS_ANTIGENS_ENDOSOMES	41	0.57296	1.95002	0	0.00884012	0.25	3203	tags=49%, list=17%, signal=59%
RESPONSE_TO_BIOTIC_STIMULUS	92	0.481983	1.93847	0	0.00917701	0.277	1969	tags=25%, list=11%, signal=28%
BIOCARTA_RHO_PATHWAY	31	0.610396	1.94054	0.0019305	0.00923095	0.272	2419	tags=45%, list=13%, signal=52%
REACTOME_REGULATION_OF_ORNITHINE_DECARBOXYLASE_ODC	44	0.564828	1.94178	0	0.00939837	0.271	3203	tags=48%, list=17%, signal=58%
REACTOME_SYNTHESIS_OF_DNA	85	0.478482	1.9167	0	0.0118519	0.359	3693	tags=41%, list=20%, signal=51%
REACTOME_ORC1_REMOVAL_FROM_CHROMATIN	61	0.512534	1.90056	0	0.0122708	0.424	4696	tags=54%, list=25%, signal=72%
REACTOME_DEPOSITION_OF_NEW_CENPA_CONTAINING_NUCLEOSOMES_AT_THE_CENTROMERE	48	0.538554	1.90333	0	0.0122973	0.412	3927	tags=54%, list=21%, signal=68%
CELLULAR_MACROMOLECULE_CATABOLIC_PROCESS	100	0.47011	1.90127	0	0.0123523	0.42	1401	tags=19%, list=8%, signal=20%
MITOCHONDRION_ORGANIZATION_AND_BIOGENESIS	46	0.538597	1.90751	0.00180832	0.0123876	0.391	3494	tags=37%, list=19%, signal=45%
REACTOME_AUTODEGRADATION_OF_CDH1_BY_CDH1_APC_C	54	0.526481	1.9094	0	0.0124308	0.385	4575	tags=54%, list=25%, signal=71%
REACTOME_CELL_CYCLE_MITOTIC	292	0.404378	1.90486	0	0.0124437	0.402	4276	tags=40%, list=23%, signal=52%
INTERPHASE_OF_MITOTIC_CELL_CYCLE	57	0.511397	1.90401	0	0.0124512	0.409	3824	tags=47%, list=21%, signal=59%
REACTOME_MITOTIC_M_M_G1_PHASES	155	0.440385	1.91053	0	0.0125244	0.38	4575	tags=46%, list=25%, signal=60%
REACTOME_PHOSPHOLIPID_METABOLISM	177	0.431226	1.89446	0	0.0126399	0.449	3715	tags=38%, list=20%, signal=48%
REACTOME_AUTODEGRADATION_OF_THE_E3_UBIQUITIN_LIGASE_COP1	44	0.54542	1.89192	0	0.0127134	0.459	3203	tags=45%, list=17%, signal=55%
REACTOME_CELL_CYCLE	365	0.395283	1.89564	0	0.0127235	0.444	3842	tags=37%, list=21%, signal=45%
REACTOME_P53_DEPENDENT_G1_DNA_DAMAGE_RESPONSE	50	0.528176	1.88865	0	0.013118	0.475	3693	tags=48%, list=20%, signal=60%
PROTEOLYSIS	169	0.432638	1.88638	0	0.0131768	0.485	4048	tags=35%, list=22%, signal=44%
REACTOME_FORMATION_OF_FIBRIN_CLOT_CLOTTING_CASCADE	23	0.631466	1.88406	0.00707965	0.0133537	0.49	1979	tags=39%, list=11%, signal=44%
REACTOME_MEIOTIC_RECOMBINATION	56	0.511842	1.88032	0	0.0136633	0.503	3927	tags=46%, list=21%, signal=59%
REACTOME_DNA_REPLICATION	175	0.42693	1.87404	0	0.0148447	0.545	4497	tags=43%, list=24%, signal=57%
REACTOME_LATENT_INFECTION_OF_HOMO_SAPIENS_WITH_MYCOBACTERIUM_TUBERCULOSIS	28	0.596789	1.87106	0.0018315	0.0149853	0.555	2750	tags=46%, list=15%, signal=54%
REACTOME_INNATE_IMMUNE_SYSTEM	200	0.415873	1.86521	0	0.0157606	0.588	4428	tags=43%, list=24%, signal=56%
REACTOME_CDT1_ASSOCIATION_WITH_THE_CDC6_ORC_ORIGIN_COMPLEX	50	0.522263	1.86618	0	0.0157868	0.58	4696	tags=54%, list=25%, signal=72%
KEGG_ALZHEIMERS_DISEASE	140	0.439567	1.86262	0	0.0160257	0.598	3492	tags=40%, list=19%, signal=49%
BIOCARTA_CDC42RAC_PATHWAY	16	0.670926	1.86009	0.00561798	0.0161215	0.604	2159	tags=38%, list=12%, signal=42%
REACTOME_DESTABILIZATION_OF_MRNA_BY_AUF1_HNRNP_D0	46	0.526802	1.85195	0	0.0163531	0.627	3203	tags=43%, list=17%, signal=52%
INTERPHASE	63	0.500223	1.85555	0	0.0163708	0.62	3824	tags=44%, list=21%, signal=56%
REACTOME_PACKAGING_OF_TELOMERE_ENDS	35	0.555165	1.85217	0	0.016577	0.626	1758	tags=37%, list=9%, signal=41%
BIOCARTA_CELLCYCLE_PATHWAY	23	0.610729	1.85558	0.00511073	0.0166015	0.62	4262	tags=65%, list=23%, signal=85%
REACTOME_APOPTOSIS	130	0.437113	1.84486	0	0.0176043	0.659	3676	tags=37%, list=20%, signal=46%
CHROMOSOME_SEGREGATION	30	0.57324	1.83999	0.00179211	0.0182808	0.68	3292	tags=57%, list=18%, signal=69%
REACTOME_TRANSPORT_OF_GLUCOSE_AND_OTHER_SUGARS_BILE_SALTS_AND_ORGANIC_ACIDS_METAL_IONS_AND_AMINE_COMPOUNDS	69	0.478989	1.83333	0	0.0194305	0.714	3124	tags=35%, list=17%, signal=42%
REACTOME_REGULATION_OF_APOPTOSIS	53	0.497018	1.82653	0.00165563	0.0206721	0.745	3203	tags=40%, list=17%, signal=48%
BLOOD_COAGULATION	36	0.551947	1.82205	0	0.0209503	0.761	1979	tags=33%, list=11%, signal=37%
REACTOME_S_PHASE	101	0.447085	1.82261	0.0016129	0.0211383	0.759	4252	tags=46%, list=23%, signal=59%
CARBOHYDRATE_TRANSPORT	16	0.660898	1.81883	0.0056391	0.0214313	0.778	2742	tags=50%, list=15%, signal=59%
CELL_CYCLE_PHASE	153	0.421268	1.81723	0	0.0216846	0.788	3824	tags=44%, list=21%, signal=55%
CELLULAR_RESPIRATION	17	0.65179	1.81495	0.00375235	0.0218018	0.798	3137	tags=53%, list=17%, signal=64%
COAGULATION	36	0.551947	1.81537	0	0.0218719	0.797	1979	tags=33%, list=11%, signal=37%
REACTOME_ASSEMBLY_OF_THE_PRE_REPLICATIVE_COMPLEX	59	0.499326	1.80838	0.00167785	0.0229505	0.812	4757	tags=54%, list=26%, signal=73%
REACTOME_RNA_POL_I_PROMOTER_OPENING	39	0.534115	1.80671	0.00188679	0.0231864	0.82	3927	tags=54%, list=21%, signal=68%
CELLULAR_PROTEIN_CATABOLIC_PROCESS	56	0.488387	1.80429	0	0.0235488	0.829	1401	tags=21%, list=8%, signal=23%
REACTOME_PYRIMIDINE_METABOLISM	21	0.597093	1.79496	0.0093633	0.0253895	0.854	2849	tags=52%, list=15%, signal=62%
REACTOME_SIGNALING_BY_WNT	59	0.485019	1.78978	0	0.0265244	0.867	3227	tags=41%, list=17%, signal=49%
KEGG_PYRIMIDINE_METABOLISM	88	0.446993	1.78283	0	0.0276137	0.887	3972	tags=38%, list=21%, signal=47%
REACTOME_RNA_POL_I_TRANSCRIPTION	62	0.474478	1.78448	0	0.0276431	0.885	3928	tags=47%, list=21%, signal=59%
REACTOME_CELL_CYCLE_CHECKPOINTS	106	0.431025	1.78293	0.00154321	0.0278794	0.887	4575	tags=44%, list=25%, signal=58%
CELLULAR_CATABOLIC_PROCESS	189	0.396987	1.7797	0	0.0282921	0.893	4114	tags=34%, list=22%, signal=44%
REACTOME_G0_AND_EARLY_G1	22	0.596414	1.77831	0	0.0284458	0.896	3164	tags=50%, list=17%, signal=60%
REACTOME_METABOLISM_OF_NUCLEOTIDES	65	0.462528	1.77487	0.00166113	0.0290827	0.902	2261	tags=34%, list=12%, signal=38%
MULTI_ORGANISM_PROCESS	114	0.426345	1.76201	0	0.0326642	0.929	1943	tags=21%, list=10%, signal=23%
BIOCARTA_PROTEASOME_PATHWAY	28	0.550369	1.76079	0.0107527	0.032705	0.932	2618	tags=46%, list=14%, signal=54%
CELL_CYCLE_ARREST_GO_0007050	52	0.491382	1.76266	0.00171233	0.0327912	0.929	3345	tags=40%, list=18%, signal=49%
REACTOME_INFLAMMASOMES	16	0.632742	1.75149	0.0128205	0.0351556	0.947	2177	tags=50%, list=12%, signal=57%
KEGG_CELL_CYCLE	119	0.419826	1.75326	0	0.035243	0.945	3979	tags=40%, list=21%, signal=51%
REACTOME_GLYCOGEN_BREAKDOWN_GLYCOGENOLYSIS	15	0.624521	1.75192	0.00199203	0.0353651	0.947	4101	tags=60%, list=22%, signal=77%
MITOCHONDRIAL_TRANSPORT	21	0.586536	1.74422	0.00533808	0.0375858	0.956	2036	tags=29%, list=11%, signal=32%
KEGG_AMINO_SUGAR_AND_NUCLEOTIDE_SUGAR_METABOLISM	43	0.499679	1.74167	0.0018018	0.0382658	0.959	3435	tags=42%, list=18%, signal=51%
REACTOME_ER_PHAGOSOME_PATHWAY	55	0.477549	1.7388	0.00165837	0.0385412	0.959	3203	tags=42%, list=17%, signal=50%
REACTOME_MEMBRANE_TRAFFICKING	107	0.427468	1.7393	0.00159236	0.038777	0.959	3647	tags=38%, list=20%, signal=47%
REACTOME_NUCLEOTIDE_BINDING_DOMAIN_LEUCINE_RICH_REPEAT_CONTAINING_RECEPTOR_NLR_SIGNALING_PATHWAYS	42	0.498226	1.7284	0.00533808	0.0415125	0.971	3328	tags=43%, list=18%, signal=52%
KEGG_GLUTATHIONE_METABOLISM	46	0.489392	1.7291	0.00323625	0.0416687	0.969	2713	tags=30%, list=15%, signal=36%
KEGG_ARGININE_AND_PROLINE_METABOLISM	42	0.489452	1.72568	0.00340136	0.0418391	0.974	998	tags=19%, list=5%, signal=20%
SULFUR_METABOLIC_PROCESS	33	0.535931	1.72451	0.00692042	0.0419776	0.976	2021	tags=30%, list=11%, signal=34%
REACTOME_SPHINGOLIPID_METABOLISM	61	0.462585	1.72588	0.00167504	0.0421646	0.974	3950	tags=46%, list=21%, signal=58%
CATABOLIC_PROCESS	199	0.386903	1.7228	0	0.0422462	0.976	4114	tags=34%, list=22%, signal=43%
HEMOSTASIS	41	0.497929	1.71685	0.00868056	0.0442972	0.982	1979	tags=29%, list=11%, signal=33%
CELL_CYCLE_GO_0007049	289	0.369045	1.71254	0	0.0457407	0.987	3824	tags=36%, list=21%, signal=45%
BIOPOLYMER_CATABOLIC_PROCESS	110	0.419373	1.70749	0	0.0477195	0.988	1477	tags=16%, list=8%, signal=18%
REACTOME_COMPLEMENT_CASCADE	18	0.596431	1.70479	0.0113208	0.0480279	0.988	1617	tags=39%, list=9%, signal=43%
REACTOME_MEIOSIS	80	0.437827	1.70585	0	0.048074	0.988	2019	tags=29%, list=11%, signal=32%
REGULATION_OF_CELL_CYCLE	167	0.390782	1.70139	0	0.0490137	0.99	3657	tags=35%, list=20%, signal=43%
REACTOME_MEIOTIC_SYNAPSIS	54	0.471256	1.70044	0.0017452	0.0490432	0.99	2011	tags=31%, list=11%, signal=35%
SULFUR_COMPOUND_BIOSYNTHETIC_PROCESS	16	0.617612	1.69792	0.015873	0.049858	0.99	719	tags=31%, list=4%, signal=32%
Down-regulated at T2 (n=36)	SIZE	ES	NES	NOM p-val	FDR q-val	FWER p-val	RANK AT MAX	LEADING EDGE
REACTOME_GENERATION_OF_SECOND_MESSENGER_MOLECULES	25	-0.663726	-2.14378	0	0.00244107	0.013	1666	tags=44%, list=9%, signal=48%
KEGG_GRAFT_VERSUS_HOST_DISEASE	35	-0.621905	-2.17685	0	0.00265	0.007	1770	tags=40%, list=10%, signal=44%
REACTOME_IMMUNOREGULATORY_INTERACTIONS_BETWEEN_A_LYMPHOID_AND_A_NON_LYMPHOID_CELL	57	-0.552194	-2.15703	0	0.00300076	0.012	2313	tags=39%, list=12%, signal=44%
BIOCARTA_TCR_PATHWAY	44	-0.579476	-2.18689	0	0.00382842	0.005	2937	tags=41%, list=16%, signal=48%
KEGG_NATURAL_KILLER_CELL_MEDIATED_CYTOTOXICITY	111	-0.455358	-2.07027	0	0.00517609	0.04	2937	tags=35%, list=16%, signal=41%
REACTOME_ANTIGEN_ACTIVATES_B_CELL_RECEPTOR_LEADING_TO_GENERATION_OF_SECOND_MESSENGERS	29	-0.623984	-2.07967	0	0.00560644	0.036	1381	tags=38%, list=7%, signal=41%
REACTOME_PD1_SIGNALING	17	-0.705973	-2.05064	0	0.0056201	0.051	1666	tags=47%, list=9%, signal=52%
BIOCARTA_CTLA4_PATHWAY	18	-0.694249	-2.03635	0	0.00643106	0.065	1077	tags=39%, list=6%, signal=41%
KEGG_T_CELL_RECEPTOR_SIGNALING_PATHWAY	100	-0.458524	-1.99677	0	0.00967546	0.106	1568	tags=27%, list=8%, signal=29%
REACTOME_COSTIMULATION_BY_THE_CD28_FAMILY	61	-0.488856	-1.97456	0	0.0115202	0.136	2167	tags=33%, list=12%, signal=37%
REACTOME_NCAM1_INTERACTIONS	32	-0.559436	-1.96351	0.00230947	0.0123155	0.158	3664	tags=44%, list=20%, signal=54%
BIOCARTA_CSK_PATHWAY	21	-0.629839	-1.94408	0.00233645	0.0136802	0.203	2146	tags=43%, list=12%, signal=48%
T_CELL_ACTIVATION	39	-0.539545	-1.9474	0	0.0139418	0.191	1352	tags=38%, list=7%, signal=41%
KEGG_N_GLYCAN_BIOSYNTHESIS	45	-0.508061	-1.93277	0.00244499	0.0150869	0.238	3925	tags=47%, list=21%, signal=59%
KEGG_PRIMARY_IMMUNODEFICIENCY	32	-0.552907	-1.9197	0.00222717	0.0173984	0.287	3896	tags=53%, list=21%, signal=67%
KEGG_ALLOGRAFT_REJECTION	31	-0.539897	-1.87295	0.00228833	0.0277284	0.434	1770	tags=32%, list=10%, signal=36%
BIOCARTA_BCR_PATHWAY	34	-0.531733	-1.8663	0	0.0282532	0.456	2150	tags=32%, list=12%, signal=37%
REACTOME_TCR_SIGNALING	49	-0.48226	-1.86101	0	0.02828	0.476	1666	tags=29%, list=9%, signal=31%
REACTOME_REGULATION_OF_BETA_CELL_DEVELOPMENT	20	-0.590212	-1.83662	0.00452489	0.0285528	0.574	3337	tags=50%, list=18%, signal=61%
KEGG_AUTOIMMUNE_THYROID_DISEASE	33	-0.518831	-1.83671	0.00246305	0.0297459	0.573	3021	tags=36%, list=16%, signal=43%
BIOCARTA_TOB1_PATHWAY	17	-0.626809	-1.84757	0.00218818	0.0302952	0.52	1077	tags=35%, list=6%, signal=37%
REACTOME_PHOSPHORYLATION_OF_CD3_AND_TCR_ZETA_CHAINS	15	-0.635727	-1.8369	0.00209644	0.0310234	0.571	1666	tags=40%, list=9%, signal=44%
KEGG_ANTIGEN_PROCESSING_AND_PRESENTATION	68	-0.45011	-1.83986	0	0.0315435	0.561	3384	tags=38%, list=18%, signal=47%
BIOCARTA_STATHMIN_PATHWAY	19	-0.593206	-1.80982	0.0108932	0.0355107	0.686	2146	tags=42%, list=12%, signal=48%
REACTOME_CD28_DEPENDENT_PI3K_AKT_SIGNALING	21	-0.591194	-1.8105	0.00421053	0.0367647	0.685	1568	tags=33%, list=8%, signal=36%
BIOCARTA_IL2_PATHWAY	21	-0.581465	-1.80142	0.00443459	0.0370471	0.719	3789	tags=43%, list=20%, signal=54%
KEGG_VIRAL_MYOCARDITIS	56	-0.453895	-1.79106	0	0.0398636	0.761	4091	tags=39%, list=22%, signal=50%
KEGG_B_CELL_RECEPTOR_SIGNALING_PATHWAY	73	-0.430418	-1.78417	0	0.0402788	0.788	1256	tags=25%, list=7%, signal=26%
REACTOME_TRANSPORT_OF_MATURE_TRANSCRIPT_TO_CYTOPLASM	50	-0.464143	-1.77995	0	0.0404577	0.799	5999	tags=52%, list=32%, signal=77%
LYMPHOCYTE_ACTIVATION	55	-0.457461	-1.78506	0	0.0412552	0.785	1557	tags=33%, list=8%, signal=36%
REACTOME_ASPARAGINE_N_LINKED_GLYCOSYLATION	76	-0.421245	-1.76618	0	0.0451771	0.845	3925	tags=39%, list=21%, signal=50%
CELLULAR_DEFENSE_RESPONSE	48	-0.462888	-1.7565	0.00236407	0.0478331	0.886	2399	tags=35%, list=13%, signal=41%
BIOCARTA_CTCF_PATHWAY	23	-0.544258	-1.74702	0.0136674	0.0483491	0.908	821	tags=22%, list=4%, signal=23%
REACTOME_NCAM_SIGNALING_FOR_NEURITE_OUT_GROWTH	56	-0.44571	-1.74908	0.00257732	0.0487442	0.899	3812	tags=38%, list=21%, signal=47%
KEGG_CELL_ADHESION_MOLECULES_CAMS	114	-0.383189	-1.75128	0	0.0489419	0.894	2172	tags=29%, list=12%, signal=33%
NEGATIVE_REGULATION_OF_BINDING	15	-0.608685	-1.74176	0.0110619	0.0498318	0.921	1831	tags=33%, list=10%, signal=37%

## Sheet: SPTB_Term_FoldChangeDiff
S2.5 Table: Significantly enriched gene sets that reflect genes whose expression fold change from 17-23 to 27-33 weeks were different between SPTB and term deliveries
Up-regulated in SPTB (n=0)	SIZE	ES	NES	NOM p-val	FDR q-val	FWER p-val	RANK AT MAX	LEADING EDGE
NA
Down-regulated in SPTB (n=1)	SIZE	ES	NES	NOM p-val	FDR q-val	FWER p-val	RANK AT MAX	LEADING EDGE
MEMBRANE_FUSION	24	-0.651147	-2.12839	0	0.0377203	0.031	3238	tags=50%, list=17%, signal=60%
